# Supplementary material for: Concentration-dependent transcriptional switching through a collective action of cis-elements
Source: Sci Adv. 2022 Aug 10;8(31):eabo6157. doi: 10.1126/sciadv.abo6157 (PMC9365274; doi:10.1126/sciadv.abo6157)
Supplement: Supplementary file 2 — Tables S6 and S7 [file sciadv.abo6157_tables_s6_and_s7.zip]

Archive with 1 entries (1 files):
- sciadv.abo6157_tables_s6_and_s7.xlsx
