# Supplementary material for: Concentration-dependent transcriptional switching through a collective action of cis-elements
Source: Sci Adv. 2022 Aug 10;8(31):eabo6157. doi: 10.1126/sciadv.abo6157 (PMC9365274; doi:10.1126/sciadv.abo6157)
Supplement: Supplementary file 2 — Tables S6 and S7 [file sciadv.abo6157_tables_s6_and_s7.zip › sciadv.abo6157_tables_s6_and_s7.xlsx]

## Sheet: Table S6. UPREGULATED
Table S6. Predicted TAAT clusters in promoter of WUS upregulated target genes.
chromosome	gene	chainstart	chainend	corNum	complexCores		sequence	metadata
Chr2	AT2G27080	11561030	11561130	8	1		attaTTTTTCGTTTTCTATTCtaatACCAAAATGCGTattaatTCCTATGATTTTGAAAtaatCAAAtaatTTGTTATATATAtaatGACATGATCAtaat	harpin-induced protein-related / HIN1-related / harpin-responsive protein-related; similar to unknown protein [Arabidops
Chr2	AT2G27080	11561181	11561222	6	3		taataatATATATCAACCATAAAAtaataatATATattatta	harpin-induced protein-related / HIN1-related / harpin-responsive protein-related; similar to unknown protein [Arabidops
Chr2	AT2G27080	11561282	11561459	12	2		attaGTTtaatTTattaTATAAGATGGGTattaCGCGTGTCAAAACCGTTTATTTACTAtaattattaGATGTAAAACATTCTCACCGATAAAAGCGACAAAattaTattaTCATTTTTGTTGCAATTTGGTTACTGAAAGTAAACTTCtaattaTGGTATTTGTTAAACAGTTtaat	harpin-induced protein-related / HIN1-related / harpin-responsive protein-related; similar to unknown protein [Arabidops
Chr2	AT2G27080	11561567	11561710	7	0		taatGTTAAATAAattaCTAAACGTTTTTTTTGTTTGACAGTGGAATTTGTAGTCATCAAAtaatCACATCAATAAATAtaatAAAATCAattaACCAAAAAAAAATGGATCATATATCTCCAGCTATATattaAATCTTtaat	harpin-induced protein-related / HIN1-related / harpin-responsive protein-related; similar to unknown protein [Arabidops
Chr2	AT2G27080	11561865	11561928	6	1		attattaatATTTCTtaatTTtaatTTTAGTGATATCTTAGTCAGTTTCTTATTCTTCTGtaat	harpin-induced protein-related / HIN1-related / harpin-responsive protein-related; similar to unknown protein [Arabidops
Chr2	AT2G27080	11562123	11562277	16	5		taattaatTTGGGGGAAACCAAAGTGGTTTGTAGtaatATAGGAGAAATCGAAGCattaatGGTTTTGTGattaTGGGAAAGTtaatGTATTtaatAGtaattaCTAGTattaatTGATATattaatAAGAAACAGCTTTAACTGTACAAAatta	harpin-induced protein-related / HIN1-related / harpin-responsive protein-related; similar to unknown protein [Arabidops
Chr2	AT2G27080	11562649	11562843	17	3		attaACAATGTAAACTATATCATAAAattaattaAACAGtaatTTTGTtaattaAAACATATGACCTtaatCTTGTTtaatAACAATATTTCTTtaatGTTTTTGTCATAAAATCCCAAAtaattaatTGAAAATCACATAACTtaatGTTGTAAGATattaTTTtaatTGAATTGATATATTTTCTTCATatta	harpin-induced protein-related / HIN1-related / harpin-responsive protein-related; similar to unknown protein [Arabidops
Chr2	AT2G27080	11563102	11563471	18	4		attataattaTTTTTattaatACTTTTAAGCTCCTTTATTTATTTTTGACGCGTTACATTGtaattaCGTTCAATCTTTAtaatAAAATAGCAGATGTTAAAAAAACAATTCCACATAGTTTCCATattaTATTCAATTTTTTTGAAtaatTTattaatTTAAATTCGAAAATATCAAAATTCATTTTTTTTGTTAAATTTAAATattaTATTTTAAAATATCTTATATAGTACTTTTTACAattaCTATTGGAGATGAAAAATTCATAAGAATATAGTACTattaTTGATTCGATTTTTTTTtaatCTATATATATACCCattaAGACACAAACAATGTTAAATTTTGGAAACATTCATTTACACtaat	harpin-induced protein-related / HIN1-related / harpin-responsive protein-related; similar to unknown protein [Arabidops
Chr2	AT2G27080	11563523	11563636	5	1		taataatCTGGAATTGGAAACGGAAGCAGGAGCAAAAAATATAtaatCAATTTTGTAAGGGAtaatTGTGGAACCAAACCCAATTCACTTGTCCTCTCACTCCACAGGCCatta	harpin-induced protein-related / HIN1-related / harpin-responsive protein-related; similar to unknown protein [Arabidops
Chr5	AT5G52280	21224108	21224211	6	1		attaAGAATCTTTCAACattaTTGAGAGCCTCATTTTTTATTTATATTTTTTATattattaAGAAGCACTACAtaatTGAAAAAACGAAAATCTTTTAACtaat	protein transport protein-related; similar to unknown protein [Arabidopsis thaliana] (TAIR:AT1G63300.1); similar to puta
Chr5	AT5G52280	21224291	21224545	13	2		taatCGACAAACGTTTATTTATCCAACAattaCCATTTGTTGAAAtaattaTTTTATTTTGAACACAAAAACAAAAACAAAGTCAAAattaGAGATGATATATTCTTTTTTtaattaAATTTCTCTGATATGATATTTTAAAGTTTTCAattaCtaatACAACCATCTTTTACGATAtaatACTCGAAattaAACACAAAAATCAAATATTCTATattaGACAAACTATTTAGATTGCACTTAGAAACACAatta	protein transport protein-related; similar to unknown protein [Arabidopsis thaliana] (TAIR:AT1G63300.1); similar to puta
Chr5	AT5G52280	21225120	21225246	5	1		taatATTTGGGTTGGTTACTTTGTACCGAAATCACTACattaatCATCTAACTATAAGTTAGAGGGGTATAAAATTTattaGATGGGCTTCAAATATATTTTAACATTCGTTCCGTTCTCGTGtaat	protein transport protein-related; similar to unknown protein [Arabidopsis thaliana] (TAIR:AT1G63300.1); similar to puta
Chr5	AT5G52280	21225305	21225496	16	2		attaTTTTAACCTACTAtaataatCTTGTCtaatCGGTAAATGTTATTTATTCAACAATCGCCattaCTAtaatCAattaCTTATGATAGtaatGACGattaAAAACTACTATATACTTattaTAGTAAAGTCattaTTCATTTGGATCAATCAACAAAAtaatATGGATGattaGAAAAtaattaGGatta	protein transport protein-related; similar to unknown protein [Arabidopsis thaliana] (TAIR:AT1G63300.1); similar to puta
Chr5	AT5G52280	21225905	21225973	7	2		taatCATTTTAtaatCAGCTATAAACAATTTtaatACTTTGTCattattaGAAAATCAAAATCattaat	protein transport protein-related; similar to unknown protein [Arabidopsis thaliana] (TAIR:AT1G63300.1); similar to puta
Chr5	AT5G52280	21226663	21226776	9	2		attaatAAACTattaAAAGTtaatTTCCTACTCAATCAAACCCattaAAGCAGTAAGAAAAAAAAGGGTTTAGATGGAATCTACtaatAACTCACTGattaAGTTTtaatatta	protein transport protein-related; similar to unknown protein [Arabidopsis thaliana] (TAIR:AT1G63300.1); similar to puta
Chr1	AT1G80450	30244928	30245174	13	3		attaTATGTTTAGTTGCtaataatTCACtaatATTTGTGATTTGAATACGGattaAAACTGTTTCTAGATGattataatGTCAAAGTCAACGCCCAAGCTAACCATACattattaGAAGTGTTGCCAATTCAATACCTGGGAACATCATATATAGAtaatTCGTGAtaatGAAACATTTAGTCGGTTCATTGTTGACTCCGCAAGCAACTtaatTGATATTTTCAAAGCATTCCACTAGTCTAtaat	VQ motif-containing protein; similar to VQ motif-containing protein [Arabidopsis thaliana] (TAIR:AT5G08480.2); similar t
Chr1	AT1G80450	30245258	30245339	5	1		taatGTTATAACCTTTGTAGGCAACTGCGtaatGATTGATCCCTGGCCGTGATCATATGATAGTATGtaatAAGCGtaatta	VQ motif-containing protein; similar to VQ motif-containing protein [Arabidopsis thaliana] (TAIR:AT5G08480.2); similar t
Chr1	AT1G80450	30245467	30245635	9	2		attaAATGACTTCAAATCCGTACATTGTTGAGtaattataataatATAAGCGATAAAGTTTTTGGTGTTGTTTGTTAGAGATTGTGattaCTTTTAAAAAAGTACTTCTTCTTACGTTACATTTTATATTGTtaatATGAGAGAATACATCATGCATCCGATTtaatta	VQ motif-containing protein; similar to VQ motif-containing protein [Arabidopsis thaliana] (TAIR:AT5G08480.2); similar t
Chr1	AT1G80450	30246794	30246889	5	0		attaTGATGCAATCTTACTTCCAACAGAattaAGCATTGATGTATAAATCATTCAAAGACGGTTtaatCAAACATATattaGACCTTAAAACatta	VQ motif-containing protein; similar to VQ motif-containing protein [Arabidopsis thaliana] (TAIR:AT5G08480.2); similar t
Chr2	AT2G40640	16965760	16965854	7	2		taatTCATTTATTTTATTTTattaatGATTGCTTTCGGTGGTAAAGCCCATAGTAAGAACATattaatGGGCTGCtaatATATCTAGGCCCatta	similar to unknown protein [Arabidopsis thaliana] (TAIR:AT5G05230.1); similar to hypothetical protein [Oryza sativa (jap
Chr3	AT3G09280	2847987	2848025	6	2		taattaatATTTtaattaGGCGTTGAGTCAAACACatta	unknown protein
Chr3	AT3G09280	2848080	2848202	9	2		taataatATCTGTATGAAAattaAAACTCGCCGAAAAAAtaataattaAAACTCACACGTACtaatGTCTATTGCCtaatGGTTATAACTTCAGATCTTACTCTGCTAAAATTTCTTTTatta	unknown protein
Chr3	AT3G09280	2849371	2849423	5	1		taatCAGattaatGTTTCGTAAAATTTGAAattaACAAATAGGATGAATatta	unknown protein
Chr3	AT3G09280	2849799	2849953	8	0		attaCTACATCAAAATTGTTTAAAATTCCACATAAattaGGGTGGTAAGATACGGTTTTTTTTTACTCCCTGTTTTTTTTTTGCAtaatCGTTTCGtaatTGAAGAAATTTTTTTTGAGTattaTattaTACTCCGTattaAGGGAAAATTtaat	unknown protein
Chr3	AT3G09280	2851823	2851861	5	1		attaTATAAACTAACATAGAAATCGGattaatattatta	unknown protein
Chr3	AT3G09280	2852479	2852661	8	2		taatTGAGATTTAGAAACTTCGCtaattaCCCATGCCAATTCTGTCAAGTCATGGGTtaattaGACAATTTAAGTTTTGAATAAAGAGAAAATGTTTGCTTATAtaatGGTACTTTTAGTTGTTTATGTGAAGAATATGTCCACATattaTATTTTTCATGTATGTGTATGGTTTGCGTtaat	unknown protein
Chr5	AT5G41880	16758696	16758819	7	1		taatTTGattaTattaGTAGTCTATATAGATTGTCTCAAGAGTCAAGTCTCAAGTGATTTGattaTGAAGATGGCAATAAAACTTACattaatCTACATGTAGTCTCTTAGCTTTGGAGAatta	DNA primase small subunit family; similar to PREDICTED: similar to primase, polypeptide 1, 49kDa [Strongylocentrotus pur
Chr5	AT5G41880	16760690	16760806	8	2		taattaAACTTCGAATCTAAACAATTtaatATTTTACAGCAtaatCCCAGTTTAACTGtaatCTAAACAAGGCCAattaatAAATATGCAAGCCCATAACTACAGTTTGGCCCatta	DNA primase small subunit family; similar to PREDICTED: similar to primase, polypeptide 1, 49kDa [Strongylocentrotus pur
Chr5	AT5G41880	16765718	16765782	5	0		taatGTTTtaatTTATTCCAATAAAACTATATattaGTCTATCTTATATTTATGAGtaatGatta	DNA primase small subunit family; similar to PREDICTED: similar to primase, polypeptide 1, 49kDa [Strongylocentrotus pur
Chr5	AT5G08240	2650340	2650424	7	1		attaTCattaGATTTTCCATTTTTGCTAGCAGCTTAAAGTTAACGTCAAattattaatTTCCATTTTCTCACTGGTattaGatta	similar to unknown protein [Arabidopsis thaliana] (TAIR:AT5G23160.1)
Chr5	AT5G08240	2652709	2652753	5	0		taatAAAGtaatGattaGAattaAATCTTACATTTAGATGTtaat	similar to unknown protein [Arabidopsis thaliana] (TAIR:AT5G23160.1)
Chr5	AT5G08240	2652902	2653043	10	2		taatattaAGTGAGATTTATTGCTGAAAAAGAAGAAATTTATGtaatCAAGGACAGTAAattataatATGTCAtaatTTTCCCAattaTTGTTTTATTGGattaGCGGGGAAAAAAAAattaCTATTGTATATATATAtaat	similar to unknown protein [Arabidopsis thaliana] (TAIR:AT5G23160.1)
Chr5	AT5G08240	2653259	2653305	5	1		attaGAACGAAGAAAAGACTCATCTTGAGAGAattattaatCTatta	similar to unknown protein [Arabidopsis thaliana] (TAIR:AT5G23160.1)
Chr4	AT4G29190	14389789	14390051	13	1		taatCGAGCAGAAAAGTGGTTAAAGGACAAAGAAAACTAAAACAGAattaTACGGTATGattaTTTCTTGCTGTAGAAATTTTGTTGTAACTATGTTGGCTATAACTGtaatTTTTATTGCTGTAGAattaTTGCTGTAAGTTTTTTTATTTTAAATATTTATAAAAAATAGattaACAAATAtaataattataatAAAATATTTTATTTATAGTAAATAAAATGCCTTGTattaCTATTTTAAATAAATATattaTGAtaat	zinc finger (CCCH-type) family protein; similar to zinc finger (CCCH-type) family protein [Arabidopsis thaliana] (TAIR:A
Chr4	AT4G29190	14390311	14390455	10	2		taatATATattaAAACTTGCAAAATGTTTTTTTATAAAATGTTTACAGTTTGtaatTGTTattaattaACGCTATACCACGAATCCATGAGAtaatTGTTAAAAAACTGAAGTTTTAACTTTTattaAAACAGCATACtaataat	zinc finger (CCCH-type) family protein; similar to zinc finger (CCCH-type) family protein [Arabidopsis thaliana] (TAIR:A
Chr4	AT4G29190	14390529	14391064	32	4		taatTTCTTTACCCGTCCCGTGattaGTTTTTAAAGtaataatTTTTAAATTTTAAAAattaTTTattaTATATAAAAGTTTTGCAAATTGTATCATTCTCtaatACATTTATATTTTTATAGTTtaatTTTATATATAGTAACattaTACATACCACATAACATTTTTGGTTTTATATAGCATTTTTCTAAattaAGATGATTTGATATGTTtaatattaGTGGTTTTAAAAAtaatAAattaAAGATTTAACCAAAAAtaatCTTTGATGACCCGTCTTTAGATCCAATAAGCCCTAtaattaAGAAATAAATATTGTCGTTAAAtaatTTTGGTAACCTtaatGACGTCattaAAAGATTTTTTTTTGattaAATTTTTCtaatGGCATTGTCCTG…	zinc finger (CCCH-type) family protein; similar to zinc finger (CCCH-type) family protein [Arabidopsis thaliana] (TAIR:A
Chr4	AT4G29190	14391123	14391222	9	3		taatGtaatATAAATTCCCTtaattaGGTTTCTTCTTTTTGACCTTACGCTCAAGTTTGTGGGCtaatCACCCTACACAAATCTattaatTCCGtaatta	zinc finger (CCCH-type) family protein; similar to zinc finger (CCCH-type) family protein [Arabidopsis thaliana] (TAIR:A
Chr4	AT4G29190	14391278	14391404	5	1		taattaTACATTTATGTTCTTCAGAAATGGtaatTTTGTGATACCTAACTTTAGACCCACATGTCATTTTTGTCattaGTAAAGTAAGTATATTGGTTTTTGCCGTAACTGTCCCAAAACCTCtaat	zinc finger (CCCH-type) family protein; similar to zinc finger (CCCH-type) family protein [Arabidopsis thaliana] (TAIR:A
Chr4	AT4G29190	14393696	14393849	13	4		taatCCACAGTTTTAGTTTCattaattaGTCTATCCATTGCCTTattaCTtaatTTGTTTGTTtaattaTTCGTTGCATGTATCTCTTATTTTTTATATGATTCAATAtaataatTTATTGTTTattaTTGTCATTTTGATTTGAATattatta	zinc finger (CCCH-type) family protein; similar to zinc finger (CCCH-type) family protein [Arabidopsis thaliana] (TAIR:A
Chr4	AT4G29190	14393905	14394171	15	3		taataatTTGCTGTTATCGAAAAAAAtaatTTTATTTTTGATATGATCTGAtaatTTGTTGTTTAGTATTGTCATTTTGAACCtaatattaTTGTATCTAAATCGTCAAAACAATTTCattaTATCACTTATTTAGCATCAAAACTATAAAAAAATTGTTtaataatTTGTTattaTCGGAAAAAtaatCTTATTTTtaatACCAAAATATCTGAtaatTTGTTGTTTACTATTGTTCATTGTGATCTtaatATTGTTATATCtaat	zinc finger (CCCH-type) family protein; similar to zinc finger (CCCH-type) family protein [Arabidopsis thaliana] (TAIR:A
Chr4	AT4G29190	14394389	14394586	13	4		attaTTtaataatTTATTGTTATCAGGAAAAAAtaatCTTACGACAAAAAGTTGTTtaataatTTATTGTTATCGAAAAAAAAAAattaatTTTTGATATGATTCGAAGAATTCTCAtaatTTTATTGTGTATTGTTGTCATTTtaatTTGAATattattaTATCTAAGTCAAATGATTTTATTGTATCACTTAtaat	zinc finger (CCCH-type) family protein; similar to zinc finger (CCCH-type) family protein [Arabidopsis thaliana] (TAIR:A
Chr4	AT4G29190	14395156	14395254	6	1		attattaTATTTCTTTATTTGGAAGATAGTGAAattaCACACGattaCGACACAATGTCTTCGTTTTCATAGTCACTTAACCTattaAACCATAGtaat	zinc finger (CCCH-type) family protein; similar to zinc finger (CCCH-type) family protein [Arabidopsis thaliana] (TAIR:A
Chr4	AT4G29190	14395361	14395489	8	2		taatATATGCAtaataatAAGGAACATGTATATACATTTCACTCattaatGCTTCTTTAGACattaGTTCCTCTCAACTTGCtaatGCAATCCAATCGAAAGACGGACTTGAAAAACTTTAGTAGatta	zinc finger (CCCH-type) family protein; similar to zinc finger (CCCH-type) family protein [Arabidopsis thaliana] (TAIR:A
Chr5	AT5G01200	74356	74455	5	0		taatCCAGGTTTTTATCTTattaTACTAGTACAtaatATCTACAACTTTTGTATAGtaatATATATTTTTCAATTTGTAACAATGACTATTTGAAAtaat	myb family transcription factor; similar to myb family transcription factor [Arabidopsis thaliana] (TAIR:AT2G38090.1); s
Chr5	AT5G01200	75513	75552	5	1		taattataattaTACTTTATACTTTTTTTTGGTTCTtaat	myb family transcription factor; similar to myb family transcription factor [Arabidopsis thaliana] (TAIR:AT2G38090.1); s
Chr5	AT5G01200	76224	76256	5	1		attaattaAATACGtaatTTTCGAAGGTGtaat	myb family transcription factor; similar to myb family transcription factor [Arabidopsis thaliana] (TAIR:AT2G38090.1); s
Chr5	AT5G01200	76473	76580	5	1		attaTGTTATACTTTCTTTCATGTATCGACACGTGCATTTGGTTAGTCTtaatCCCATTTCAATTTTATATGATTTATCATattaGCAGAAAACAAATATGCtaatta	myb family transcription factor; similar to myb family transcription factor [Arabidopsis thaliana] (TAIR:AT2G38090.1); s
Chr5	AT5G01200	78546	78810	13	2		taatCATAtaattataatGTAAATACCGTTGACTTtaatGTCAATGCTTGGTGTGAGTCGCTTTTTCTTCCCGACAACTTAGGattaGTTCGAATCAGCATCtaatTCAGTTTTTTTTTGTTCAAattaAAAGTAAAACTGACGAAGGATCTGACTattaAATACTACTTTTTTACTtaatATTCTTCCCATGGCTTCGCTGATCGTTCAACATAACAGAAGAattaTATTCCATTTTCGTGGTTCCATTTACCTCCAattatta	myb family transcription factor; similar to myb family transcription factor [Arabidopsis thaliana] (TAIR:AT2G38090.1); s
Chr5	AT5G01200	79858	80016	11	3		attaTTCGTTTTTAGTTATAACCTCCGAAAAtaatTTCGCTAAACATTtaattaattaTTGTGTACCTGTTTGATTTGTGTTTTAAAtaattaGCATGTTGTGCGGTAGACGTAGattaGACTCGGAAATCACAAACCCCCGTGTAGTTAACTattaat	myb family transcription factor; similar to myb family transcription factor [Arabidopsis thaliana] (TAIR:AT2G38090.1); s
Chr5	AT5G01200	80203	80569	22	4		attaTGATTTATGATTCATCtaataatATACGGATGAattaTATCACAAATTTCAGattaGAGAAGAGATGTGGAGCTAAACAAGATTTACAAGGTTGACATTGattaatTTGAGTATAGAGattaatAAATCTATAACGACATATGTACCATGTACTtaatGAGTGGGAattaGGGGTCACATGCATGCattaTGGGTCATGtaatGattaGCTTGACattaAATAAGTAAGTTGGTGTTAAATCAATATTGattaattaatGAAAAAGGTATATGCATGTATTGCTTACTCCAAAATATCTGattaGTGGGAAGTTAAAAAGTattaTTTCTTACCACTAAGTTGCACCATTCCCAGTTGAtaat	myb family transcription factor; similar to myb family transcription factor [Arabidopsis thaliana] (TAIR:AT2G38090.1); s
Chr1	AT1G04240	1128108	1128147	6	1		attaattaatGGGAGtaatCCAACCTCGACCATCAAtaat	SHY2/IAA3 regulates multiple auxin responses in roots. It is induced rapidly by IAA, and has been shown to be phosphoryl
Chr1	AT1G04240	1131009	1131121	5	1		attaGGCATGAATATCCGCAGGCTTTTCTCATTCACTATAGTattaTGGCATCATCTTTTATTTTTCTGCACTCattaTATGTCATACTGTAGCATACTTTGCAATTtaatta	SHY2/IAA3 regulates multiple auxin responses in roots. It is induced rapidly by IAA, and has been shown to be phosphoryl
Chr1	AT1G04240	1131319	1131460	10	2		attaatATTTTTCTTTTGTATATACTCTTATATGTCGGattaAAACCtaatAAATTCCTCCAATATCCattaGCAATTTAGCCAAAGAAGTGAAGAtaatGATGAtaatTCGTTCGtaatTGTATTTGCCGACATGattaat	SHY2/IAA3 regulates multiple auxin responses in roots. It is induced rapidly by IAA, and has been shown to be phosphoryl
Chr1	AT1G04240	1132241	1132393	6	1		taatattaTCTTCAAAGTATTTGTATGAGTTTAAAATGTTTTCCTTGTCAAAATattaTGGAattaTTTGGACAAAGAGAATATCTTTACCGGTCAAATGtaatCAATAAAGCGATCCCCCAAATCTCTTACTCATCCCACTATTTACCtaat	SHY2/IAA3 regulates multiple auxin responses in roots. It is induced rapidly by IAA, and has been shown to be phosphoryl
Chr1	AT1G30840	10971792	10971856	5	1		taattaGAGGTGAAAACtaatCAATTCCAAAGAATGTGGGGTGATCACTTCGAattaTTGTtaat	Member of a family of proteins related to PUP1, a purine transporter. May be involved in the transport of purine and pur
Chr1	AT1G30840	10972039	10972142	6	2		attaatGAAATGAAAAAACAAAattaTTGTTATTTGATAAGAAATTTAACtaatTTTAAATGAAAAAAATTTAACAAAAACTAAATAAAAACATTGAAattaat	Member of a family of proteins related to PUP1, a purine transporter. May be involved in the transport of purine and pur
Chr1	AT1G30840	10973115	10973193	5	2		attaatACAAACCCAAAGTAAAATTCAACTTAGCTGAAAAAGTattattaTATTGTTCAAAACACCAGTCGAAGCatta	Member of a family of proteins related to PUP1, a purine transporter. May be involved in the transport of purine and pur
Chr1	AT1G30840	10973259	10973337	8	2		attaattattaatCAAGAGGTAACGGTTAAAATAAATTTattaAAATATTTATGTCATTCACTATATATTTACattaat	Member of a family of proteins related to PUP1, a purine transporter. May be involved in the transport of purine and pur
Chr1	AT1G30840	10973724	10973781	8	3		attaatTtaattaAGTTCTTGGCCCAAAACCTATGAGAattaattaGTTGATAAatta	Member of a family of proteins related to PUP1, a purine transporter. May be involved in the transport of purine and pur
Chr1	AT1G30840	10974079	10974193	5	1		attaCCAATTTTGTTTTCTTCTTTTGTCAATACAAAGGCTTATAACattaatTGCTTTTATTTTGTGGTAAAGAGATATCAACAGATTTTAGAtaatAAATTCATATTTCTtaat	Member of a family of proteins related to PUP1, a purine transporter. May be involved in the transport of purine and pur
Chr1	AT1G30840	10976619	10976734	5	0		taatTTTTTCAATTTTTTGTTCTTGGtaatGAAAGTTTTTGAGAGAGCATGTATTTATTTCATTTATAAGGATTtaatAGATTGTGTTTTattaGTGTTTGACTTTTTATCAtaat	Member of a family of proteins related to PUP1, a purine transporter. May be involved in the transport of purine and pur
Chr1	AT1G30840	10977061	10977202	9	2		attaGACAAATattaatGATGATCATGATAGTtaattaGAGTGTtaatAAAATGAGTGAGGAAATAAAGAAGAGACACGCTtaatGGTGATGATGCAGCTTGGCattaACTCGGTGTTATTTACGAACATTGTCTCCTtaat	Member of a family of proteins related to PUP1, a purine transporter. May be involved in the transport of purine and pur
Chr1	AT1G30840	10977743	10977805	6	1		taatATTTGTCAATCTTAAAGCTGattaAattaattaTCTAGATTTTTATAAGGTTTTGtaat	Member of a family of proteins related to PUP1, a purine transporter. May be involved in the transport of purine and pur
Chr1	AT1G30840	10978058	10978132	5	0		attaGAAAGAGattaAATTCCAAAGattaTAGATGACAGATTTGAGCTGtaatAGGGAGGTTCACACGTCTatta	Member of a family of proteins related to PUP1, a purine transporter. May be involved in the transport of purine and pur
Chr1	AT1G30840	10978239	10978400	8	1		attaattaCGTTTCCAAGGTTTGGGGTTTGGGATATATACtaatATCTAGAGTAGCAtaatATATAGATTTCGCATTCCTTGATATGTAGTTTATCAATCATAtaatCTTTTAGAAATCATGTTTTTCATTGAAtaatTCAAGTTTTTGATTGATAAAatta	Member of a family of proteins related to PUP1, a purine transporter. May be involved in the transport of purine and pur
Chr1	AT1G30840	10978468	10978539	6	2		attaAAAGAGGAAACAAAAAATGtaattaatACTTGCAAAGTGACAAAATTTCTTTTAGATTGTTCattaat	Member of a family of proteins related to PUP1, a purine transporter. May be involved in the transport of purine and pur
Chr1	AT1G30840	10978657	10978872	11	0		taatCCTTTATTTCGTTTTTGTTTAGAGTGattaGCCAAACAattaTCATCCATAAAAGAAGGGCACGCAAAAGACGACTTCGGTTATCCAtaatCCCattaGAATATAAAAATACAattaAGGTGTTAtaatTGTGTCTAAACAAattaGCCCTATAAGAGTCCattaAGCAAATAGCTAAACTAAAATAAAAGATAtaatTGTACTTAGAtaat	Member of a family of proteins related to PUP1, a purine transporter. May be involved in the transport of purine and pur
Chr1	AT1G30840	10978986	10979117	8	1		taatCAAAAGTGGACATTCGtaatGTTCATCACGACTACTAGAGATACACATGAGattaatCattaTAAATTTAGAAtaatAACATAAACAACTAAACCCACAAATATATGCTTCtaatGATGAAATGatta	Member of a family of proteins related to PUP1, a purine transporter. May be involved in the transport of purine and pur
Chr5	AT5G22740	7554706	7554835	8	1		attaattaCTATAAAATGGGtaatTGTTGattaCATCTAGCAATTTTGAACCCTTGCATCAATCtaatATTCTCCCTCAAGAACCAAAAAAACACACACAACAACAACAGAAattaAAATCTCACAatta	encodes a beta-mannan synthase based on in vitro enzyme assays from heterologously expressed protein, encodes a beta-man
Chr5	AT5G22740	7560411	7560471	6	0		taatGAATTTattaTCCtaatGATATCCTTTTATACACAGTTGAAtaatGattaGTGatta	encodes a beta-mannan synthase based on in vitro enzyme assays from heterologously expressed protein, encodes a beta-man
Chr5	AT5G22740	7560912	7560992	5	1		taatAAAATCATCAAAACACAATACATTGTTattaGAATATTGGTGTGGTATCTTTTCTtaatATTTCAATACTTtaatta	encodes a beta-mannan synthase based on in vitro enzyme assays from heterologously expressed protein, encodes a beta-man
Chr5	AT5G22740	7561711	7561882	7	0		taatCCTACTTGattaTATACCGTTGTTGAATTGACGAATTTTCAGTACCCAtaatGAAAAAAATACAATGTTGAGGAAGTCTTtaatGTCACTGGTTTAAGTACCGACAtaatGTTGACGTattaACATGGAGTGGTCTTTTATGTGAAAAAAAAATCCGAGATTCAatta	encodes a beta-mannan synthase based on in vitro enzyme assays from heterologously expressed protein, encodes a beta-man
Chr5	AT5G22740	7562111	7562190	5	1		attaAAAAtaatATATACATTGAGAATTCGTCTATGATATTtaatGTTTAAGTGAGAGTTATATTTCTATAAAtaataat	encodes a beta-mannan synthase based on in vitro enzyme assays from heterologously expressed protein, encodes a beta-man
Chr5	AT5G22740	7562239	7562335	5	1		attaTGAAGGGTTAGGTTCGTCCAAAGTGGTATCATGGTTCGtaattaCATAAGTAGCCTCACTATAGTTACCTTGTGTCTTTtaatCGGACTatta	encodes a beta-mannan synthase based on in vitro enzyme assays from heterologously expressed protein, encodes a beta-man
Chr5	AT5G22740	7562873	7563039	7	1		taatACTAACTCCTTGATCGGCCATGAAGAAGAtaatattaGGTATATACATATATTtaatTTACACCAACCACCACAATGAGAAAGTACATAGCattaACATAAATGGTGATGTAGACAAATCTAACAtaatTCGTATAGTCTATACAGTTTATAAAGAAACtaat	encodes a beta-mannan synthase based on in vitro enzyme assays from heterologously expressed protein, encodes a beta-man
Chr1	AT1G52880	19686240	19686474	9	1		attaACGCTACGATTGTTTTAGCTGCTGGTTCTTACGCTattaCCAAATTGCTTACCATCGATCATGattaTTGGCATGTAAGTATTGAATTTGATGTTGCTTCAGtaattaGTGCTATTGCattaTTGTTTCAATCATAAAGATTGTGACTTTGATGTTGCTTGAGTGattaGTGCTATTGCTCACTTGTTTCCATCACAAAGattaTGACTTTGATGTTTTTTGGAGTGatta	Transcription factor with a NAC domain. Homologous to the petunia gene NAM which is required for the development of the
Chr1	AT1G52880	19688421	19688587	9	1		taatATAAAGAGATGGATATGTATGCCTTTTTTTGTTtaatATAAACGtaatATTGTGTTTTTTattaTTCTACTCAGCATCAAATTTGTATTTATCattaTGAAAAGAAAAGAAAAAAAAAATGattaAAGATGTCCattaCATGTATTCGATTCGAATTtaatta	Transcription factor with a NAC domain. Homologous to the petunia gene NAM which is required for the development of the
Chr1	AT1G52880	19690976	19691037	5	1		taatTTGCTTTGTTGATCCTTTTCACtaattaatTTGATCTATATGTACTTAGCTAGAatta	Transcription factor with a NAC domain. Homologous to the petunia gene NAM which is required for the development of the
Chr1	AT1G52880	19691134	19691252	11	2		taatCTCAGattaGTGTTTGtaattaACAATTGTACCCCAAAAAAtaatATTTTattaTTTTAGACCCGGAATattaGAATTTGTTGGCAATCAAtaataatACAtaatCTCCCAtaat	Transcription factor with a NAC domain. Homologous to the petunia gene NAM which is required for the development of the
Chr1	AT1G52880	19691556	19691714	9	2		taatAAAAAAattaAAAAAAattataatAACAAAAATCATATAAGAAAAGTGCACGGCACTattaatTTAGTTTTTTTATCTATAAAATATTTTTAAAAtaatATATACTTtaatAAATTTACATGGAACTTGCAAGGTTTCAACCAACCGATTTatta	Transcription factor with a NAC domain. Homologous to the petunia gene NAM which is required for the development of the
Chr1	AT1G52880	19692127	19692303	17	2		attaACAAAAAattaattaattaTCTTGAtaattaatATATAACAATATattaTTtaatATATCTATTTTTGGTTATGAGTTACATAACAATATAAGCAAGAattaCCAACTGTTTGAGtaatGCGAAATTTTattaTTTTCACACTCtaatTTTTattaTTTCTTAAACCTTtaat	Transcription factor with a NAC domain. Homologous to the petunia gene NAM which is required for the development of the
Chr1	AT1G52880	19692749	19692914	8	0		taatTGTAGAAGAAAACAAACCCCAAATAGATAAATAAAattaTTTCCACCTTTTTATTTAGGAtaatAAAATATAAATATGATTTAtaatGATTCTAACAAAAattaTTGTCGTTattaTATTTTAAGAAAtaatAAGAATACTATTTTAAAGTATTGTGGatta	Transcription factor with a NAC domain. Homologous to the petunia gene NAM which is required for the development of the
Chr1	AT1G52880	19692966	19693090	6	0		taatTTTTTAAGAAATTTTAGAtaatTTTTTGTCTTGTACAATGTAAAATTTGAAGtaatCAAattaTTCTTTTCTTACAGCTAGTAAACCTATAGCTCAAGCCATATTtaatTTGGTCCTtaat	Transcription factor with a NAC domain. Homologous to the petunia gene NAM which is required for the development of the
Chr1	AT1G52880	19693264	19693399	8	1		attaAAAAAACATattaAATGTTGattaTAAATATattaTTTTTAGTGTTTTACAGTTTTTTATAACTGTAAACCAATGAtaattaACTATTTTTCTTGAAAattaCAATTCACCAATACTAACCAATAAATatta	Transcription factor with a NAC domain. Homologous to the petunia gene NAM which is required for the development of the
Chr4	AT4G17240	9663930	9664067	11	2		attaattaCTCTGTTAACGTCtaatTGCTTACCattaatGAAATGCTTAAGTAGAGtaatCAtaatGTGAAGTTTTGCCGAAATAGCGTGTGGACATAAAACTTattaACTTAGGGTAGACtaatATACTCTTGtaat	similar to hypothetical protein 31.t00013 [Brassica oleracea] (GB:ABD65111.1)
Chr4	AT4G17240	9664410	9664522	7	2		attataatATACCCAATGTCAAAGTtaatTTTTTCGTTTGTATTtaatAAGACTTCGGCTTTTAAAAACGGTTTCGAAATAGTCCCGTTGAAattaatGTTTAAGACTAtaat	similar to hypothetical protein 31.t00013 [Brassica oleracea] (GB:ABD65111.1)
Chr4	AT4G17240	9665938	9666129	13	4		attaGTTGATTCattaatATCCTTATAGTattaGAGTtaatTTTCGGAATATCAATGGGAAAAGTTTTTGTTAtaatGTTGTTCTTTTTAAAAGAAAACTTTGTtaatAGAAtaattaAAATATATTGGTATCTCTGAAAATTGTTTTTATTGTATCTTTGGtaattaACGAGATCTAAATCGTGTtaatta	similar to hypothetical protein 31.t00013 [Brassica oleracea] (GB:ABD65111.1)
Chr4	AT4G17240	9666350	9666420	5	1		taatAAGGAGGAGGGAAAGGAAAATGAGtaatGTAAATTtaatGTTTGTCTCCCAATTTACCAATattaat	similar to hypothetical protein 31.t00013 [Brassica oleracea] (GB:ABD65111.1)
Chr4	AT4G17240	9668537	9668571	5	1		taatGAGAtaattaatCATTTGCTCTAGAAAatta	similar to hypothetical protein 31.t00013 [Brassica oleracea] (GB:ABD65111.1)
Chr5	AT5G15410	5007257	5007392	11	2		attaTCATTTGATattaTTCattaattaTACTTTTTTTTGTCAAACATTCattaattaTACAAATAACAGATTTTCATGAtaatGATTTTTGTCGTTGTCattaACATTTACTGATAGATGTATTTGACTCAatta	'defense, no death' gene (DND1) encodes a mutated cyclic nucleotide-gated cation channel; Same as CNGC2 (article ID 229)
Chr5	AT5G15410	5007533	5007684	8	1		taatCTCGtaattaAGCCTTTGTTGATTGCAGATACAGAGATACTCCAGTTACTAtaatGTTTTTTTGCAGCAtaatACTCTCATTTTTTCAATTTTCattaTTGCTTACACTTTTTAAAATAAAAAAattaCCTACAGTTAGTTTACtaat	'defense, no death' gene (DND1) encodes a mutated cyclic nucleotide-gated cation channel; Same as CNGC2 (article ID 229)
Chr5	AT5G15410	5009384	5009572	7	0		taatTTCTAAACtaatTTATTTTCCGATTTTAAACTCTTCTATTTtaatAGTTAAAAAACAAAAAATCTAGTCATCAACCCAACTtaatTTTGTAAGTTGCTGCAattaAACACATACATGTCTCGTTGGCAGAACtaatGTGAAGGCTGGGCCACGCAAGCCTACTAAATCTGGCCCATTTAAAatta	'defense, no death' gene (DND1) encodes a mutated cyclic nucleotide-gated cation channel; Same as CNGC2 (article ID 229)
Chr2	AT2G13290	5509139	5509194	5	1		taatAACAAAATCTCCtaatATTTTATTTAACTTGGCTTATattaTGATattatta	glycosyl transferase family 17 protein; similar to glycosyl transferase family 17 protein [Arabidopsis thaliana] (TAIR:A
Chr2	AT2G13290	5511013	5511105	5	0		attaTTTTCGGtaatCTGAAGCAAGACATAACATAAGTTGGTAAGGTACCGATTtaatCAAAATCattaCGACCGGTCTTGTGATATCAtaat	glycosyl transferase family 17 protein; similar to glycosyl transferase family 17 protein [Arabidopsis thaliana] (TAIR:A
Chr2	AT2G13290	5511308	5511446	6	1		attaTCAATATTTTTAGTAAATTTTCAACACAAAACAAAtaatAAAAATTGAAATAGAAAACTAAAATATAGTTAtaatAAAAAAAACTATAGATAAAATTCAAAAACGAAACAAGCTACAattaatAAAAAAAAatta	glycosyl transferase family 17 protein; similar to glycosyl transferase family 17 protein [Arabidopsis thaliana] (TAIR:A
Chr2	AT2G13290	5513625	5513743	5	0		attaGAAATGAAAGTGAAGAGattaCAGAAGCAACACCTAAAGTAGAGtaatCTTGGGAAAAAAAGAAAGTAAAAAACAAGattaCAATAAAGCCAAAGTGGGATACAAGTTATCtaat	glycosyl transferase family 17 protein; similar to glycosyl transferase family 17 protein [Arabidopsis thaliana] (TAIR:A
Chr2	AT2G13290	5515149	5515208	6	1		attaatCAtaatTTAGAGTGATAAGTTAGAGACattaAAGAAattaAAAAATATATatta	glycosyl transferase family 17 protein; similar to glycosyl transferase family 17 protein [Arabidopsis thaliana] (TAIR:A
Chr2	AT2G13290	5515269	5515379	7	1		taatGTTTAGGATattaACTATCACATTGCACCCGTtaatTTCACATTTCAAGTCAAGGACCCAAAATACTTTTTATAGGATCAAattaTATCTTAAAtaatAAGtaatta	glycosyl transferase family 17 protein; similar to glycosyl transferase family 17 protein [Arabidopsis thaliana] (TAIR:A
Chr2	AT2G13290	5515535	5515643	6	1		attaGTGATTTTAAAGGGTAAAACAATAGAAATattaataatATCATAAATTTTAAAAGGCTACAATGCAAATATAGAattaTAGAAAGACCAGCTGATCTCCTTtaat	glycosyl transferase family 17 protein; similar to glycosyl transferase family 17 protein [Arabidopsis thaliana] (TAIR:A
Chr1	AT1G01830	295998	296138	6	0		taatTCAAATTTAACACCTCGtaatGCTTATCTGTTCTTattaTTCTACAGAGACTGCAATGTTTATCattaTCTTATATACCATAGAATCTAACACAAACattaAAGTAGTCAAGCAAGACAAATTTAACACCAAGtaat	armadillo/beta-catenin repeat family protein; similar to binding [Arabidopsis thaliana] (TAIR:AT2G45720.2); similar to I
Chr1	AT1G01830	298319	298364	5	1		taattattaTCTAGTGGCAAAATTGTTCTattaAGCACATCGatta	armadillo/beta-catenin repeat family protein; similar to binding [Arabidopsis thaliana] (TAIR:AT2G45720.2); similar to I
Chr1	AT1G01830	298414	298511	6	1		taattaatTTTGATAAACAGAATCATattaCGTTCATGGGCCTGTATTTTTTTTGTTAAGGTCATGGGCCTGTATTtaatAGTTGGCCACATAAatta	armadillo/beta-catenin repeat family protein; similar to binding [Arabidopsis thaliana] (TAIR:AT2G45720.2); similar to I
Chr1	AT1G01830	302873	302965	6	2		taatACTATAACAATAtaattaTTTGAACATGTTGCTTCACATGACAAATGATTCattaTTCTCGTCGTATTTGACCACAACATTTTtaatta	armadillo/beta-catenin repeat family protein; similar to binding [Arabidopsis thaliana] (TAIR:AT2G45720.2); similar to I
Chr1	AT1G01830	303416	303493	9	2		attaAAAGAAGGCCtaataattaCCAATTTCGAGTAGTCTTattaAAGCCCAattaatAAattaAAGGCCCAAAatta	armadillo/beta-catenin repeat family protein; similar to binding [Arabidopsis thaliana] (TAIR:AT2G45720.2); similar to I
Chr5	AT5G13200	4206310	4206423	6	1		taatTCCCTTTCCGCTATGAAAATTCCCAGGGAAattaCGCGGAAGACGATGGAGATTCAAGGAAAGTTCCAAATCTCTGACGattaCGCGTGTGTACTtaatTTGAGattaat	GRAM domain-containing protein / ABA-responsive protein-related; similar to GRAM domain-containing protein / ABA-respons
Chr5	AT5G13200	4206745	4206793	5	1		attaTCTTCTTCattaCTGtaattaCAAGAAGATTCAGCAAAATGtaat	GRAM domain-containing protein / ABA-responsive protein-related; similar to GRAM domain-containing protein / ABA-respons
Chr5	AT5G13200	4206853	4206988	5	0		attaTGTGTTCTTATCTTATTGGTTAAGGattaAACTAAATGTCAAAATTCAGCCTAAAATAGTCCAACTCTtaatCCCAAAGGTAACATCATCAAAACCGCGTTTTATATATGTAtaatCCAATCTTATAAatta	GRAM domain-containing protein / ABA-responsive protein-related; similar to GRAM domain-containing protein / ABA-respons
Chr5	AT5G13200	4208303	4208359	7	0		attaCattaTTCAAattaTCTAGattaTTCTattaGAGTATCTAGattaTTCTatta	GRAM domain-containing protein / ABA-responsive protein-related; similar to GRAM domain-containing protein / ABA-respons
Chr5	AT5G13200	4208480	4208512	7	2		taattaattaTTGGAtaatTGATCCAAtaatta	GRAM domain-containing protein / ABA-responsive protein-related; similar to GRAM domain-containing protein / ABA-respons
Chr5	AT5G17650	5813970	5814177	11	1		taatAGACCCATCCTCGAAGCATGTTGAGGAAGAAtaatGATCTGTTtaatAAATGGTTGTCAattaTAAAACTTCACGCAGTCGAattaTTGAACTAGAGGTAGGTtaatAGTGTTTGGTGGAAAAAAAATACtaataataatGGAATCGAAGTCAATAACAAATGAAACAGTAtaatAACAAAATACAAACGTTTGTTATTTatta	glycine/proline-rich protein; similar to proline-rich family protein [Arabidopsis thaliana] (TAIR:AT5G45350.2); similar
Chr5	AT5G17650	5814380	5814599	11	2		attaGGTTTTCTTAAGAATGCAACCTACAattaTTTGTTTCTTCTAAattaCATGTATTTTATGAattaatGCACtaatAGACGTGACCATCCAAATTGTGTattaTTTTAAAAAAATTTGTTGATTTGATATTCattaatAAATTTGTTAAATCTGGATTGTTATTTTTAGTTTTTCTTATATAGattaAGTTTAGTTATAAATATAAGAAATTGatta	glycine/proline-rich protein; similar to proline-rich family protein [Arabidopsis thaliana] (TAIR:AT5G45350.2); similar
Chr5	AT5G17650	5814734	5814824	5	1		attaCTATTTTTTTTTTATAAAAATGCTATTGTCTAGATTCTCTGAattaatGATGTTTAAACTGTTTTCAGTCAAACtaatTGGGGatta	glycine/proline-rich protein; similar to proline-rich family protein [Arabidopsis thaliana] (TAIR:AT5G45350.2); similar
Chr5	AT5G17650	5815107	5815233	5	1		attaTATGCGATGGTGTTTATGTAGTTTattaGAATATCTATCTTTATGTGGATTGTAGTTTGTGTTTGTTGAAATTGtaattaAGTGTTAGACGGTGGTACGTTAGCTTTGCCGGTTATGCAtaat	glycine/proline-rich protein; similar to proline-rich family protein [Arabidopsis thaliana] (TAIR:AT5G45350.2); similar
Chr5	AT5G17650	5815822	5815851	5	1		attaGGACACCTGattaTGAGAattaatta	glycine/proline-rich protein; similar to proline-rich family protein [Arabidopsis thaliana] (TAIR:AT5G45350.2); similar
Chr5	AT5G17650	5818409	5818476	5	1		taatCGAGCCGTAGTTTCCACGCTACGCGTTTGCTTTTATTCTTCAAGAtaatATATAGTattaatta	glycine/proline-rich protein; similar to proline-rich family protein [Arabidopsis thaliana] (TAIR:AT5G45350.2); similar
Chr5	AT5G17650	5818565	5818655	6	1		attaCGATAGGATCTGATTCCAGTCAAattaatACACCtaatCCattaCAGATTTTACTACCATTTTAAAGTCACGTGACTTTTACAtaat	glycine/proline-rich protein; similar to proline-rich family protein [Arabidopsis thaliana] (TAIR:AT5G45350.2); similar
Chr5	AT5G61090	24578388	24578481	6	1		taattaTTCAGACATTTGAGCTTTTATGGtaatGTTTTAGAGCTTTTATGGtaatGTTTTAGTTATTGGAAAATTCAACCAtaatATGGTtaat	proline-rich family protein; similar to zinc ion binding [Arabidopsis thaliana] (TAIR:AT5G61120.1); similar to hypotheti
Chr5	AT5G61090	24579820	24579882	5	1		attaAAGATCATTGAGTGTTAAAACAGtaattaAAGAAAACtaatTGAGTAGTGTTGCTtaat	proline-rich family protein; similar to zinc ion binding [Arabidopsis thaliana] (TAIR:AT5G61120.1); similar to hypotheti
Chr2	AT2G43535	18068019	18068211	13	3		taatATTTTCACATGTACGGTTattaGAGTAAattaTGATAGTTTTAAAATTTGGAAGCATAAAattaTGATGCTTAAGAAAATCattaTCTGTTATTCTATTTCTTTattaTAtaatTTATTTTAAAtaatattaAAATGAAAAAAtaataatAGTTTTACAATATGATTTTAACAAAAATATACAattaat	Encodes a defensin-like (DEFL) family protein.
Chr2	AT2G43535	18069121	18069224	6	1		taatAAAGGTGAATGGTCCACCAAGtaataatGAATAAGTGAAATattaAATAAAGAAACGTACGACTTTGTGTGTGtaatTTAAATTTGGCATACTTCAatta	Encodes a defensin-like (DEFL) family protein.
Chr2	AT2G43535	18070562	18070626	5	0		taatGGTTTGTGtaatGattaAAGGTAAACGAACAAGtaatAGTCAATAAGTAAAATAAAAatta	Encodes a defensin-like (DEFL) family protein.
Chr2	AT2G43535	18072092	18072227	8	2		taattaTGATCTTTATTGTTACAGATGAACAAGACATTTTTattaTAAAATACAGAAATGACGAAGAAattaatGGTATTTATCATATAGTAGATAGTAAattaGTGTGTTCTGTCGTAAAAAAATattaAAtaat	Encodes a defensin-like (DEFL) family protein.
Chr2	AT2G43535	18073769	18073889	6	1		taataatGTCGACTtaatTTGTTATGTTTTCATGTGTTAGattaTATCATCTTGGCAATCAAAAGATTGCAAAAAAGTTGGGCCtaatGGTGAAGAATTGAAAAATACTGACGTTTTtaat	Encodes a defensin-like (DEFL) family protein.
Chr1	AT1G76180	28586357	28586545	12	4		attaatGGGCCCATTGGGCTTTCTTACCCAACattaAAATCCCACATACAAGattaTAGAtaattaGATATACCCACAATGATGAGCGTTAAAGACattattaACTAAGGATGTGGTCCattaatGGAAATGTTTTGTGattaGCTGGATCTCATGTGAATATGTGATCTTATCATAACTAGCATatta	Encodes a dehydrin protein whose expression is induced early on in response to dehydration stress. This gene's expressio
Chr1	AT1G76180	28587932	28588049	11	3		taattaTCATTTTTCTGTtaattaGATAAAGTTATATTGGattaAGAAGAATTCattaattaatTGTtaatAGTTTGCTTACGTGATCTGATATCAATTTAGTGGAATAAAAAAtaat	Encodes a dehydrin protein whose expression is induced early on in response to dehydration stress. This gene's expressio
Chr1	AT1G76180	28589012	28589136	5	0		taatATAAGTCCGATTGGCTCAATCGattaGGAAGGTGTTGTTGCAATGCTACCGGATCTCATTTTTAGTCCtaatGCTACAATAAGACGGGtaatTTGCGCTTGTGAATCCGCCAAAAGTatta	Encodes a dehydrin protein whose expression is induced early on in response to dehydration stress. This gene's expressio
Chr1	AT1G76180	28589403	28589485	6	2		attaatATGTtaatGTGTGGGATGTCATTTTCGACCTATTGAAAAAGATATACTAAAAATattaatGAAGGACAGATGGtaat	Encodes a dehydrin protein whose expression is induced early on in response to dehydration stress. This gene's expressio
Chr1	AT1G76180	28589784	28589797	5	1		taatattaattaat	Encodes a dehydrin protein whose expression is induced early on in response to dehydration stress. This gene's expressio
Chr3	AT3G48490	17959657	17959847	6	0		taatGCTATTCTGCTTGGTATATTCtaatTCACTGTGGATCACAAAATTTCCATTGAGTAAGTtaatAAATAGCAAAGTTTGGTGTTTCGAACTCCAAAAGTATGCTATattaGCATCAAAAGGGTCAATCGTTAGCGGTAAAtaatCGAAAGGAGTTTCAATAAAAGTCGGGGAGATCTCAGATACtaat	unknown protein
Chr3	AT3G48490	17960821	17961056	13	1		taatATCTAGCTTTTGCTGATAAATCTACGTAACAtaatGGTATGTAAAAAAAAAGTAGattaTAAATTtaatATATGTGTACAtaatAAACAGTAAGAGATTTGATCAAattaTATCTTTTCATGCTATTTAGTATTGtaatTTTCTGAAAtaatCAattaTCCTAAAACAAGTTCATAAATAAAAAGTtaatATCCTAAACAATATTTACGTTtaatATATTTTCTCTattaat	unknown protein
Chr3	AT3G48490	17961119	17961174	6	2		taataatGAAAAACGTGattaatGATAAAATCAtaatAAGAGCGAAGGGCCCatta	unknown protein
Chr3	AT3G48490	17963072	17963160	5	1		attaCGAAGATGGGATGGTAAATattattaTGCTACTGGATTTGATTGTTTGattaGTTTGCTAGATGATGAACTGTTTGTAAGTtaat	unknown protein
Chr5	AT5G64870	25931576	25931652	5	0		taatAtaatTGATAACAAAattaTGTGGAAATCTTGTATTTTGATACATATCTACAtaatTTATTTTTTTATGtaat	similar to unknown protein [Arabidopsis thaliana] (TAIR:AT5G25250.1); similar to unknown protein [Arabidopsis thaliana]
Chr5	AT5G64870	25932005	25932141	12	2		attaGCtaatTtaatGAATAAACAGtaatGACtaattaAAATATAAAtaatTTATAAAAAATCGAattaAAATATTtaatAAACACTATAACAAattaCATAAATATCAAGTGTTTTCACCTATTTAACCAattaat	similar to unknown protein [Arabidopsis thaliana] (TAIR:AT5G25250.1); similar to unknown protein [Arabidopsis thaliana]
Chr5	AT5G64870	25932853	25932939	6	2		taatGGGGAATTTCCAGGGGTTTTGTGGAACTTAAGGGGTTTAGATTGCAattaAGAattaatGGGAGAAAGTGGCAGCCAtaatta	similar to unknown protein [Arabidopsis thaliana] (TAIR:AT5G25250.1); similar to unknown protein [Arabidopsis thaliana]
Chr5	AT5G64870	25934154	25934379	14	1		taatTTAAATCATTGAAAATGATCAattaAATGTCAAAAAATACTGattaCtaatTTATGATCAATGTTTTCTCAGAGGTTGAGTCattaAattattaatTTattaCCAACCAATTCattaGATTTattaTATTTTAAAGAAACtaatTGTGTACAGACATAGAGTTTAGTCAGTCAGTCAACTattaGAGTCATCCAAAGCCACTAGCTTATTTTTGCTGAtaat	similar to unknown protein [Arabidopsis thaliana] (TAIR:AT5G25250.1); similar to unknown protein [Arabidopsis thaliana]
Chr5	AT5G01600	230617	230665	5	2		taataatATTTTCGACTGtaattaCAAATTTAGCTGAGGTTCGTCtaat	Encodes a ferretin protein that is targeted to the chloroplast. Member of a Ferritin gene family. Gene expression is in
Chr1	AT1G08080	2513995	2514178	10	0		taatCattaTAGTTAACTattaTACATACTTTGTAAAAattaTTTTGAATCTGTGATAAATGTAAAAACTTtaatTGATTTTGattaACTATGCTTCTTGGAAGCTAAAGTTTCAtaatTTTAAATGTAAAAattaGATGattaCTCAATTCTTTGCATGAACTATACATGTATAGAAAAatta	carbonic anhydrase family protein; similar to carbonate dehydratase/ zinc ion binding [Arabidopsis thaliana] (TAIR:AT1G0
Chr1	AT1G08080	2516841	2516884	6	2		taattaatAAGTTTTtaataatATCCTTGTTGTGTTTACCatta	carbonic anhydrase family protein; similar to carbonate dehydratase/ zinc ion binding [Arabidopsis thaliana] (TAIR:AT1G0
Chr1	AT1G08080	2518690	2518816	5	0		attaCTAGTCCACAAGACTTCCCATGCTTTCTtaatTCCTTCCGGACGACATCTTTGACTTCCTTGTAAATATGTTTTTTTtaatAtaatCTGGGAATAGAAGGCAGGGTGTGAATCAAAGCCtaat	carbonic anhydrase family protein; similar to carbonate dehydratase/ zinc ion binding [Arabidopsis thaliana] (TAIR:AT1G0
Chr1	AT1G08080	2518937	2519140	14	2		taatGAAGACATATTTTCTCATTTtaatCattaTGTTTTCATTTCTTCATattaTGATGTGTCAAATTTCAAAGATGAtaataatAAAAAGTTTGACATAAGATATTTTtaatAGCTGCAAAATTtaataattaAAAACTATAGtaatTGACACAtaatACCTTTTTCAAAATTTtaatGGAGTTTTTGGTTTGCAAAAAtaat	carbonic anhydrase family protein; similar to carbonate dehydratase/ zinc ion binding [Arabidopsis thaliana] (TAIR:AT1G0
Chr1	AT1G08080	2519230	2519340	6	1		taatTTTAAAGATTtaatCAATATTTGTTTACTTCAGGTTTTTTGACAATTTGTTCCAattaTCTCTTAGAGGTattaGCAGTTATAAATAAATGTTTACCATACattaat	carbonic anhydrase family protein; similar to carbonate dehydratase/ zinc ion binding [Arabidopsis thaliana] (TAIR:AT1G0
Chr1	AT1G08080	2519406	2519486	5	1		taatTTCCTGTTGTTTTCATCAGTTATATGTTCattaTACTTTATGAATATATAtaatCTGCTCTATATTCAAGTtaatta	carbonic anhydrase family protein; similar to carbonate dehydratase/ zinc ion binding [Arabidopsis thaliana] (TAIR:AT1G0
Chr1	AT1G08080	2519785	2519899	8	2		attaTAAGTTCGTAAATGTTGAAATGTTCCTTTTGAtaatTCtaatGGTCGTATCATCTAGAAACtaattaTTTTACACTATATCGATCATATTTTCTTGattaatGTGAAtaat	carbonic anhydrase family protein; similar to carbonate dehydratase/ zinc ion binding [Arabidopsis thaliana] (TAIR:AT1G0
Chr1	AT1G08080	2520978	2521036	5	1		taatTGAAGAAAAGCCTACTTTTTGTAGAGGTTATTCATGGGCCTAAGTtaattaatta	carbonic anhydrase family protein; similar to carbonate dehydratase/ zinc ion binding [Arabidopsis thaliana] (TAIR:AT1G0
Chr1	AT1G08080	2521084	2521246	10	2		taatTTCtaatTTTGAGTTAAAAATATTTTtaatGATATATGTTTATAtaatattaatTTTGCATGTTTCATCAAAAATACGCTTTGGAATATTGGTAtaatAACTGTTTTTGTtaatATATAAAATACCCACCATATGTAAATGTCTGCATATACattatta	carbonic anhydrase family protein; similar to carbonate dehydratase/ zinc ion binding [Arabidopsis thaliana] (TAIR:AT1G0
Chr3	AT3G48080	17750096	17750206	10	2		taatGtaatTTGTtaattaGCATTCTTACTTTTTTCATGTTGCTACCTAAGATTTCTTattaTAGTAGtaattaatTTTGCAGGTtaatGTTCAAAATACAATAAACtaat	lipase class 3 family protein / disease resistance protein-related; similar to EDS1 (ENHANCED DISEASE SUSCEPTIBILITY 1),
Chr5	AT5G65480	26174429	26174529	6	1		attaCTTGTTTAAAGTCTGGTTAtaatGTGATGTAGCAGAATattaatCACGTATTTTTGAattaCAGGTGTATGGAGGAGAAGCTAGAATCTCAACatta	similar to unknown protein [Arabidopsis thaliana] (TAIR:AT4G38060.2); similar to unknown [Lycopersicon esculentum] (GB:A
Chr5	AT5G65480	26175010	26175170	11	1		taatAAAAAGAGTATAGTTTGattaGAAATTTGATTGTGAATGAATattaCAAattaTTGTAGCGAtaatGAtaatTTGATCAAAAATAAGTAAAGAAGATCAAGTGGAtaatCCCTTattaACAACCACAAGTGTCTAGAATATGCTTattaGtaataat	similar to unknown protein [Arabidopsis thaliana] (TAIR:AT4G38060.2); similar to unknown [Lycopersicon esculentum] (GB:A
Chr5	AT5G65480	26175403	26175499	9	1		taatTTTGCAGGTTTTTTGGCGACCGTTGTtaattaattaAATATattaACATATTTattaCTCATACCATTTattaTGGGTGGGTGATGTTTtaat	similar to unknown protein [Arabidopsis thaliana] (TAIR:AT4G38060.2); similar to unknown [Lycopersicon esculentum] (GB:A
Chr5	AT5G65480	26175570	26175603	5	2		taatAGAGATTTtaattaAGCATCTCTAtaatta	similar to unknown protein [Arabidopsis thaliana] (TAIR:AT4G38060.2); similar to unknown [Lycopersicon esculentum] (GB:A
Chr5	AT5G65480	26175658	26175766	8	1		taattaTTTCCGATTGAtaatTCCAAGATTTTGTATCATCattaTACCAAAAattaAAattaACAAGAAAATCGATTTGTTTTattaAATATAAAATGTTGATTTatta	similar to unknown protein [Arabidopsis thaliana] (TAIR:AT4G38060.2); similar to unknown [Lycopersicon esculentum] (GB:A
Chr5	AT5G65480	26178691	26178755	6	2		attaatGTGTTGAGCTTGAAattaACAAAGAGATGTTCATGAAAAATGattaatGTTCAAAtaat	similar to unknown protein [Arabidopsis thaliana] (TAIR:AT4G38060.2); similar to unknown [Lycopersicon esculentum] (GB:A
Chr1	AT1G72950	27441923	27442005	5	1		taatCAAAACCAGCAAATGCCAAtaatACACACCAGAAAAGGTAAGATGAtaatTTTTGTTCGTTAGTAGTATTTTattatta	disease resistance protein (TIR-NBS class), putative; similar to disease resistance protein (TIR-NBS class), putative [A
Chr1	AT1G72950	27443697	27443761	5	1		taatTGTGATTTTGTATCTTTGGTTtaattaatCTTAAAGGAAATTGTGAAAAAAAGAAGTtaat	disease resistance protein (TIR-NBS class), putative; similar to disease resistance protein (TIR-NBS class), putative [A
Chr5	AT5G56270	22776761	22776830	5	1		taatTTCACTACATAACAGCAAAATCCAAAGGAACCTTCCAAGATTTCTAtaattaGACattaAAAatta	WRKY transcription factor 2, WRKY transcription factor 2
Chr5	AT5G56270	22777837	22777919	7	1		taatATTCAATTTAAGGTAtaattaAAAGTCATTGATTGattaTTCCCAATTTTattaAATGTCTCTACATACAattaGatta	WRKY transcription factor 2, WRKY transcription factor 2
Chr5	AT5G56270	22778772	22778823	6	1		taatAAAattaCtaattattaAATTTTAAAATAGTAAATACTAGATCAtaat	WRKY transcription factor 2, WRKY transcription factor 2
Chr5	AT5G56270	22778879	22779004	7	1		taatACTAGTAAAATAGTATGATGAAATCAACATTTTCAATCACtaatAAAAATAAATTTTGGCATCTTAtaatTTTACCGTAAAAACTAtaatTCTACTCAattaatTTTTTTGAAACTTGtaat	WRKY transcription factor 2, WRKY transcription factor 2
Chr5	AT5G56270	22779378	22779525	10	3		taatAAAAtaatTTTCTAAATCCGACATGTGGCAGAATAGAACCTTTTGCCAAtaatTTCCTTTTAAAattaatTTTCTTCCTattaatAACCAATCCGGAAAAAATGAAAATGGAAGAGAAattaatGTGAAAAGTTGGCAAAtaat	WRKY transcription factor 2, WRKY transcription factor 2
Chr5	AT5G56270	22785730	22785768	6	2		attaCATTTTTTCATTTTGGAAACtaattaTattaatta	WRKY transcription factor 2, WRKY transcription factor 2
Chr3	AT3G62780	23219561	23219678	5	1		attaTAGTGCCATGGATTCCAAAATCATACAGCattattaTAGGGGTCACAGATATATTTGAGATTTCCTTGATattaGAATCACAATATTTCATAGCTTATACATGATGAGTGatta	C2 domain-containing protein; similar to C2 domain-containing protein [Arabidopsis thaliana] (TAIR:AT3G16510.1); similar
Chr3	AT3G62780	23223035	23223174	10	1		attaTTCCACCCACTGTTCTGTTTTtaatGTCTCTCGAAtaatGATTTtaatATAACTGTAGGAGtaattattaCCattaAAGAAGGAGTCTGTGTTTGACGAGTAGCCAAAGGCATattaCAACTCGGTCAAAGGtaat	C2 domain-containing protein; similar to C2 domain-containing protein [Arabidopsis thaliana] (TAIR:AT3G16510.1); similar
Chr3	AT3G62780	23224395	23224497	8	2		taattaCGTTAGTGTGAAGGtaattattaCCAGAATTTTACCCGTTCCTTAACattaAGCAGGAATTGTTGTTACTTTGTTACTAGGCTTTtaatAGTTtaat	C2 domain-containing protein; similar to C2 domain-containing protein [Arabidopsis thaliana] (TAIR:AT3G16510.1); similar
Chr3	AT3G62780	23224563	23224793	14	2		attaGAATTTCAAACCCCTGATTTAGCAGTTCTtaatGGCCattaCGGACTATATATGATAGtaatTTATATGTCATATAtaatGTTATATATTTTATATATAAAACATTtaattaAATATGACTTTAGTTTTTTTTTAAAGAattaTattaatTTTTGGTAAAGTTtaatTCTAGTATTTTTACGGTattaAAAAATGTTTGGGTTGTTTTTTCAAATTtaatAGTtaat	C2 domain-containing protein; similar to C2 domain-containing protein [Arabidopsis thaliana] (TAIR:AT3G16510.1); similar
Chr3	AT3G62780	23225515	23225611	7	0		taatATTTATTCTGTTAAGCTTTTCCAtaatCTattaACATTtaatCTCGCCTTGTTTCtaatAAACACAATGCTTTAAAACAAAAattaGTCatta	C2 domain-containing protein; similar to C2 domain-containing protein [Arabidopsis thaliana] (TAIR:AT3G16510.1); similar
Chr1	AT1G02205	416903	416958	7	2		taattaCACACGCTGGCAAAAGAAAAAAGTAACtaatCAACACACAattaattaat	Expression of the CER1 gene associated with production of stem epicuticular wax and pollen fertility. Biochemical studie
Chr1	AT1G02205	422681	422754	7	2		attaTTTATTGGTTTTCTTAAATAAACTAACAAAtaattaAattaGTGAtaatGTACTATTTAAAAAAtaatta	Expression of the CER1 gene associated with production of stem epicuticular wax and pollen fertility. Biochemical studie
Chr1	AT1G02205	422943	423151	9	0		attaAGTTACACAAAATTTAAAAAattaACATTTATCAAAAACGAAACTTTAtaatTTTtaatAGtaatATAAAAATAGAATTTTAAAAACATTTTTtaatAAATAAAAACAAGTGTTAAAAATTTAAattaTGAGTATTGAACCTAGGACAACTCTTTGTGAAATCGTtaatGACCACGGTTAAATGGCAGGATCAAAAATCCGatta	Expression of the CER1 gene associated with production of stem epicuticular wax and pollen fertility. Biochemical studie
Chr1	AT1G02205	423879	423945	5	1		taatGACCACGGCTGAATGGCGGGATCCAAAATCCGattaGATTTCACAACGTCATattaatTtaat	Expression of the CER1 gene associated with production of stem epicuticular wax and pollen fertility. Biochemical studie
Chr1	AT1G02205	424281	424408	7	2		taatGACCATGGTTAAATGGCGGGATCCAAAATCCGattaGATTTTATAACGTCATattaatTTAGTATTTATAAAAACCTTAAAAattaTTTATTTAAATGTTTTAGTGAAAGTTTTAAACtaatta	Expression of the CER1 gene associated with production of stem epicuticular wax and pollen fertility. Biochemical studie
Chr1	AT1G02205	424590	424698	5	0		attaCTCATACAAATAAattaAAAAAGGAAATTGATCACATCAATattaAAAAGTGACCGTTACAAATAAattaAAAAAGGAACTACATAGAAACAGTATCCCGAtaat	Expression of the CER1 gene associated with production of stem epicuticular wax and pollen fertility. Biochemical studie
Chr1	AT1G02205	425321	425408	5	1		taatGAAAATTTGCTCACAACGGTCATATTTGTTATTGTGCAtaatattaTTTGAGTTTtaatGGGTAACAATTTATCAAGAAAatta	Expression of the CER1 gene associated with production of stem epicuticular wax and pollen fertility. Biochemical studie
Chr4	AT4G27840	13864040	13864125	5	2		taataatGAACACAAAATTTCGAAATAGGCAattaTATTGAACCACAGAGTAACCTATGAAATGAACTACATGAATCTTtaataat	similar to vesicle-associated membrane protein-related [Arabidopsis thaliana] (TAIR:AT5G52990.1); similar to Os08g055860
Chr4	AT4G27840	13866872	13866949	6	2		taataatTCCattaGTCAACTGtaattaACATTCACTAAGTCATAAACAATGAAGATAAAAAGTCATAAGATCAtaat	similar to vesicle-associated membrane protein-related [Arabidopsis thaliana] (TAIR:AT5G52990.1); similar to Os08g055860
Chr4	AT4G27840	13868663	13868740	5	1		taatGATCATTTTGTACTGAGTTTAAAGCATAGAAATCATTGCACTattaCTGGAAACtaattaTTTCTTAAACtaat	similar to vesicle-associated membrane protein-related [Arabidopsis thaliana] (TAIR:AT5G52990.1); similar to Os08g055860
Chr4	AT4G27840	13868955	13869040	6	1		taatTGTTTTGAAAAATCTAGAAATTTAACAAATAAATattaTACTTTTGAGTAAACAAAAtaataataatTGAACTTATATatta	similar to vesicle-associated membrane protein-related [Arabidopsis thaliana] (TAIR:AT5G52990.1); similar to Os08g055860
Chr5	AT5G52910	21454720	21454779	7	2		taataattaatAACCTCGAGACATAAATATCTCCCTACTTTTAGATACGTTTattaatta	homolog of Drosophila timeless
Chr5	AT5G52910	21455673	21455784	6	1		taatCACAAAtaataataatCTATAAAAGTTATACTAAAACTTTATACAACAGTTTTTTTtaatTTTATGAGTATTTTGTAAGCAAAAATTGAGGAAAATAAAATAAAatta	homolog of Drosophila timeless
Chr5	AT5G52910	21455845	21455936	5	1		taatCGAATTTTTTAAACATAGTTGTCTtaatGAATAGTAAAGCCAACTCATTTATTTGattaatCAAAATCTTTTTTTTTTATTTTGtaat	homolog of Drosophila timeless
Chr5	AT5G52910	21456885	21456937	5	1		attaAGTTTTACTTtaatTTTTTTTTTTCGTCTTAAGTTTTACTTtaattaat	homolog of Drosophila timeless
Chr5	AT5G67110	26783140	26783184	6	2		taatGAAGGtaatCTTTGTTATGATTTattaatCTTTGCtaatta	encodes a myc/bHLH transcription factor-like protein. Gene product is involved in fruit dehiscence. Mutant siliques
Chr5	AT5G67110	26786769	26786853	6	1		taattattattaTGACTAAACATGAAAATGGACAattaCTTGAAAAGTAAGGTCTCGCAACAGTTTCACCATTTTTGACAAatta	encodes a myc/bHLH transcription factor-like protein. Gene product is involved in fruit dehiscence. Mutant siliques
Chr5	AT5G67110	26786936	26787081	11	3		attaTTTATTCGAGAGattaTTTAACACAAAATAAAATTCAGATattataatGGTCAATACAAAGACGATAACATGTCCTTGATCattaGCCTTTTTTtaatGCATCCAAAGGGAAATATATAtaatATAGtaattaAAAtaatta	encodes a myc/bHLH transcription factor-like protein. Gene product is involved in fruit dehiscence. Mutant siliques
Chr5	AT5G67110	26787320	26787480	13	4		attaTTGTCTAAATATTTTGtaatTTTGTAGtaattaAATGTTATCAAATATCTCTACGGTTTGATGattataatCATGCAGAAAAGCAATATCAAAAATGAtaatTTTGTAGtaattaAATGATattaAATATTTTAGAAGTTTTATTTTAGtaattaat	encodes a myc/bHLH transcription factor-like protein. Gene product is involved in fruit dehiscence. Mutant siliques
Chr5	AT5G67110	26787532	26787573	6	3		taattaGAAGATTTTCTTTCtaattaTCAAAAACAattatta	encodes a myc/bHLH transcription factor-like protein. Gene product is involved in fruit dehiscence. Mutant siliques
Chr5	AT5G67110	26788608	26788664	8	3		attataatATCCAAAAGCattaGATattaGAtaattaCCCAACTAAGTGATattaat	encodes a myc/bHLH transcription factor-like protein. Gene product is involved in fruit dehiscence. Mutant siliques
Chr5	AT5G67110	26789022	26789105	9	1		taatTTCAATGTCTAGattaTATCTAAAAGCTTTATACCTTTTAAAGAAAAATattaGAtaatAGAtaattaattaCTCAatta	encodes a myc/bHLH transcription factor-like protein. Gene product is involved in fruit dehiscence. Mutant siliques
Chr2	AT2G21780	9290001	9290060	8	3		taattaTTTattaCAATCTTTTCTTCattaatTCTTTTATTTGATTGtaatAAAtaatta	similar to unknown protein [Arabidopsis thaliana] (TAIR:AT4G39360.1)
Chr3	AT3G13620	4448115	4448185	6	1		attaTGTTTCTCTACAACattaattattaTGAAAACAATGAAACGGGAATATGTGGTTGTTGAATGCatta	amino acid permease family protein; similar to amino acid permease family protein [Arabidopsis thaliana] (TAIR:AT3G19553
Chr3	AT3G13620	4448488	4448622	8	1		attaGAGAAAACCTCAACTCCAAattaAAattaCTATATTTTGAAGAAAAAAATAGAAAAATAAGTTGGAAATGCTCCtaataataattaGCTTTTAACCTTTATCTTTCTAGTTTTAAATGTTTTTCCAAatta	amino acid permease family protein; similar to amino acid permease family protein [Arabidopsis thaliana] (TAIR:AT3G19553
Chr3	AT3G13620	4449030	4449227	10	1		attaAAAAAAACAATTGGTCAACCAATAAGATTCAACTGattaAGGTTACGTATATGTGtaatCAAATTTTCTCGTCTATGCTAAGTAtaatAACAACATGTACAATTTTTTATGTATCTAAAATATCTTAGtaatAACCATATGATAGTTGACTATACTAAAACCAAAtaatTTGTTGAAAGCCAATattaattaat	amino acid permease family protein; similar to amino acid permease family protein [Arabidopsis thaliana] (TAIR:AT3G19553
Chr3	AT3G13620	4453095	4453208	5	0		taatTTGGGCGGTATTGGATTTTTTGCAtaatCTACTAACAGCCCATCAAGCTATTTtaatGGAAGATAAGTTGACGGTTTTCGATTCAATGtaatCTCTTCTAGATAACatta	amino acid permease family protein; similar to amino acid permease family protein [Arabidopsis thaliana] (TAIR:AT3G19553
Chr3	AT3G13620	4453784	4454017	8	0		attaGGAAAAAATGATTTAGCGTGTGCTTTATTtaatGTTACCCCCACTTTACTTACCCCAGTCattaCCTTCCTTTCGTTTTTACATTTTCACTTTTGTCATCGattaGTGTTAGTTTTCCAAAAGATTGGTCAATTCTTTattaTAGCAAACTATCTTTGCAGAACTTTAAACGAAattaCATAGCTGCCAAAAGACattaTACCCATGCATGGTCATCAAACATTCAtaat	amino acid permease family protein; similar to amino acid permease family protein [Arabidopsis thaliana] (TAIR:AT3G19553
Chr1	AT1G66400	24767727	24767910	8	1		attaAGTCATTTTTTCAAGACAAGattaTTGATGTGAATATGGGCTTAAattaatATGCAGTTTTTCATGTTTTATTCCACATTTCAAAACTtaatTTAGCCGAATATATATATATATATATATATATATATATATATATATattaTTTAtaatAACTTTATGGTTACATTTGCATGGACtaat	calmodulin-related protein, putative; similar to TCH2 (TOUCH 2), calcium ion binding [Arabidopsis thaliana] (TAIR:AT5G37
Chr1	AT1G66400	24767962	24768047	10	2		attaTAAGtaatTTAGAAAATCTTTtaatGATCAattaatAGCtaataatATTTtaatATTTTTGCTATCCTACtaatCTTTtaat	calmodulin-related protein, putative; similar to TCH2 (TOUCH 2), calcium ion binding [Arabidopsis thaliana] (TAIR:AT5G37
Chr1	AT1G66400	24768135	24768176	5	2		attaattaTTCTGGCTCTAAAAAACATTGCTGGCattataat	calmodulin-related protein, putative; similar to TCH2 (TOUCH 2), calcium ion binding [Arabidopsis thaliana] (TAIR:AT5G37
Chr1	AT1G66400	24768536	24768627	8	2		taataatTTTCTTattaCATATTTGAAATATTTTAGCCACTattaattattaGATATTTGAAGTACATAAAAATTGAATATCATTTTAtaat	calmodulin-related protein, putative; similar to TCH2 (TOUCH 2), calcium ion binding [Arabidopsis thaliana] (TAIR:AT5G37
Chr1	AT1G66400	24768786	24768921	6	1		attaTACGGATTTAAACTATGATTGTTAAATATATGGTTATGGGattaTGTCCAAACTCTGCAACTTGCAGCCACattaCTCCAATTGTTTTTGTTTTTCCCTTTCCCTtaattaCTTTTGTTGTTTAGCAAatta	calmodulin-related protein, putative; similar to TCH2 (TOUCH 2), calcium ion binding [Arabidopsis thaliana] (TAIR:AT5G37
Chr1	AT1G66400	24769924	24770042	7	2		attaatTGCATGTTCTTCAATattaatTTCTAGATGTATTTATATTTATCGTTattaAGTTTGCATACACATTTTTGGCGTAAGGtaatCAAATTCTCAATATGGACCTAAAAGTatta	calmodulin-related protein, putative; similar to TCH2 (TOUCH 2), calcium ion binding [Arabidopsis thaliana] (TAIR:AT5G37
Chr1	AT1G66400	24770374	24770491	9	1		taatCTAAAGATCTTGAAGATCtaatCTTGACAAattaAACACtaatTTCTTTTTATTTTATACTTGTGTATTTATTGCAAAACACAAtaatCGGATCTtaatAAAATGTtaattaat	calmodulin-related protein, putative; similar to TCH2 (TOUCH 2), calcium ion binding [Arabidopsis thaliana] (TAIR:AT5G37
Chr1	AT1G66400	24771494	24771577	5	1		attaTTCTGATTTTTattaCTTTATAAACTCTCTTGCAAATTTTCATTTattattaGTTTGACGAGGCATTTATGTAAACtaat	calmodulin-related protein, putative; similar to TCH2 (TOUCH 2), calcium ion binding [Arabidopsis thaliana] (TAIR:AT5G37
Chr1	AT1G66400	24771688	24771759	8	2		taatTGCAATCAATTTtaataatAAAAATATGAAAATCAATTTTtaattaataatTTTTTAGTACTCAtaat	calmodulin-related protein, putative; similar to TCH2 (TOUCH 2), calcium ion binding [Arabidopsis thaliana] (TAIR:AT5G37
Chr1	AT1G66400	24771832	24771948	7	0		taatCAATGCATATAAAATGAGAACCAATGTTattaAGTAGAAAACAGAAAtaatTTATATAAattaCTTTTAACAAACAAAAAATTGAGAAAGtaatGTTATGTTTGattaGtaat	calmodulin-related protein, putative; similar to TCH2 (TOUCH 2), calcium ion binding [Arabidopsis thaliana] (TAIR:AT5G37
Chr1	AT1G66400	24772065	24772129	7	2		attattaACGCATTTATTCTCTTCAATAAGAtaattaattaGGTATGTAAGAGCTATGGTCtaat	calmodulin-related protein, putative; similar to TCH2 (TOUCH 2), calcium ion binding [Arabidopsis thaliana] (TAIR:AT5G37
Chr1	AT1G66400	24772349	24772466	11	4		taattaAATAAAAATAACCAAAATAAATAtaatATattaCTATAAAAAGAAATAAAAATACAATATattattaTGATAAATTGAtaatattaGAAAAGTTGAACATGCTtaataatta	calmodulin-related protein, putative; similar to TCH2 (TOUCH 2), calcium ion binding [Arabidopsis thaliana] (TAIR:AT5G37
Chr1	AT1G66400	24772656	24772853	17	3		attaTACTAGCTAACGAATGGATAAGAAGATAGATGATACTTAAGTTTGattaTTGATTTTGATTTTCATCAGTTTGGGTGAATGTCAtaatTGAGAGAATAAGGTTACAATATattataatAGTGattaGGGTGGAAGCCAAAattaTTTtaattaattaAAAAATAAattaTTTtaattaattaGAAAAAGAatta	calmodulin-related protein, putative; similar to TCH2 (TOUCH 2), calcium ion binding [Arabidopsis thaliana] (TAIR:AT5G37
Chr1	AT1G66400	24773064	24773175	5	0		taatTCTATTTGTTTCCCTAAATAAAAGGTGTGattaAGTAGATTTCGTTTTTGTTAAGTTTTTTTTTTTGTTTTCCattaGAATGTTAAACTCTattaCGGCTAAATatta	calmodulin-related protein, putative; similar to TCH2 (TOUCH 2), calcium ion binding [Arabidopsis thaliana] (TAIR:AT5G37
Chr1	AT1G66400	24773269	24773386	8	2		attaAATGTTTATTCACTTCTCattataatGTtaattaAACTCTAGTACAACCAAATattaAGACAGtaatTCACCTAAATCACCCTTCTCTCAATAAACAACATGTTATTCGTtaat	calmodulin-related protein, putative; similar to TCH2 (TOUCH 2), calcium ion binding [Arabidopsis thaliana] (TAIR:AT5G37
Chr1	AT1G66400	24773639	24773703	5	0		attaTGAGATTCtaatATAAattaTTTTTGTattaTGATTTGTATTTGTCAACTTTGCTTTatta	calmodulin-related protein, putative; similar to TCH2 (TOUCH 2), calcium ion binding [Arabidopsis thaliana] (TAIR:AT5G37
Chr2	AT2G19810	8548002	8548209	17	4		taatTTTTattaAGGTTTTGGTTTGGTTAAAAATGGTTTTTTTTTTGTTTTTTtaattaAAattaAAAAtaattaTTTATAAATATATTGTCTATTTTAtaatGTGattaataatAGTATCattaAAAAGATTCTTTattaGGCTTAGAAtaatTGACCTGTTTAGTTATTTAGAAACCAAAAAAATattattaAAAGATATCTatta	zinc finger (CCCH-type) family protein; similar to zinc finger (CCCH-type) family protein [Arabidopsis thaliana] (TAIR:A
Chr2	AT2G19810	8548683	8548775	5	0		attaTAGGTTGCAATCTACAATAtaatATCAACGGTGGAGATGCTACGATACATGCGAAattaTAGACattaAATTTGCAAGTTACCACtaat	zinc finger (CCCH-type) family protein; similar to zinc finger (CCCH-type) family protein [Arabidopsis thaliana] (TAIR:A
Chr2	AT2G19810	8549935	8549965	6	1		attaTGTGTTCCCTtaatTTCtaattaatta	zinc finger (CCCH-type) family protein; similar to zinc finger (CCCH-type) family protein [Arabidopsis thaliana] (TAIR:A
Chr2	AT2G19810	8552268	8552332	6	0		taatTGGATGTTGGATCTGattaAAattaTTGtaatGTGTTTTTTTAGCTAtaatAAACTAtaat	zinc finger (CCCH-type) family protein; similar to zinc finger (CCCH-type) family protein [Arabidopsis thaliana] (TAIR:A
Chr2	AT2G19810	8553015	8553116	10	3		attattaatAGTTGTCAAAATattattaTGTATTTAAATATCTTGGTGTTAGtaataatATACATTCAACATAGAAAAtaatTTATAGATGTTtaatCatta	zinc finger (CCCH-type) family protein; similar to zinc finger (CCCH-type) family protein [Arabidopsis thaliana] (TAIR:A
Chr2	AT2G19810	8553821	8553883	5	1		taatCAAAATTGattaGTattaatAACCAATTTACTGATCATGCATTTAACAAAAAAACatta	zinc finger (CCCH-type) family protein; similar to zinc finger (CCCH-type) family protein [Arabidopsis thaliana] (TAIR:A
Chr2	AT2G19810	8554130	8554216	5	0		attaTCAAACTTTTCAattaAATTTTtaatGAAAAAGATAAGGCTAAAACTTTtaatAACTCGTTCTTTTTGTATTTTGGAAAtaat	zinc finger (CCCH-type) family protein; similar to zinc finger (CCCH-type) family protein [Arabidopsis thaliana] (TAIR:A
Chr2	AT2G19810	8554264	8554590	22	7		taattaTTTATACATATAGACtaatTTCCAattaTAAAATCTATAACTATTTTTATTCAGTCACATGAATAAAGAACAattattaCACCGACAAATGTTTTCATAACAACAATACTATTtaataatGATACCAAATTTTCACTTCATCTTATATGTATATTTCTCtaattaTTTATATATTTAGACtaatTTTCCAATCATAAAAACTAAACTATTTTtaatAAattaCCTGAATATATAACACATattaTGCCGACAAAAGTTTTTACAACAattaatTCTATCTCAtaataataattaACAATTTTCACATCAAATTTTattaat	zinc finger (CCCH-type) family protein; similar to zinc finger (CCCH-type) family protein [Arabidopsis thaliana] (TAIR:A
Chr2	AT2G19810	8554791	8554822	5	2		attattaGAATATAAAAAAATGCtaattatta	zinc finger (CCCH-type) family protein; similar to zinc finger (CCCH-type) family protein [Arabidopsis thaliana] (TAIR:A
Chr1	AT1G14750	5078459	5078616	7	1		attaattaTAGGATATGCAATTGTATGCAAAtaatCGTATATTTATTTGCACAAACTGAATTTATGGTTTAGGATTTTCTtaatGGATTCAGTAAATGTAACTAAGCTCCACTTAAGATACGGTCTTTTAtaatATTGTTTTAAGTGAAGGCCCatta	mutant shows aberrant homolog pairing in meiosis
Chr1	AT1G14750	5078977	5079076	7	0		taatCCCAACCGtaatGTTAGAAAattaAAATTGAGATTTTATAACACATAAGattaTAAGTTTATAACACATAAGattaCCATATTTattaGAGAatta	mutant shows aberrant homolog pairing in meiosis
Chr1	AT1G14750	5082721	5082788	6	2		taattaCTTCAACTGATTGATGTTTTAtaattaatTTCTCTAGTATGCTTTTTAACATACAGTCtaat	mutant shows aberrant homolog pairing in meiosis
Chr1	AT1G14750	5083358	5083471	7	1		taatAtaattaGTAAACCCCATCAAAAACATATAAACCAAGattaGATATAAAATCAAATAAACTCTAAACTTTtaatGTTGGAAAGTTCGtaatCACTTCTTTATCAAAatta	mutant shows aberrant homolog pairing in meiosis
Chr1	AT1G14750	5083832	5083893	5	1		attaTCTTTTAAATAGTAGTTTtaatCTTATCTTTATAAGAAGCCAAATCCTGTtaattaat	mutant shows aberrant homolog pairing in meiosis
Chr1	AT1G75100	28188534	28188608	5	1		attaatGTGTTGTTGACATCTATGAAAACTGATTGTAACCTTTattaACTTTAACGTattaTCAAAACAAAatta	Contains a J-domain at the C-terminus which is similar to the J-domain of auxilin, a clathrin-uncoating factor in cow, y
Chr1	AT1G75100	28188887	28188958	5	1		attaatTTTTTAGATTTTCAATACAATAGTTattaGTTAtaatTGATAAATTGTAAACTTCAACACAAatta	Contains a J-domain at the C-terminus which is similar to the J-domain of auxilin, a clathrin-uncoating factor in cow, y
Chr1	AT1G75100	28189812	28189989	13	2		attaTTGCTTACGTGTCGGTtaatTTTCTGTTtaatCCTTGTTGGTTTCAGAAAAAGGACACCAAATGGTTTattaCATGTCGTGCAAattaCGCTTTTGTCATTtaatTCCGGattaAAAGTTTGCCGCCTGCattaTTTTCTAACTTATGGTtaattaatTTTCGTTCAAtaatta	Contains a J-domain at the C-terminus which is similar to the J-domain of auxilin, a clathrin-uncoating factor in cow, y
Chr1	AT1G75100	28196034	28196118	5	1		attaACATACCATCCTGATAGAGAAATAAATAAGTGGGTTCtaatTTTTAAAATCATGTTACAAGGTTAACAAAattataataat	Contains a J-domain at the C-terminus which is similar to the J-domain of auxilin, a clathrin-uncoating factor in cow, y
Chr1	AT1G75100	28196221	28196272	6	3		taattaAGCAGGATCGATAAGACTGTTCattattaAGGCTAAAGAGtaatta	Contains a J-domain at the C-terminus which is similar to the J-domain of auxilin, a clathrin-uncoating factor in cow, y
Chr4	AT4G18750	10302932	10302978	6	1		taataatATGGGCTGATTTattaAattaAATGattaCTGAGGGtaat	pentatricopeptide (PPR) repeat-containing protein; similar to pentatricopeptide (PPR) repeat-containing protein [Arabido
Chr4	AT4G18750	10307680	10307738	5	1		attaACTCGattaCTTTATACATTCAAGTGTTTGTTACAACTTTTCAATCattaataat	pentatricopeptide (PPR) repeat-containing protein; similar to pentatricopeptide (PPR) repeat-containing protein [Arabido
Chr4	AT4G18750	10307820	10307904	7	1		attaCATAAACACAACTCATGAAGGAACAATGTTTGTTGAAGAAAAtaatTGATAAGAAtaatTCAAtaattattaCAAAAtaat	pentatricopeptide (PPR) repeat-containing protein; similar to pentatricopeptide (PPR) repeat-containing protein [Arabido
Chr4	AT4G18750	10310337	10310503	9	2		attaGACCTTAGAGCtaatATGGTCAATACACTCATTGTCCTTCGGCATTTAAAATGGtaattaCATTTTTGTTGACTAAattaatACTACACTTTATGATAAattaACTAAAGACAACTAAATATACAATAAATGAGTCATTTACACattaAAAACTAGATTtaat	pentatricopeptide (PPR) repeat-containing protein; similar to pentatricopeptide (PPR) repeat-containing protein [Arabido
Chr2	AT2G32970	13988576	13988687	5	1		taatTCTGATTTTGTGGTTTGAAGTTGTTGTCACAACTTTTTAGGAGGAattattaGAattaAAAGTTCACATCTCTTGGATATCTTGAATTTGCAGTGTCTTCCCGGatta	similar to Os02g0771800 [Oryza sativa (japonica cultivar-group)] (GB:NP_001048261.1); similar to unknown protein [Oryza
Chr2	AT2G32970	13988771	13988881	6	2		attaatCTGAATACTATTTGGAGTTCTAGTTTTGAATTGCTtaatGTTGCCTAACTGTTCTTtaattaTGCATGTGTATCTCTAGTTTCATGTTTCCTTAGGAGTAGtaat	similar to Os02g0771800 [Oryza sativa (japonica cultivar-group)] (GB:NP_001048261.1); similar to unknown protein [Oryza
Chr2	AT2G32970	13990872	13991043	13	4		taatAACAAtaataatTGGAAGAAGAAGAATATTGTATATCTTTTTCTTTTGATTCATTTGtaatCtaataatGTattaatTTATAAattaACGCAACAAAATAAAACAACAGTTTAGTTtaatATGAAATTTATTCAACTGCAGGattaGTATCCTCATCATGAtaataat	similar to Os02g0771800 [Oryza sativa (japonica cultivar-group)] (GB:NP_001048261.1); similar to unknown protein [Oryza
Chr2	AT2G32970	13996303	13996432	9	2		attaatCGCTTGCACATATTTATTCGTTTCATTtaatTGCACGCATCCGAAATTtaatATATACTTGAAATGTGAGAAattaAAtaatCTCAATTTGTGTGTCTGGAAAATGTGtaataatGAGTAtaat	similar to Os02g0771800 [Oryza sativa (japonica cultivar-group)] (GB:NP_001048261.1); similar to unknown protein [Oryza
Chr2	AT2G32970	13996639	13996787	8	2		attaatTTTAGCTACGtaattaTTGAGTAACCAACGCAAGTGATGTCTCTCAGTtaatCTATATAAACCTATATATGATGCattaTTGCAATTTCACGTTACATGCattaTATCAATACTCTAACAACAAAAGTGTGTTCCATTTtaat	similar to Os02g0771800 [Oryza sativa (japonica cultivar-group)] (GB:NP_001048261.1); similar to unknown protein [Oryza
Chr1	AT1G79520	29909454	29909728	11	1		taatATGAACAAAATAAATAGCCACCAAAAAAGAAAGAAAAGACGTACtaatTCCGACCAAAAAGAAAAGACGTACGAATTTATTtaattaTTTTTAGTAAATGATTTTTCAAGGAAAATATTTGTACattaGTACCGTAAAAGTAtaatCTTATGCattaAAAAGCAGtaatTTTGGAAAATAAAATTTTCATGTTtaatCTCACATTTACAATACTATGTGATCTTtaatGAATTTTTTTTGTTATTGTCCTTGCCATAAGGAATTTTTtaat	cation efflux family protein; similar to cation efflux family protein [Arabidopsis thaliana] (TAIR:AT1G16310.1); similar
Chr1	AT1G79520	29910413	29910455	5	0		attaTCAAAGAACCTtaatAGGCattaTAAattaTACTTtaat	cation efflux family protein; similar to cation efflux family protein [Arabidopsis thaliana] (TAIR:AT1G16310.1); similar
Chr1	AT1G79520	29910667	29910743	5	1		attaGAAGACAATTTGTATGGTAAAtaattaACTattaGAAAACAAAATAACCACTTGCACTATAAGCGAGTTatta	cation efflux family protein; similar to cation efflux family protein [Arabidopsis thaliana] (TAIR:AT1G16310.1); similar
Chr1	AT1G79520	29910882	29910965	6	1		attaAGAattaCTGATACAattattaTCCGGTTCCTATATCAAAattaTAAACTTTCCCGTCGAAAGCTGTTTTATGAAAtaat	cation efflux family protein; similar to cation efflux family protein [Arabidopsis thaliana] (TAIR:AT1G16310.1); similar
Chr1	AT1G79520	29914681	29914759	6	2		taatCAAACCTTGattaGCAAAAAAAAAACattattaTTTCCAACATGCAAATCACAAACGATGCAAAGCGTTtaatta	cation efflux family protein; similar to cation efflux family protein [Arabidopsis thaliana] (TAIR:AT1G16310.1); similar
Chr1	AT1G79520	29914840	29914865	5	1		taattaattaAGAATATCTGGTatta	cation efflux family protein; similar to cation efflux family protein [Arabidopsis thaliana] (TAIR:AT1G16310.1); similar
Chr3	AT3G07540	2404312	2404440	8	1		attaGTGtaatAGAGTGACCAGTTCAGATAAACCTTGtaattaTGATTGGTTCGGAAATACTCTCTGTAACATACTATATATAGAAAAtaatAtaatCTTATGTACTATATGCATGattaAATGTtaat	formin homology 2 domain-containing protein / FH2 domain-containing protein; similar to formin homology 2 domain-contain
Chr3	AT3G07540	2407929	2408035	7	1		taatAAATATAtaatCTCCAAAAAAACTACTACGtaattaTGGAAATTGAattaACTAGTGCattaGTTTGAAACGCCATCAAGCTTTTCAGCTTTTTGGTCAatta	formin homology 2 domain-containing protein / FH2 domain-containing protein; similar to formin homology 2 domain-contain
Chr3	AT3G07540	2408608	2408711	7	3		attaatATGCAAAAGTCCAACTTCTTCACAACATCCAAGGAGACACtaattaCTAAAtaatTGTTTTTATCTCGTGGGTGGGCAACATATATAGGTTAtaatta	formin homology 2 domain-containing protein / FH2 domain-containing protein; similar to formin homology 2 domain-contain
Chr3	AT3G15170	5107172	5107343	8	1		taatGTCTGCCTATTTTATTTTATTTTTTTGTGCGAGtaatAGCTTTAGAATTTAGATAAGAAGATTTCACAGTGCattattaGATACATAGTCTTATGattaCCGCTTATTTTCTCGAGtaatTTGCAAGATATGCATTCTCAACTTCTTAAAtaatACAGAAGCCTatta	Encodes a transcription factor involved in shoot apical meristem formation and auxin-mediated lateral root formation. Th
Chr3	AT3G15170	5107790	5107908	8	2		attattaCCAAGAGCCCGCGTCGCCTTGGGAAAGGTACACAGGAAAtaatTGAATCTattaatGCACTTACCAATGattaGTTGattaCTAAACATCTGGAATCTGAGTTCCACAatta	Encodes a transcription factor involved in shoot apical meristem formation and auxin-mediated lateral root formation. Th
Chr3	AT3G15170	5108777	5108901	6	2		attaatTCTCTCTTGGTTTTTAAAACAACAATCCAtaattaTTGATCCTCAGCGTCATTTATGACCTTCTATTTtaatCTTTCTTTCTCCCAACAAAATCAGCAGCTGACATTGATCTTTTatta	Encodes a transcription factor involved in shoot apical meristem formation and auxin-mediated lateral root formation. Th
Chr3	AT3G15170	5109051	5109116	6	1		attaAGTTGTtaatTTTTTTGCATCAAAAGTTTTTGACCTTTTtaatAGGAAAAAAtaataataat	Encodes a transcription factor involved in shoot apical meristem formation and auxin-mediated lateral root formation. Th
Chr3	AT3G15170	5111449	5111524	5	1		attaAACTATCTTTACTATCTTTtaatCTAAGAGAAAAACTACCTTGGGTTGCTtaatattaGTGGCTTTGTatta	Encodes a transcription factor involved in shoot apical meristem formation and auxin-mediated lateral root formation. Th
Chr3	AT3G15170	5113551	5113641	5	1		attattaTTCAATCTGTTTCCTTTGTTGCCCTCTTTTGAAAGGAAAAGATAGAattaTATTGAAtaatTGTGTATGAACGCTGAAGTtaat	Encodes a transcription factor involved in shoot apical meristem formation and auxin-mediated lateral root formation. Th
Chr5	AT5G60350	24276030	24276093	5	1		taatTTTTATattaGAAAAAATACTATTGTGTTTTTTTTTTTTTTTGGAattaTAGattataat	unknown protein
Chr5	AT5G60350	24277319	24277528	12	2		taatTGATAAATattaCATAGTTCACGAAAAATATATAGTTCAACattaCTTAGAAGTTAGAAGattaAATTTTCTTCATAtaataatGATCGGAAAGTTGTTCCAATattaatAGAATAtaatATCGTTTCCAGAACACATATTTTTGTTCTGAtaatAAGtaatAAAGTTGATGTTTCCTGGAAATCAGAAGGAAGGAAGGTATatta	unknown protein
Chr5	AT5G60350	24279204	24279295	7	1		taattaatATCACTTATCCTGCAACAAAATGAGAAAACAACAAAattaGATCATAAAATATattaTTCAAAattaTACTTAGTAAATTtaat	unknown protein
Chr1	AT1G68710	25799057	25799099	5	1		attattaTTCACATTTTGGattaGAGAAattaGGTGAAAtaat	haloacid dehalogenase-like hydrolase family protein; Identical to Putative phospholipid-transporting ATPase 9 (EC 3.6.3.
Chr1	AT1G68710	25799182	25799306	9	2		attaGGTTTCAGAAATGAGTTTAGGCTATAAAAAAACTAACTTCtaattaatGTATTtaattaAAAAAAACTTTTAACTTCtaatATATCTACAAGTTTTCAAAtaatAAGATAAAATTTAtaat	haloacid dehalogenase-like hydrolase family protein; Identical to Putative phospholipid-transporting ATPase 9 (EC 3.6.3.
Chr1	AT1G68710	25799355	25799824	22	4		taattaAATCAtaatTTCAAATATGTTTAAATATATACATATTTTTTGTTATATATTTTTTtaattaTAGTTTTGTCtaatGCTAACCACAAAATTGAGTTTGGGTTGGTtaatGACTCACTTGGTTAGTTCATTTTATTGTTCTCAGTGGtaatGGAGTTTGGTGAattaCTTTATAACCTCTAGGATTTTGGTATGGTTattaGAGGAACTTTTACTTTtaatGCATAAAACATGGCACCGGCTTTGTATAGTTTGGTGAACATCATTtaatGCATGAATTTTGCTTTCAAGTTTCAACTAAATAtaatTCCCCGTTCACAAGTACCGAGTGGTTAACATattaCCGGTCCCATTTCATATGTACGATCTATAAAAACTAGTAGGAAattaAAAACA…	haloacid dehalogenase-like hydrolase family protein; Identical to Putative phospholipid-transporting ATPase 9 (EC 3.6.3.
Chr1	AT1G68710	25800715	25800882	8	1		attaCACATCACATGCCTTAGAAtaatCCCCATATATTCCCATGCAAAGCCAAAGTACCTTCACtaattaTACCATAtaatTCTTCGCCTTTTAAACTCTTTGTGGATTTGTTGattaAAATGTTTTTAAAATTCGTtaatTCCATAAACCTTCTCCAACATTTtaat	haloacid dehalogenase-like hydrolase family protein; Identical to Putative phospholipid-transporting ATPase 9 (EC 3.6.3.
Chr2	AT2G04450	1543140	1543209	5	0		taatAAAATGGtaatTCAAAGACTACAACTACACtaatGTTTTGGTACattaAATCATTTCTTCATatta	ATNUDT6 (Arabidopsis thaliana Nudix hydrolase homolog 6); ADP-ribose diphosphatase/ NAD binding / hydrolase; Identical t
Chr2	AT2G04450	1546308	1546408	16	4		taatGAattaataatGAtaattaTTTattaTTTTTTAtaataattaattaAattattaCTTAAATGGGTTAACCCATTTAACAATTtaatCCATCAAatta	ATNUDT6 (Arabidopsis thaliana Nudix hydrolase homolog 6); ADP-ribose diphosphatase/ NAD binding / hydrolase; Identical t
Chr2	AT2G04450	1546551	1546956	28	9		taattaatTTATAACTAAATTTAAGTTGtaatTGTTTTattaatATTTTTTTGTTTGTTTTtaatTGTATTTTTATTGTtaattaTAGAATTTCACCCACTGTATACCGTCTCATattaatATCGATCAAATTCCGTCTTACCGTCTAACCACGTTCTGTAtaattaTAtaatTTTTTGTTTTCCTTTTTAAAattaTAtaatTGTATTGTGACTattaatTTTAGGATTTCACCCGTGTTATACACCTTGTattaatATCGATCAAAATTCGTGTTATCAAGTAACATGTCGCGtaatTTTGTCTTTTGTTTTCTTTGTGAGCAGACAAAATCTTTTTAACTtaattataatTGGCTAGAattaAACAACGGAATAAATAtaatCAAAATCGTAAGCa…	ATNUDT6 (Arabidopsis thaliana Nudix hydrolase homolog 6); ADP-ribose diphosphatase/ NAD binding / hydrolase; Identical t
Chr2	AT2G04450	1547432	1547593	9	1		taatattaTTTAtaatATTTGTTTATTGTTTGAGATTTTTTATGATATTCTtaatAAATACGTTTGTATTGGTGAGACCGGattaAATATCattaAAAAAAAAAAATTGCAAAATCAAAAATTCATATATCAAAACAattaTAAAAGACAATattaCAatta	ATNUDT6 (Arabidopsis thaliana Nudix hydrolase homolog 6); ADP-ribose diphosphatase/ NAD binding / hydrolase; Identical t
Chr2	AT2G04450	1548277	1548326	5	1		taattaGTATattaACCAAAAAATTCAGGTAACTAAattaCACCGAatta	ATNUDT6 (Arabidopsis thaliana Nudix hydrolase homolog 6); ADP-ribose diphosphatase/ NAD binding / hydrolase; Identical t
Chr5	AT5G07280	2283540	2283614	6	1		attaattaTGGATGATGATTTGtaatTGTCAACAtaatGATGGGGTCATTTTGCAAAATCTTTCTATTTTTatta	Leucine-rich repeat receptor protein kinase involved in tapetal cell fate specification.
Chr5	AT5G07280	2284002	2284172	14	3		attaCattaCCATTTTTTTTattaACTTattattaTGTCATGGATCAAtaatTCTATATAGTTCAACCTAtaatGAATTTATGAGAAAGAGTGGTCCACTAACCTTAtaatCAACTATATTCACTtaattaGGTTtaataatCtaatGGGGGTAAAGTCTTTATGTGatta	Leucine-rich repeat receptor protein kinase involved in tapetal cell fate specification.
Chr5	AT5G07280	2284272	2284385	7	1		taatTTACAATGGACCACCACATTCTCTGTTTTCTtaatTTTAACCCCCTTTCTtaattaTCTTCGAAACAAGAAAGCAAAattaACTTGTATACTATAAAAattaAGAAtaat	Leucine-rich repeat receptor protein kinase involved in tapetal cell fate specification.
Chr5	AT5G07280	2284520	2284647	8	1		attaGCTGtaatCTATCTAtaatTGGTTTTGATTGAAGCATCTTCGGATATCACattaAATGAATGAAAATACACAattaatTTGACCAGCTTTTtaatAAAGAAGCCAAAACAAAAACTCAAAatta	Leucine-rich repeat receptor protein kinase involved in tapetal cell fate specification.
Chr5	AT5G07280	2290137	2290261	8	0		attaTGGCAATATCTATACTAAattaTTTGATTTtaatATGattaAAAAAAAAATCAAACTTTTTTTGtaatCCTAAACCAATGTACATTCCTtaatAACAAACAAAAattaAAAATAAACatta	Leucine-rich repeat receptor protein kinase involved in tapetal cell fate specification.
Chr5	AT5G07280	2290745	2290912	8	1		attaAGCATTTATTGCACAAACCTAAATATCTCAATTTATGCCTCATCAGtaatAtaatATCAATCAAATAACTAGTGGGTTATGTattaTACGTACGGGCCAGGCCTATTtaatGTGGATATCACGGGTCTATGGATACAGCCCATGGCTAACCGtaatCAtaatta	Leucine-rich repeat receptor protein kinase involved in tapetal cell fate specification.
Chr5	AT5G07280	2291170	2291238	10	2		taattaatGCattaTTGTAGTAAACACTATTtaatGattaCTAAattaattaTTCAATGATATCTtaat	Leucine-rich repeat receptor protein kinase involved in tapetal cell fate specification.
Chr5	AT5G07280	2291356	2291456	8	1		attaattaAAGGAAATCAAATTCTGTtaatGattaTCTGTAACTTTGTTTTTGTCAAACAATGattaTCTGTAACTAAGTTCGTCGTattaTACGCGtaat	Leucine-rich repeat receptor protein kinase involved in tapetal cell fate specification.
Chr3	AT3G21520	7580009	7580072	5	1		taatAtaatTTTGATTTGATCCTCATTGTTTTTGTCCAACTAGCAATTCTTTTattataataat	similar to unknown protein [Arabidopsis thaliana] (TAIR:AT3G21550.1); similar to Os07g0645300 [Oryza sativa (japonica cu
Chr3	AT3G21520	7580182	7580316	5	1		taatGTTGTTCAAAACCAAAACTAAATGCAGCTTAtaatTTCTTTAGTCATATATCTCGTCCAATCATTTGGTGGAATTCTTattaAACTAGGATTTATCATATTTTGTGTTATACCAATATTTTTCattataat	similar to unknown protein [Arabidopsis thaliana] (TAIR:AT3G21550.1); similar to Os07g0645300 [Oryza sativa (japonica cu
Chr3	AT3G21520	7580856	7580986	9	2		attaTATATACTAACTAACCAAAGattattaGTGGTTCTTACTTGAtaatGGGTCCATCGTAAGAAGGTTCCATCACtaattaTGGACCTTTCAAATCTTattaTGAATTTTGATATCTTACattaTatta	similar to unknown protein [Arabidopsis thaliana] (TAIR:AT3G21550.1); similar to Os07g0645300 [Oryza sativa (japonica cu
Chr3	AT3G21520	7584907	7584959	5	1		attaAAATattaatATATAAACAAGCTattaCTTGACTTTATCAAACAAatta	similar to unknown protein [Arabidopsis thaliana] (TAIR:AT3G21550.1); similar to Os07g0645300 [Oryza sativa (japonica cu
Chr3	AT3G55420	20546484	20546621	5	0		taatACCAATATCATATAGTTTCTCAACACTattaACATATATACTATCCAAAAATGTAAACAAAAATCAAAtaatCGAGGATGCCTTTTGAtaatGTAACACTTTAGAAAAAAGCAAAATTGTGGAGCCACTCtaat	similar to Os12g0571300 [Oryza sativa (japonica cultivar-group)] (GB:NP_001067085.1)
Chr3	AT3G55420	20546851	20546970	7	2		attaGCGAGTAAACCATGTTTTAAGCAACGTTAtaattaAGTTTTCCTTGACGGTGGAAGACAAtaatTTGATAAAAACATAAAAAGGGGCTTGACTAGTCAGTCTTGCATGtaattaat	similar to Os12g0571300 [Oryza sativa (japonica cultivar-group)] (GB:NP_001067085.1)
Chr3	AT3G55420	20547109	20547174	5	0		attaTGCTACTTGTGTGATTtaatTTTTAAGACCTTTattaTGACAAAGTTAAGAAattaTAtaat	similar to Os12g0571300 [Oryza sativa (japonica cultivar-group)] (GB:NP_001067085.1)
Chr3	AT3G55420	20549673	20549762	6	1		taattaACAAAAAAATCTTAAAattaGGAtaatCCGAAattaAACACAAAGCTGATGATCTCTCAAATCCAAAGTTCCTCAGAACCatta	similar to Os12g0571300 [Oryza sativa (japonica cultivar-group)] (GB:NP_001067085.1)
Chr3	AT3G55420	20551296	20551332	5	1		attaataattaCAATTTCTTTTAGTTAAAGAAAatta	similar to Os12g0571300 [Oryza sativa (japonica cultivar-group)] (GB:NP_001067085.1)
Chr1	AT1G04990	1418824	1418924	6	1		taattaAACTCAACAAGAGAGTAAAATCCAattaTTCAGGAACTGTTGGTTAAAACtaatCGAATCTCTAAAACTCattaACAGCTAAAGGCAATTGtaat	zinc finger (CCCH-type) family protein; Identical to Zinc finger CCCH domain-containing protein ZFN-like 4 [Arabidopsis
Chr1	AT1G04990	1421832	1421918	5	1		attaattaACCGTGTTTTTAAAAAATAAAAATGAATACTCCTCGTGTACAAGAtaatAAATTTGATGTACCTGAGATGACAATatta	zinc finger (CCCH-type) family protein; Identical to Zinc finger CCCH domain-containing protein ZFN-like 4 [Arabidopsis
Chr1	AT1G04990	1422613	1422693	6	2		attaGAGTTATGTACATGCGCATTGATGGTGTATTTCCCTattaGCCCTAAGAACGATCGTTCGTtaattaTACAattaat	zinc finger (CCCH-type) family protein; Identical to Zinc finger CCCH domain-containing protein ZFN-like 4 [Arabidopsis
Chr1	AT1G04990	1423120	1423205	5	1		taattaTTTGAGGGAAATattaAATGATCTTTTTGCAACTCtaatAAAACGTTAGTAAGTGGCATGCTAAATATATAAATGAtaat	zinc finger (CCCH-type) family protein; Identical to Zinc finger CCCH domain-containing protein ZFN-like 4 [Arabidopsis
Chr1	AT1G04990	1423667	1423770	7	2		attaatTCATATattaatGTTTTATATTCCGTGAGAAAATTTCAATGTTTTGGAAAattaGAACAAattaGAACAAATTCTCGAAAGATAAATTGAAGGCatta	zinc finger (CCCH-type) family protein; Identical to Zinc finger CCCH domain-containing protein ZFN-like 4 [Arabidopsis
Chr1	AT1G04990	1423949	1424037	5	1		taatTTATCCAattaAAGTCCAGTGTGGGACACTAAACattaCAAATTTTATGTCTTTAGCTTAGTTATCATCTGTTTTTTTTtaatta	zinc finger (CCCH-type) family protein; Identical to Zinc finger CCCH domain-containing protein ZFN-like 4 [Arabidopsis
Chr1	AT1G04990	1424097	1424180	6	1		taataatGTATTGTCGTGATGTGGTTCTTTTTGCattaTTTCGTTTTGattaTGtaatAGACATATATTTAAATGGTGCGatta	zinc finger (CCCH-type) family protein; Identical to Zinc finger CCCH domain-containing protein ZFN-like 4 [Arabidopsis
Chr1	AT1G04990	1424402	1424510	7	1		attaAAACCGAATATTGGCTAAAattaTACATTTCAAAACAATattaTGAAATTGTTTAACAAAACAAAATGTGAAAGGAACATAGAAGtaattaatGTACTCAGatta	zinc finger (CCCH-type) family protein; Identical to Zinc finger CCCH domain-containing protein ZFN-like 4 [Arabidopsis
Chr2	AT2G04039	1330294	1330393	6	0		attaGAGATATATAACATAGCACGAAAAATCAAATattaTAtaatTTTTTTAAGAAAattaAACGTGAtaatACAACTGTTCTTTATAGCTATGTTatta	similar to unknown protein [Oryza sativa (japonica cultivar-group)] (GB:BAC84849.1)
Chr2	AT2G04039	1330746	1330874	14	4		attaCGTTTTTTAACCAtaattaatATTCATAAATACTTCTtaatCattaatACAAATATTTTTattaatATCAtaattaAACAtaatATATCATGTTTTCGGTtaatCCTCTAAATTTGCTATGatta	similar to unknown protein [Oryza sativa (japonica cultivar-group)] (GB:BAC84849.1)
Chr2	AT2G04039	1330953	1331082	13	2		attaTTGTCAAATTTattaatTCGATTGCAAAattaCATTGAAATATGATAtaatAAattaAATATATAAAattaCAAAATAAACTTattaAATAAAATATattataattataatTTATGATATAAatta	similar to unknown protein [Oryza sativa (japonica cultivar-group)] (GB:BAC84849.1)
Chr2	AT2G04039	1331419	1331496	5	0		attaAACATTGTATTTTTTTTTACTGCGTattaAACATTGTATAAATATTTTTTTTtaatAtaatTTACCATAAatta	similar to unknown protein [Oryza sativa (japonica cultivar-group)] (GB:BAC84849.1)
Chr2	AT2G04039	1332413	1332465	5	1		taattaGTattaCTCAAAGTGTCCAACTTTATCAGACAAAACGtaatCTatta	similar to unknown protein [Oryza sativa (japonica cultivar-group)] (GB:BAC84849.1)
Chr2	AT2G04039	1332626	1332701	5	0		attaTAGACTTATAGTGCTTACTGCTTAGTGAtaatGGTCTAAAAtaatGAGACATTTCtaatCAGGGAGCCatta	similar to unknown protein [Oryza sativa (japonica cultivar-group)] (GB:BAC84849.1)
Chr2	AT2G04039	1336675	1336889	13	2		attaTAAAAATAGATATATAGAATATACATattaAAAATGACATGTCattaGTGTtaatACTTTTtaattaTTTACATAAGAACATATGTGAAGACTGAAGACtaatATGAattaTTTTGTTTTGTAGAGTTTGAACATTCAATCTTGTattaattaCTTTTGTGGATTTTTATATTTTTATATAGTCCTAAAGTTTGACTCtaatTTAAGtaat	similar to unknown protein [Oryza sativa (japonica cultivar-group)] (GB:BAC84849.1)
Chr1	AT1G22240	7850890	7850962	5	1		attaatGGAGGAAGAGAAGAAGATGAATTTGGTAGTGATGAattaCGACACAAACTattaCAAACTCTCtaat	APUM8 (ARABIDOPSIS PUMILIO 8); RNA binding; similar to APUM7 (ARABIDOPSIS PUMILIO 7), RNA binding [Arabidopsis thaliana]
Chr1	AT1G22240	7851450	7851624	9	1		taatTTAGAAACCAAattaatGATATTCCTAGTCATGCTTATGGCTTGACTCAGattaTACTAACCGGAattaGAAACTTGTTGACTTAAGGAGGACCACTTCTAGAGCCTAtaatCAGCTATACTACGGTCTGTCtaatAGGATCGATGATCAtaatAAGGAATGTTCAAtaat	APUM8 (ARABIDOPSIS PUMILIO 8); RNA binding; similar to APUM7 (ARABIDOPSIS PUMILIO 7), RNA binding [Arabidopsis thaliana]
Chr1	AT1G22240	7851904	7851984	6	2		taatattaTTtaattaCTAAATACTAAATATATAACTATattaCTATATTGTTGGATCTAACCAAAAAATTCTATCAatta	APUM8 (ARABIDOPSIS PUMILIO 8); RNA binding; similar to APUM7 (ARABIDOPSIS PUMILIO 7), RNA binding [Arabidopsis thaliana]
Chr1	AT1G22240	7852527	7852648	5	0		taatTGGTAAATTTATTTCTTTTTATTTTATTTAGAGTGattaTTTCACtaatATGTGGACAAAAAAGattaACAACTTTACAAAGATATGCTTTTGTTCTTAAAATAAAATACGAATatta	APUM8 (ARABIDOPSIS PUMILIO 8); RNA binding; similar to APUM7 (ARABIDOPSIS PUMILIO 7), RNA binding [Arabidopsis thaliana]
Chr1	AT1G22240	7855280	7855389	5	0		attaAAGAATATATCGGCACCAAattaGAAACAAAGAAAAAGAAAATCAAattaTGTAGTtaatGAGATACATATTGAGATATAGGAGCTTATGATTTAGACACAGatta	APUM8 (ARABIDOPSIS PUMILIO 8); RNA binding; similar to APUM7 (ARABIDOPSIS PUMILIO 7), RNA binding [Arabidopsis thaliana]
Chr1	AT1G22240	7855979	7856126	6	0		taatGGTTATACGGAACCAAAAACATAAACACAATGTTAACTCAAattaGTGATAAGCTGAAtaatGTTGATTTATATAGCTTATCAATAtaatATGTTTTGACCAAAAAAATATattaAGAAAATCAACATATGGTTACATTTatta	APUM8 (ARABIDOPSIS PUMILIO 8); RNA binding; similar to APUM7 (ARABIDOPSIS PUMILIO 7), RNA binding [Arabidopsis thaliana]
Chr1	AT1G22240	7856493	7856703	16	3		attataatTTAAAAAGAAattaGATGTattaattattaCTAGGCATTTATACTTTTTCAAAattaTTtaatGGAAACGGGTAGGCAAGTACTGAATCTTtaatTCTTCCACCAGGAAAtaatAACTATTTTCGTATTTCAAAAAAtaatattaACTGAGGGTCACAattaTGATTTTTTATCTAACCAAGtaatTCAAAATAAATAGtaat	APUM8 (ARABIDOPSIS PUMILIO 8); RNA binding; similar to APUM7 (ARABIDOPSIS PUMILIO 7), RNA binding [Arabidopsis thaliana]
Chr1	AT1G22240	7857088	7857199	7	1		taatGGtaattaACTAGCtaatAGCCCCATTTACGCATAGTTGtaatTCTACGTACGTAAAAGTTAAattaCAGACGGGCATGCATGGTGTGGCCCATTTACTTGTTAtaat	APUM8 (ARABIDOPSIS PUMILIO 8); RNA binding; similar to APUM7 (ARABIDOPSIS PUMILIO 7), RNA binding [Arabidopsis thaliana]
Chr1	AT1G22240	7857263	7857408	9	3		taatGGTGAATGGCTCCCGAGGTTGTGTCtaatCTAAAGTATCACAGCAAGACAAACGGTTCTTTAAAAATGTATGtaatattattaTACTTTAACAACGAAAAATGTATGtaatattaTTTTAAATATAACCATAGAAGattaat	APUM8 (ARABIDOPSIS PUMILIO 8); RNA binding; similar to APUM7 (ARABIDOPSIS PUMILIO 7), RNA binding [Arabidopsis thaliana]
Chr1	AT1G22240	7857512	7857641	6	0		attaTAAAGATCtaatGAGTATTTAAAAGTTAGATCCAATATTTTATTTTATGGGTTGATCAtaatTCTAGGATGTAAATTtaatATGTATATACATACGTATattaTGTATATACATATGTATGTtaat	APUM8 (ARABIDOPSIS PUMILIO 8); RNA binding; similar to APUM7 (ARABIDOPSIS PUMILIO 7), RNA binding [Arabidopsis thaliana]
Chr1	AT1G22240	7857885	7857930	5	2		attaatACAGATTTACCTTGTTTAAattaAAAATCATGtaatatta	APUM8 (ARABIDOPSIS PUMILIO 8); RNA binding; similar to APUM7 (ARABIDOPSIS PUMILIO 7), RNA binding [Arabidopsis thaliana]
Chr1	AT1G78680	29593625	29593684	6	2		taatCATGTGTTattaatTTattattaTCAACAATACAATCGTACTGGGTGACCAAtaat	The Arabidopsis protein AtGGH2 is a gamma-glutamyl hydrolase acting specifically on monoglutamates. The enzyme is involv
Chr1	AT1G78680	29598480	29598644	7	0		taatCAAATattaTCTTTATTCAATTTCCTGAAGCTGAGAAAAAattaTATAACTATGAAAATTtaatAACTCGCATTTTAAattaTTTTATCGACTAGGATATATAGCAACCCGCAAtaatGTATGTTGTTGAAATGTTATATCTTATCAATATCTTATGatta	The Arabidopsis protein AtGGH2 is a gamma-glutamyl hydrolase acting specifically on monoglutamates. The enzyme is involv
Chr4	AT4G14695	8416870	8416975	5	0		attaCACACTTCACACTACtaatGGTCAAGTTTTTTCGTATTTGAAACTACAAATGTAAGtaatATATGCGATAAATTTattaTCCTCTGCTAGTAAAATCCatta	similar to unknown protein [Arabidopsis thaliana] (TAIR:AT4G22310.1); similar to Protein of unknown function UPF0041 [Me
Chr4	AT4G14695	8418712	8418769	5	1		taatGATCAAAGTCattaatATATATCACTAGCTAAAAAAATGAAGCtaatGAAtaat	similar to unknown protein [Arabidopsis thaliana] (TAIR:AT4G22310.1); similar to Protein of unknown function UPF0041 [Me
Chr4	AT4G14695	8419407	8419468	6	1		taattaattaTGCTCTTCCTTGTTattaTCGACCAATAGAGTCATCATGTGTCTGCCAtaat	similar to unknown protein [Arabidopsis thaliana] (TAIR:AT4G22310.1); similar to Protein of unknown function UPF0041 [Me
Chr4	AT4G14695	8421031	8421057	5	2		attaatCAGtaattaGATCAAAAtaat	similar to unknown protein [Arabidopsis thaliana] (TAIR:AT4G22310.1); similar to Protein of unknown function UPF0041 [Me
Chr4	AT4G14695	8421491	8421633	7	1		taatCTTATATCTTACGTattaGTTATAAGGATAGCTCCTCAAATATCTTTCAAattaCTTGTTTTCTTAGCATAGATCTCGAAAAGCTTAGATATATTtaatCTGCATATTCATTTAGTTTCTTTCAtaataatCGTCtaat	similar to unknown protein [Arabidopsis thaliana] (TAIR:AT4G22310.1); similar to Protein of unknown function UPF0041 [Me
Chr4	AT4G14695	8421704	8421818	11	3		attaAAGAGGATATATTGAattaAAAAAATGTAAAAAGAGTGATGTTTCAAGTTCTCattaattaTATTCTCATATTTTAGTTGTTATGTTGAattaattaCtaattaTGTatta	similar to unknown protein [Arabidopsis thaliana] (TAIR:AT4G22310.1); similar to Protein of unknown function UPF0041 [Me
Chr1	AT1G76410	28666660	28666704	5	2		attaTATATATACGTTCTTTACACAAAAAtaattaAGAAattaat	ATL8; protein binding / zinc ion binding; Identical to RING-H2 finger protein ATL1R (RING-H2 finger protein ATL8) (ATL1R
Chr1	AT1G76410	28666898	28666992	5	0		attaAAattaTTTTGAATATGCATGCATCTGTGACTGTAACTTAGTTTTTCTACtaatTGTAGCTACattaAAAACGCGGCGTATTTTAAAtaat	ATL8; protein binding / zinc ion binding; Identical to RING-H2 finger protein ATL1R (RING-H2 finger protein ATL8) (ATL1R
Chr1	AT1G76410	28667329	28667438	6	1		attattaCAAAACGACGATGTATCCCATGTACAGAAAAAAAGTTCAtaatTTTTGTTTTGAAGGATATTGATCTTATCTTAAACattaAAAAGTTTTCCTtaatGAatta	ATL8; protein binding / zinc ion binding; Identical to RING-H2 finger protein ATL1R (RING-H2 finger protein ATL8) (ATL1R
Chr1	AT1G76410	28667877	28668040	7	1		attaAGTTTCTTTGAACATGTGTAtaatCATCAACTGAGGCAAACACTTAAAATATTCGAATAAattaACAACCCAATACAGTATTTGGAATAGCTAGCTACtaattaAAATAGTAGATTCCGCCTGattaGTTGCTGCTGTGCATGACCAACTGACAAAtaat	ATL8; protein binding / zinc ion binding; Identical to RING-H2 finger protein ATL1R (RING-H2 finger protein ATL8) (ATL1R
Chr1	AT1G76410	28668225	28668303	6	1		attaCATCCGTCAAATTTtaatGTTTTCAGTCCACCAAAACTattaatATCCCATCTAAACAAattaACAAGTAGatta	ATL8; protein binding / zinc ion binding; Identical to RING-H2 finger protein ATL1R (RING-H2 finger protein ATL8) (ATL1R
Chr1	AT1G76410	28668373	28668572	8	2		taattaTAACGAATGattaatTTTCAGGTATAAAGATGTTAGGTAAACTAAAGACATCTCAtaatTTGGAAAAAATGAGATAAACTATCTAACTATAGAAACACCATATATattaTTCTCTATATATATATTTATATTTATATATATATGGTGTTattaAAACAGTCATATTCTTATCTACGCATTTATCTTATAGtaat	ATL8; protein binding / zinc ion binding; Identical to RING-H2 finger protein ATL1R (RING-H2 finger protein ATL8) (ATL1R
Chr1	AT1G76410	28669913	28670060	9	2		taatGGAATATTCCAtaattaatGGGAAAAGTAGACAGATGGACCAGTATACGTAGAACAGATGGTGtaatGTGTTTTGTGTGAGATTTCTTTTTCCCTTTTCCattaatAAAGCAGCAAACtaatTGTCGGGTTTTGTATATTtaat	ATL8; protein binding / zinc ion binding; Identical to RING-H2 finger protein ATL1R (RING-H2 finger protein ATL8) (ATL1R
Chr1	AT1G76410	28670270	28670331	7	1		taataataattaGCCAAGATGTAGAtaatCACGCATACGAAAAAATAACTGattaTGGatta	ATL8; protein binding / zinc ion binding; Identical to RING-H2 finger protein ATL1R (RING-H2 finger protein ATL8) (ATL1R
Chr1	AT1G76410	28670451	28670683	11	0		attaGATTGCAtaatTGACATTGAATATAGATCTACCACAAAAATATCCATCTtaatTTTCATCTAACGACTATAGTTTTGATGATATAGCTCGtaatGGTAGtaatTCACtaatGCTCCAACAAATAAattaTCGAGCtaatGCTCCAACAAAAAAAAAAAAAAAAAAAAAattaTCGAGCTAAAAGCAAGCTATAACCattaACCCAAAGAGGTTGAATGTCCAAGCatta	ATL8; protein binding / zinc ion binding; Identical to RING-H2 finger protein ATL1R (RING-H2 finger protein ATL8) (ATL1R
Chr1	AT1G76410	28670738	28670877	6	1		attaCATATGGTTAGTTGTAAATTGTACGTGTGATGCATGAGCATGATCTattaTATATCTCTTGGCTTTTATCTCCATGGATCATGGATAGATGATAGCattaTATTGCGTGGCTCTCTTATCATattattaTAGtaat	ATL8; protein binding / zinc ion binding; Identical to RING-H2 finger protein ATL1R (RING-H2 finger protein ATL8) (ATL1R
Chr1	AT1G76410	28671035	28671129	5	1		attattaGTAAGCTACACattaGTTATTGACAAAAAAAAAAAAAAAAAAAAGTAAGCCACACattaGTTTTTTTTTTTCCATGAATGCTTTatta	ATL8; protein binding / zinc ion binding; Identical to RING-H2 finger protein ATL1R (RING-H2 finger protein ATL8) (ATL1R
Chr5	AT5G65870	26349604	26349677	7	2		attaatCCAATTGAAATTCTTGAGATGTTCAattaCGAAACtaatTTGATAAAattaCAAGTTGTTCAattaat	Probable phytosulfokines 5 precursor, coding for a unique plant peptide growth factor., Probable phytosulfokines 5 precu
Chr5	AT5G65870	26350059	26350124	5	1		taattaTTCGACCTGTTACATAAATGGGCCTGTattaTTGGGCCTTTattaGTTCAGAGTTGtaat	Probable phytosulfokines 5 precursor, coding for a unique plant peptide growth factor., Probable phytosulfokines 5 precu
Chr5	AT5G65870	26351238	26351422	9	2		attaatTTCACCAAAACAGACTGattaACCAACGAAGAACACTCATTGGATATTTTTTTTTTCTTGTCGACattaAATAAGTATATACAAAAACTCAattaGCGAATTTTATAAAtaataatATGCATGTGCGTGTTCGGTATGGtaatGGCTTCATGATGTTCACTTACTCAAACTCAAGatta	Probable phytosulfokines 5 precursor, coding for a unique plant peptide growth factor., Probable phytosulfokines 5 precu
Chr5	AT5G65870	26352282	26352326	5	1		taatGTCTTCTTGCAGACCACACAAGCtaattaatCTCCTCtaat	Probable phytosulfokines 5 precursor, coding for a unique plant peptide growth factor., Probable phytosulfokines 5 precu
Chr5	AT5G65870	26352656	26352749	8	2		attaGTATGAAtaatAAAAATTTACATCATTCATACGCattaTACTTGTCTTACCAATTTATCCAAtaataatTTCAAattaatAACAAAatta	Probable phytosulfokines 5 precursor, coding for a unique plant peptide growth factor., Probable phytosulfokines 5 precu
Chr5	AT5G65870	26354499	26354569	6	2		taataattaTTTTGGtaatGTAGTTCCATGATCCTAAGGGTGGACTTCTATATTTTACATTTCCTattaat	Probable phytosulfokines 5 precursor, coding for a unique plant peptide growth factor., Probable phytosulfokines 5 precu
Chr5	AT5G65870	26354619	26354747	9	2		attaatTTTTCTtaatTTTGattaattaTATCTCTTTTATCATAAAATCTCATAACATTtaatAGTTATAAGGTAAGTGTGTCAGAGattaAAAGATTTTCCCAAATACTGTAGTAAAGATTTGTatta	Probable phytosulfokines 5 precursor, coding for a unique plant peptide growth factor., Probable phytosulfokines 5 precu
Chr1	AT1G10470	3440663	3440789	5	0		taatTTTACTTGATGTTTCCTCTAAATACGAAGAAGAtaatGGACATAAGATTCAAATTTTTCAAattaCTATCTAAAAAGAAAGAAGAATAAattaAACAGCAAACTAGCCGTAGACAAAAGtaat	Encodes a two-component response regulator. Acts redundantly with ARR3 in the control of circadian period in a cytokinin
Chr1	AT1G10470	3441098	3441161	6	1		attaGattattaTACtaatCCAACTCTTTATATTGTATCTTTTattaTTTTTTTTATAAAtaat	Encodes a two-component response regulator. Acts redundantly with ARR3 in the control of circadian period in a cytokinin
Chr1	AT1G10470	3441218	3441309	5	0		attaGGTTGATTTAGAGAAAAAGAACACCTGACGTCTAAATTTGGattaCAAGCTAAAATAAAGTGAGATAtaatATGTTTTattaGAtaat	Encodes a two-component response regulator. Acts redundantly with ARR3 in the control of circadian period in a cytokinin
Chr1	AT1G10470	3442050	3442162	6	1		attaTCTATGAAATATTTAtaatTTAGCCAAAAAAattaGAGCATCGGCTTATAGTCattaatAGGAGTATTTTGGGTCATAAAACTGATATATATTTATGGAACTGTTtaat	Encodes a two-component response regulator. Acts redundantly with ARR3 in the control of circadian period in a cytokinin
Chr1	AT1G10470	3445612	3445807	13	2		taatCTATCTTTTTTCTAGGAACTTTGGACATCAattaCAAAattaAAGACATTGACATTTTCCCTTtaattaatTTTATGTTGGTACTCGATTGAGGTTTGGAGCATCTTTATATTCtaatCattaTTGTAAATATTTTCTACATAGTAtaatATATTTGTAGAAATAAAAGtaatTGattaGTTGACCtaatta	Encodes a two-component response regulator. Acts redundantly with ARR3 in the control of circadian period in a cytokinin
Chr1	AT1G01470	169670	169775	6	1		attaTGGAGCTCACTCTGTGAAGCCTATTGGAGGTGTTAAGGTAAACTAGtaataattaTGtaatGGAACTTATCTTTGATCTGATGTTTCGCTGAGAAACTatta	Encodes late-embryogenesis abundant protein whose mRNA levels are induced in response to wounding and light stress. Migh
Chr1	AT1G01470	170196	170284	7	3		attaGTGAtaataatCAAGTTCATAGCTTATAAATCAAACCCCTCAattaatTTCTCAACTGCCCTGCAGGTTCAATTGATGAattaat	Encodes late-embryogenesis abundant protein whose mRNA levels are induced in response to wounding and light stress. Migh
Chr1	AT1G01470	173973	174102	11	2		taatAACACTCCACGAACGAAATTGTTATGTATATattaCATATAtaatTTGtaatCAGTGAattaAGACATTCAAAtaatTGAAattaattaAACTTTTACCAAGAAAATAAATTTGATAAAtaataat	Encodes late-embryogenesis abundant protein whose mRNA levels are induced in response to wounding and light stress. Migh
Chr1	AT1G01470	174169	174252	5	0		attaGTATACGAATACGAACTCCTTGTTCGGTGTTTCTTTTACAAattaTTTTCTTTTATTCAtaatCTATTTCtaatTCatta	Encodes late-embryogenesis abundant protein whose mRNA levels are induced in response to wounding and light stress. Migh
Chr1	AT1G01470	175459	175577	6	1		taatCTACCAAATTCGGATACGATATGTTtaatACAAGGGAGATTGATGCTAGCAAAACACAACCATCTtaatTTTTTTTTTTTTTTTTtaattaGAAATTCCCTTCCCAAATGGtaat	Encodes late-embryogenesis abundant protein whose mRNA levels are induced in response to wounding and light stress. Migh
Chr1	AT1G03470	864132	864268	8	1		taataataatAAGAAAAAAAAATGAGAGAACTACTAACtaatGGGTGACAAAGTGGTTAAattaAAATACGGACTAAATCTGGGCTCGTCGTTattaCTAAATTTACGATATTGCCattaAAACAGCTGTTCAatta	kinase interacting family protein; similar to kinase interacting family protein [Arabidopsis thaliana] (TAIR:AT2G47920.1
Chr1	AT1G03470	864583	864708	7	1		taatATTTTTTTTTATCAATTCCTCCTTAtaatGGATATGATCATCTGACGTTAAAGTAGTGATAGATATATGTCCtaatATTTTTATCACTAAAATTTTTATATATTtaatTCTTTattaataat	kinase interacting family protein; similar to kinase interacting family protein [Arabidopsis thaliana] (TAIR:AT2G47920.1
Chr1	AT1G03470	864846	864897	6	1		attaattaTTTTATAtaatATATATATTTTAGCTTTAGACAAtaatATatta	kinase interacting family protein; similar to kinase interacting family protein [Arabidopsis thaliana] (TAIR:AT2G47920.1
Chr1	AT1G03470	865017	865093	6	2		attaAAATCAATCCAATCCTATTTGTAACAAGTGATGAAGTGAAtaataatATGTGTTATattaatGTAACATatta	kinase interacting family protein; similar to kinase interacting family protein [Arabidopsis thaliana] (TAIR:AT2G47920.1
Chr1	AT1G03470	865473	865596	7	1		attaGTCATTGATAAACGAtaatAGTGTAGTAGtaattaAGAAGAAAAAACCACTCGGCCGCTtaatTTAGCATGAAAACGTattaAAAGAATCTCCACTGTTACTCTGTGAGTAAATGAtaat	kinase interacting family protein; similar to kinase interacting family protein [Arabidopsis thaliana] (TAIR:AT2G47920.1
Chr3	AT3G05880	1752499	1752654	10	2		attaAAAATATTGtaattaAATGCACCAAAGTTCTtaattaatATGAAAtaatGCATAGTTATGCCACTTGGTACAAATAACAAAAattaTTGGCCAAAGTTTTTGAGTTGGCTACATCAAGattaCATCATAAATTCTGGTTATGAATGAAtaat	Induced by low temperatures, dehydration and salt stress and ABA. Encodes a small (54 amino acids), highly hydrophobic p
Chr3	AT3G05880	1752706	1752984	11	1		taattaAATTTAGAGATTGTTTTCTATGTAAGTATGTACATCAAAATACAAattaTAAATATTTattaTTTTAGTTTGAATAACAGCtaatATGTACATTCAATAAAattaTTTACCTTTCGTGGACAATAGGACtaatAACTAGATTTAGAAAATGTATTCAATACATTGCATCTTCTCtaatGATTTATATTTGGATATGATAAAATACTTTTTGGTATTCAACtaatTTTACAGGTTGTCAAGTATattaCGTAAGATTTTGTAAAAAAAAAatta	Induced by low temperatures, dehydration and salt stress and ABA. Encodes a small (54 amino acids), highly hydrophobic p
Chr3	AT3G05880	1753158	1753222	6	1		taattaAAAAAGTTTtaatAtaatCCATCGTTTCAATACTTTTAAGAattaAGATATCGAGatta	Induced by low temperatures, dehydration and salt stress and ABA. Encodes a small (54 amino acids), highly hydrophobic p
Chr3	AT3G05880	1753530	1753570	5	2		taatGTGGTACCAGTTTTAGAtaattaGTTCTTGAtaatta	Induced by low temperatures, dehydration and salt stress and ABA. Encodes a small (54 amino acids), highly hydrophobic p
Chr3	AT3G05880	1755031	1755119	5	0		taatACTTTTTTTTTTTTTTTTGTATCACGTCGCCTTTGAATTGGTtaatATATGATTGGTTCTTAGTtaatTTTTCattaCTATatta	Induced by low temperatures, dehydration and salt stress and ABA. Encodes a small (54 amino acids), highly hydrophobic p
Chr3	AT3G05880	1755240	1755355	5	0		taatCACAAGAGATACATTCattaGTATGAGTCTATACtaatCTGCAGAAGGAAAGTCCCTAAAGTCTAAACATTCAATTGATTtaatTCGATGATTGAAATAAGATATAGTatta	Induced by low temperatures, dehydration and salt stress and ABA. Encodes a small (54 amino acids), highly hydrophobic p
Chr3	AT3G05880	1757012	1757146	5	1		attaGATAGATAGTTTTTTTTGGGTCAAAACATATattaGATAGATAAAACTTTGATGTATATATCTTTTCATGCGTAAATATGAtaattaTTCACATTCCACATAGTATGTTTTGTTTTGATATCAACAGtaat	Induced by low temperatures, dehydration and salt stress and ABA. Encodes a small (54 amino acids), highly hydrophobic p
Chr3	AT3G05880	1757325	1757405	6	1		taattaatTGTATAGTCGATTCAACTGATTCATGTCAACTattaGATGACAAAAACGTATattaTCAACATTGGGTTatta	Induced by low temperatures, dehydration and salt stress and ABA. Encodes a small (54 amino acids), highly hydrophobic p
Chr3	AT3G05880	1757950	1758027	6	1		attaatTTATTTTTCTTTTTATTtaatTTTattaAGAAGATATTCGtaatTTCTTTGTGGAAAACATATATAGTtaat	Induced by low temperatures, dehydration and salt stress and ABA. Encodes a small (54 amino acids), highly hydrophobic p
Chr3	AT3G05880	1758681	1758777	9	1		taattaTATTTTCCTTTATCTTTGGGCattaTGCGGTATGTAGAACTtaatCAAACAAGTtaatCAAAGattaAATTtaatATTCTCTattaCtaat	Induced by low temperatures, dehydration and salt stress and ABA. Encodes a small (54 amino acids), highly hydrophobic p
Chr3	AT3G05880	1758829	1758957	6	1		attaTAAATAAATAAACACTATATATCATATTCattaatATTTAAACTAGATTTCTTTAAAATATCAGGACTGAGTCACattaTATATTTCATAAACAGTGGCATGAAAtaatATAAATTCAAGGtaat	Induced by low temperatures, dehydration and salt stress and ABA. Encodes a small (54 amino acids), highly hydrophobic p
Chr3	AT3G05880	1759017	1759061	7	1		taatAAGCGTCTTCGattaTGGTtaatTGGTACAtaataattaat	Induced by low temperatures, dehydration and salt stress and ABA. Encodes a small (54 amino acids), highly hydrophobic p
Chr1	AT1G06930	2128427	2128496	5	1		taatAGGATTGCATGTCTCGGATATattaTTTTTACTTTCTGAAAACTCTTTAAAtaatTTTCAtaatta	similar to unknown protein [Arabidopsis thaliana] (TAIR:AT2G40475.1); similar to Epa5p [Candida glabrata] (GB:AAQ82687.1
Chr1	AT1G06930	2128705	2128765	6	2		attaattaAATGTTATAACTATAACTTATAtaattaAAATGTTAGAAATATGTTTTCtaat	similar to unknown protein [Arabidopsis thaliana] (TAIR:AT2G40475.1); similar to Epa5p [Candida glabrata] (GB:AAQ82687.1
Chr1	AT1G76100	28551746	28551883	9	1		attaatGGTTTTTATTTACAAAGGTGTATTGTGGGAAtaatCCAGTTTAGAATCTTGCAattaAAtaatCCTTTTTAGGAAGTAAattaACAGtaatTTTATGGTCCACACTACTGCCTATAGAAAGAAattaTatta	plastocyanin; Identical to Plastocyanin minor isoform, chloroplast precursor (PETE) [Arabidopsis Thaliana] (GB:P11490;GB
Chr1	AT1G76100	28551978	28552160	13	3		attaatTTCTGTTAAAATGTattattaGTTTTTGATTTGTAAattaAAAGTCTTTTAAAATTTTCATAAATCTGATTTTattaGAATCAAAATTtaatAAAGTCAATAAATTTTTTGTGTTGTTtaattaAAAAAAATGTATGATTGTtaatGAattaAACTATTGTGTTattaGTTTAtaat	plastocyanin; Identical to Plastocyanin minor isoform, chloroplast precursor (PETE) [Arabidopsis Thaliana] (GB:P11490;GB
Chr1	AT1G76100	28552237	28552346	7	1		attaTAGAATAACtaatAACAAGattaTAAAAACTCTTTAGCACTTGTTTAtaatTTATTTACTTTCTATGATTTTAGTAAAGGCATCAAAattaCTTTTAAattataat	plastocyanin; Identical to Plastocyanin minor isoform, chloroplast precursor (PETE) [Arabidopsis Thaliana] (GB:P11490;GB
Chr1	AT1G76100	28552952	28553003	6	1		taatAACTattaattaGCTGGTCCTTGGGGTATCCAattaTTGTTTAAatta	plastocyanin; Identical to Plastocyanin minor isoform, chloroplast precursor (PETE) [Arabidopsis Thaliana] (GB:P11490;GB
Chr1	AT1G76100	28553490	28553521	5	1		attaCCAATGTAAACTATTCATattaattaat	plastocyanin; Identical to Plastocyanin minor isoform, chloroplast precursor (PETE) [Arabidopsis Thaliana] (GB:P11490;GB
Chr1	AT1G76100	28556133	28556206	5	0		attaTCATACGAAattaAACTGTGCCCCTAAATATAAGTTTCACATATACAtaatCattaACTAAGACCTtaat	plastocyanin; Identical to Plastocyanin minor isoform, chloroplast precursor (PETE) [Arabidopsis Thaliana] (GB:P11490;GB
Chr1	AT1G76100	28556572	28556807	10	0		taatTGAAAAGTTATTCTTattaTTTTattaTAGATTCAAGCCTTTCAGACTATCGTtaatGAGTAACAACGAATTGAACTTTCTAGTCCTAGGGCattaAAGACAATATGGGAACCATCTTATGATTCATTGattaGCATTTATCAAACGGTTGAattaAAGATTCTCAACAGAAACAAATCTATGAtaatTGAAGAATAtaatGAAATGTATACTATATATATTTAAAAGtaat	plastocyanin; Identical to Plastocyanin minor isoform, chloroplast precursor (PETE) [Arabidopsis Thaliana] (GB:P11490;GB
Chr1	AT1G49620	18363195	18363307	5	0		taatGGTGTTTATGAGATAGGTTTTTGAGTTATAAAATCATGCCCCattaCTGCGTTTATAAAAGCCCattaAAACCCAATACAGTTattaCTGCATTTATAAAAGCCCatta	Kip-related protein (KRP) gene, encodes CDK (cyclin-dependent kinase) inhibitor (CKI), negative regulator of cell divisi
Chr1	AT1G49620	18364497	18364536	5	2		taattaTGACGTACattattaTTTAGTTTTTTTCCTtaat	Kip-related protein (KRP) gene, encodes CDK (cyclin-dependent kinase) inhibitor (CKI), negative regulator of cell divisi
Chr1	AT1G49620	18365330	18365416	5	1		taataatGTGCACAACACCAAATTCACTACAACAAAACTGACAAAAattaGTGAAACTTTACTGACACAAtaatTCCAATTTTtaat	Kip-related protein (KRP) gene, encodes CDK (cyclin-dependent kinase) inhibitor (CKI), negative regulator of cell divisi
Chr1	AT1G49620	18367301	18367373	5	1		taatAAAATGGGACCATTTTCGTTATTTTTTGGCAGTGAAAtaatGAGCAAtaatTGACCGTTACAtaataat	Kip-related protein (KRP) gene, encodes CDK (cyclin-dependent kinase) inhibitor (CKI), negative regulator of cell divisi
Chr1	AT1G49620	18367453	18367620	8	1		attaGAATCTAGGCTTCATTTTGCAAAAAATAAATAAAAAAtaatCTAGGCTTCAATTGTCCGATTCTGCTTCTTCAAtaatTTTAAAATTTATCACAAGAAAAAAAAGAAGACTCTTCGTtaatTTTCATCCAtaataatGATGtaatCAGAATTTTCAAGGAtaat	Kip-related protein (KRP) gene, encodes CDK (cyclin-dependent kinase) inhibitor (CKI), negative regulator of cell divisi
Chr3	AT3G23240	8293527	8293557	7	3		attaGtaattaTTCGAAtaattaTattatta	encodes a member of the ERF (ethylene response factor) subfamily B-3 of ERF/AP2 transcription factor family (ERF1). The
Chr3	AT3G23240	8294199	8294312	10	1		taatACTATAAATTTGATCAACtaattaGATGACTTAAAAtaatGtaatTGGGAtaatGTTTAAGAAAATattaGGTAACTCATAtaatTTAAGAGTTAtaatTTGGTTAtaat	encodes a member of the ERF (ethylene response factor) subfamily B-3 of ERF/AP2 transcription factor family (ERF1). The
Chr3	AT3G23240	8294579	8294639	9	1		taataataattaataatAGCTTCCTAAGattaTAGGAtaatGATTTGATATTTTATGtaat	encodes a member of the ERF (ethylene response factor) subfamily B-3 of ERF/AP2 transcription factor family (ERF1). The
Chr3	AT3G23240	8295317	8295424	9	2		taattaCAtaatATACAGTTTCATattaGTCTCACGtaattaCGATTCACGACAGTAAGAAGattaGTTTAAACGGTACAAAACAATTCATATattaCGAAAACatta	encodes a member of the ERF (ethylene response factor) subfamily B-3 of ERF/AP2 transcription factor family (ERF1). The
Chr3	AT3G23240	8296612	8297049	18	3		attaGAGTATTCAAACATGTTTTAAGTTAACAtaataatTTTTTTGCACAAAGCCTACAAATAGTGTAAGATGGTCAtaatCAATTGCTCATAACAATATACAAAGACAGTTCTTTTTATTGTTCTGtaatATATGAGTCCATGAGTATTGAGGAGCGACTCTATATAGTAGTAtaatTTATTTTTGTtaatCattaattaGGAGCCACCTAAATGGCTAACTAtaataatGGAGTATAAGTTAAAGTGTTTtaatTTTGTTTCAAATAGACCACAACTGAAAAAGATGGTCAGGTAGTGtaatGAAAATCTTGACTTCTTTCGGattaGGTGGCAACTTCTAGAATTTTTGTGCTATTTTACATATATTTTtaatTCATGATTTAAAGTAGCTATGGA…	encodes a member of the ERF (ethylene response factor) subfamily B-3 of ERF/AP2 transcription factor family (ERF1). The
Chr3	AT3G23240	8297256	8297510	16	1		taatCAAAATTTAGCCGGTAAATAGTattaTGGtaatGACATattaAATCAACTCATAGATTTCTTTAtaatATTTTAACCTGTAAAATCtaatCTtaatATTCAattaTTCACTAAAGACAAACCTGTAAACTTTTGAATGAACtaatGTtaatTTTGATTTTTTTTTTATCTGATGATTTGGAAtaataattaACAATCCTATCAATATTCCCCATCTCTAGtaatAGGAAATAGTATAACAattaCTGatta	encodes a member of the ERF (ethylene response factor) subfamily B-3 of ERF/AP2 transcription factor family (ERF1). The
Chr3	AT3G23240	8298884	8299002	6	1		attaAAACAAGCTTtaatTGAATCCACTTCACTCTTTCattaatCTTACTTTATCAATTTCTTGTCAGCCCATGCTAAAGTCCattaTCTATTTTCTAACTGATAGGCCCATGTGatta	encodes a member of the ERF (ethylene response factor) subfamily B-3 of ERF/AP2 transcription factor family (ERF1). The
Chr4	AT4G02630	1151400	1151499	6	1		attaCCCCTGACTATACCTTtaatAACGATACTACCCTCCTTtaataatTGCTCattaACAGTAAAAGTGGCAAAAGTGTAAATATATACTAAAAAtaat	protein kinase family protein; similar to protein kinase family protein [Arabidopsis thaliana] (TAIR:AT1G01540.2); simil
Chr4	AT4G02630	1153674	1153724	5	0		taatGACCAGTAtaatATAGTATTTTTTTATAAattaAAATAtaatCtaat	protein kinase family protein; similar to protein kinase family protein [Arabidopsis thaliana] (TAIR:AT1G01540.2); simil
Chr4	AT4G37300	17551673	17551870	13	3		attaataatGGAATCAAATTCTGCattaatAAATTCattaTCAAGATTCCAGTCTTTTGTATTCCTTCCAattaCATGAAattaatAtaatTCTTGAACAAATATCTTTGGACAAAAGAATTTCAattaTTTACTTAAATCTATATAAAAGCAAATCTTtaatCCATTCAAATAGCAGATATGTATCTCTAGGGatta	MEE59 (maternal effect embryo arrest 59); similar to Os05g0451300 [Oryza sativa (japonica cultivar-group)] (GB:NP_001055
Chr4	AT4G37300	17554234	17554348	9	2		attaTCTCTTTTCCTTTTTGGTAAGGTTGATACCACATGattaattaTAAAGAAGACATTGattaGTTCATGTTTTACCACAtaatTGGAattaAAAGTGGTCGCAAattataat	MEE59 (maternal effect embryo arrest 59); similar to Os05g0451300 [Oryza sativa (japonica cultivar-group)] (GB:NP_001055
Chr4	AT4G37300	17557062	17557176	5	1		taatTTATCTTTCAACTATTCCATAAAAACCGAGtaattaAAATGGGCCTTTACTGACATAAAATGGGACCAATattaACTTTTTCTTTTTTTCGTGTTTGTCGTTGTTCAatta	MEE59 (maternal effect embryo arrest 59); similar to Os05g0451300 [Oryza sativa (japonica cultivar-group)] (GB:NP_001055
Chr4	AT4G37300	17557719	17557811	5	0		attaAAATGAAGTTCTTATTTTGTTATGATTTGATattaACTGGTTTACGAGCCattaTCACATTTTGTTattaTGTAACCTAAGATACatta	MEE59 (maternal effect embryo arrest 59); similar to Os05g0451300 [Oryza sativa (japonica cultivar-group)] (GB:NP_001055
Chr3	AT3G05640	1643966	1644077	5	1		attaCCATCTAACCTTAGGGTTACATACTCTAGGCTCTAGCTattaTCAAAAGATTTCCattaAAATAGTAACCCGAATCGAAAACCGTAACGTCACAGATTTGCAattaat	protein phosphatase 2C, putative / PP2C, putative; similar to protein phosphatase 2C, putative / PP2C, putative [Arabido
Chr3	AT3G05640	1644669	1645070	16	2		taatCCATAGAGAACATCATCTGATCTtaatCAtaataatCAAtaatCATTGGAGTGGACTATGGAAATGTTAGTATGTTGAGTGGCTTTtaatTGGTTGTTAGTTGTAAGAAAATGATAAATAGTTTattaTCCAGTTGATACTTGATACAGTATCTAGAAGACTAGAAGCATCAtaatTGCAATCattaCAAGGCGATAGTCTTTTTGTCCATTTTTTGGTTGAAAATTCAattaatTGCGCattaTCTTCCTAAGATTTGGATCAAGATCAACTCAAGCAATGattaGTCGTGCCACCCCCAAAAATGattaCGTACATGAAGAAAAACAAGTGAGATCTAGTGTATATTCattaGGACGAAAGCCAGAAATATAAACGAAAATCAAATTGGAGAa…	protein phosphatase 2C, putative / PP2C, putative; similar to protein phosphatase 2C, putative / PP2C, putative [Arabido
Chr5	AT5G44350	17863088	17863230	9	3		taatATCTTTCTAAACCATATAGAGGACGTGAAGCTTTGGTAAGTGATGtaattaGGACTTGAGATTTTTGtaatAAAACTAGTTTGGCTCTAGGTTGGATCATATTtaattaTTTCtaatGATTTCTTAAGCTCTTattaat	ethylene-responsive nuclear protein -related; similar to ethylene-responsive nuclear protein / ethylene-regulated nuclea
Chr5	AT5G44350	17863699	17863764	5	1		attaatCTTGTTGGAtaatTGTTTCACCtaatTTACTCTTTTACTGTGAGCAATGGTTGTTCtaat	ethylene-responsive nuclear protein -related; similar to ethylene-responsive nuclear protein / ethylene-regulated nuclea
Chr5	AT5G44350	17864130	17864222	6	1		taatAGATTCCATTTAAATGAGATCAAAGTCACtaatTTAGATTTCTATATACTCTtaatATTCTAAattaAATCATTTAAAAATAAattaat	ethylene-responsive nuclear protein -related; similar to ethylene-responsive nuclear protein / ethylene-regulated nuclea
Chr5	AT5G44350	17864312	17864394	6	1		taatCAAATTTTtaatCGGTTTTAACTTTAAAACTTTAAAAtaattaatTTATATTTCTCTCTTTCCGTTTTCTCGACAatta	ethylene-responsive nuclear protein -related; similar to ethylene-responsive nuclear protein / ethylene-regulated nuclea
Chr5	AT5G44350	17866279	17866346	7	2		attaattaAAAGACATGGCAattattaACGAACAAAAAGTAACCAattaGGTTCCTGTCAGCCAatta	ethylene-responsive nuclear protein -related; similar to ethylene-responsive nuclear protein / ethylene-regulated nuclea
Chr5	AT5G44350	17866519	17866720	10	1		taatTTGGGAAATAGCAAattaACCAATCAAAATCTGAGTACTACACTTGAAATGGTTTTTCTTTTTTtaattattaTACTTTTGAAGGTTtaatTTTTTTTTTTTGTTTTGTTATGTATCTATACTTTtaatCGCGATTCGTGAAATTCTAAAAGAATAGTATAACTAAGAAAGTGtaatCTATTCAAAAtaatTTTtaat	ethylene-responsive nuclear protein -related; similar to ethylene-responsive nuclear protein / ethylene-regulated nuclea
Chr5	AT5G44350	17867041	17867211	9	1		attaCTGtaatAGAGTATAAattaGGTGTTattaTCAGACAGAACTTTTTTTtaatCCTGTTATATTTTCGTCCTTTTCTTattaCCCATCGTGCTCTTACTAAACGTTACCGGAAAAAATGtaattaCAAGGAATGTCACTGCTACGTCAGAAATTGCTGACGTGGatta	ethylene-responsive nuclear protein -related; similar to ethylene-responsive nuclear protein / ethylene-regulated nuclea
Chr5	AT5G44350	17867589	17867649	5	1		attaCTAAATAACTCAGCCTTGTGACGACTGACTTATGTGCAAAAGattaattaCTAtaat	ethylene-responsive nuclear protein -related; similar to ethylene-responsive nuclear protein / ethylene-regulated nuclea
Chr4	AT4G03270	1433911	1434045	7	1		attaAGATTTTATCAAAGAtaatCAAATCTTTTTCAAGAGATTCTTCTTTTGCAATattaGAAGGAAAAAAAATCCAATATTCTCTCTTAAATTCTCTAtaatCCTCTGTTTTtaattaAGTGTAGTTCAAtaat	CYCD6;1 (CYCLIN D6;1); cyclin-dependent protein kinase; similar to CYCD4,1 (CYCLIN D4,1), cyclin-dependent protein kinas
Chr4	AT4G03270	1434094	1434224	9	1		attaAATGTATTtaatAGTTTTTAACCAattaTATTTTGCATCATATTTTTTTATTGGTTGGattaGTTGtaattaatGGTGTTTTTATAAGAAATAGATAAattaAATGAGATTTGTATGTTTTCTtaat	CYCD6;1 (CYCLIN D6;1); cyclin-dependent protein kinase; similar to CYCD4,1 (CYCLIN D4,1), cyclin-dependent protein kinas
Chr4	AT4G03270	1434275	1434481	15	2		attaAAAATTTATAACCGTAAattattaCTTAGTTGTTTAAAAAATATGtaatACACtaatACGTGtaatGTTTTTattaGATTTTattaCAAattaAGTCAAtaatTCAATAAATAAATAAAATTGCATTTTAGTattaatATCAAGTACCAAACAattaAAAAATCATATTGAAAAAAAAACCAGCAtaatATATATAGATatta	CYCD6;1 (CYCLIN D6;1); cyclin-dependent protein kinase; similar to CYCD4,1 (CYCLIN D4,1), cyclin-dependent protein kinas
Chr4	AT4G03270	1434769	1434845	5	1		attaACTTTAGAAATCTTTTTAAGTCTTTGTTTTGTTTTtaatCATCATTGTATCACACATTTTAAattaCtaatta	CYCD6;1 (CYCLIN D6;1); cyclin-dependent protein kinase; similar to CYCD4,1 (CYCLIN D4,1), cyclin-dependent protein kinas
Chr4	AT4G03270	1435217	1435338	8	1		attaGTTTTTGGGGGTattaGTATTTGTCCAAAAAAAATGTTTTGGGAGTattaGCtaatAAACAACAGAAAAGTGTTGAtaataatATAGTTTCTTGTTTTTTAAACAATAtaatAGtaat	CYCD6;1 (CYCLIN D6;1); cyclin-dependent protein kinase; similar to CYCD4,1 (CYCLIN D4,1), cyclin-dependent protein kinas
Chr4	AT4G03270	1435750	1435817	5	2		attattaTTGTCCATAAAATTGTGGTattattaTTTGAGTGCTATTTATGTCTAAAAAACCTTTtaat	CYCD6;1 (CYCLIN D6;1); cyclin-dependent protein kinase; similar to CYCD4,1 (CYCLIN D4,1), cyclin-dependent protein kinas
Chr4	AT4G03270	1436053	1436187	7	0		attaCTCTattaAATTTTTGAAAGCAGACAACAATTTACTGCAAACtaatTTTGTTTtaatGTAAAAGCAATATGAAGTAGATCCGTATCAACTtaatTTCGTATTTTTTGATACGCACTTCtaatGACTAtaat	CYCD6;1 (CYCLIN D6;1); cyclin-dependent protein kinase; similar to CYCD4,1 (CYCLIN D4,1), cyclin-dependent protein kinas
Chr4	AT4G03270	1436451	1436595	10	2		taatGAAattaCGTTACAAATGTTCAATTGCATGACTGCGtaatGTATTTTATCCAattattaTATGTGATGCtaattaTACTACATTTCAAGTAAGACGTGTCAAtaatAAGTTGattaTCATTGGAAACCTTTATATAGatta	CYCD6;1 (CYCLIN D6;1); cyclin-dependent protein kinase; similar to CYCD4,1 (CYCLIN D4,1), cyclin-dependent protein kinas
Chr1	AT1G13340	4567492	4567621	6	0		taatTCAAAGGTGACCCattaGCCTCTAAAAAATGattaGAATGGAGAACTGAAACTTTGTGCCGTCCCAATCTAGAGAGAAACTattaCCATTCTTAGACtaatAAAGAGAGAAGATCTAAACAAtaat	similar to unknown protein [Arabidopsis thaliana] (TAIR:AT4G35730.1); similar to unknown protein [Arabidopsis thaliana]
Chr1	AT1G13340	4571224	4571298	8	2		attaCGAAAtaatAAGCCAAAtaataatAAAAACAAAATGGACCGCTATTtaatATTGCGCCATCGGattaatta	similar to unknown protein [Arabidopsis thaliana] (TAIR:AT4G35730.1); similar to unknown protein [Arabidopsis thaliana]
Chr1	AT1G13340	4571691	4571776	6	1		taatTTGTAtaatGTGAACCATGGACCCAtaattaTTGTCTCATGACGAGGAACGTTCGTTCTGTTCtaatTTCTTTAAGTTatta	similar to unknown protein [Arabidopsis thaliana] (TAIR:AT4G35730.1); similar to unknown protein [Arabidopsis thaliana]
Chr1	AT1G13340	4571926	4571999	6	2		attaatTTAAGAATGACAGGTTTAGATGAattattaAAGCAGCCattaGAAAACACACCATTTCATCTTTatta	similar to unknown protein [Arabidopsis thaliana] (TAIR:AT4G35730.1); similar to unknown protein [Arabidopsis thaliana]
Chr1	AT1G13340	4572181	4572282	5	1		taatTCTCCCACTCATCAGAGGTGAACCAAACAGattaTAAATATTTTGtaatCACAGATTTGCAAAACTAACTTCAAATGCTACCTACTCTTTCGtaatta	similar to unknown protein [Arabidopsis thaliana] (TAIR:AT4G35730.1); similar to unknown protein [Arabidopsis thaliana]
Chr1	AT1G13340	4572334	4572549	10	1		taataatGTGAAACCGCCAACTAAACAATGGCCAAGAACTTAGattaTGGAAGACTGAATCACATGAATCTAGGAACAACATCattaACAATTTCTTTAGAATCTtaatCAAAAACtaatCGTTtaatATTCAATGTACATGTATCTAGGGTAACAACattaTGAGATTCACTTGCCCGTGATGAATGGGTGAGCtaatGCCTGTGACACTGtaat	similar to unknown protein [Arabidopsis thaliana] (TAIR:AT4G35730.1); similar to unknown protein [Arabidopsis thaliana]
Chr1	AT1G07690	2375383	2375548	7	0		taatTCATTCATTCACTAGTTTTTTTTCAAAAATAAAATGAACCATAGtaatAAAAAATattaGTTTTGGACGGAGTCAGtaatGAAAGCTATAAGattaTCATAAAAAATTCtaatTGTGTAGTTAGAAATAAAATAGGCAAGGTTGATAACTTGCATCCCatta	similar to unknown protein [Arabidopsis thaliana] (TAIR:AT1G54950.1)
Chr1	AT1G07690	2376192	2376266	5	0		attaTATGTGGTATATCCGTGTATattaCTGAAATGAATTCATTTGattaTAAattaACCTACGTTCACGAatta	similar to unknown protein [Arabidopsis thaliana] (TAIR:AT1G54950.1)
Chr1	AT1G07690	2376679	2376727	5	1		taatCGAACCATATAGTTGGGCCGAattaTATAtaatTGGGCCtaatta	similar to unknown protein [Arabidopsis thaliana] (TAIR:AT1G54950.1)
Chr1	AT1G07690	2376795	2376878	10	3		taattaAATATCGTAGTGattaTCGAGattaattaGGATAACTAAAGAATCTTattaatATATGAAGAGTGTATGtaatTtaat	similar to unknown protein [Arabidopsis thaliana] (TAIR:AT1G54950.1)
Chr1	AT1G07690	2377218	2377261	5	2		taatGGGGGATTTTAAattattaCGTGTTGGTTAGAAAtaatta	similar to unknown protein [Arabidopsis thaliana] (TAIR:AT1G54950.1)
Chr1	AT1G07690	2379138	2379384	11	2		attaTTTCTCTTACGGATCTTGATTGTAAGGACAGTATCAAACTCAAtaatGAAATTGGTTAAAACAAACTTGGTTTGATGATGAGTTtaattaCAGTGAAACTGACTTTTTAtaatTTTTATCTTTTGATGAGATCAAAattaTGAAACATGAATACTGAGAAAGTGAGAAGGATGTAAAATATCTtaatTTTAAAATATTTACattaatCTCTGAAATattaTTTAGATTTATCTTAAATTtaat	similar to unknown protein [Arabidopsis thaliana] (TAIR:AT1G54950.1)
Chr1	AT1G07690	2379452	2379582	7	1		attaGATTCattaTCAAATAAAATCTAAATATATATATTCTCCACAAattaTTTACTGCCTCTACATAAATGtaattaTTCAAAAtaatAAGGGTCGTAGTAGCGCCATTTGTTGCATGGGCCCATCtaat	similar to unknown protein [Arabidopsis thaliana] (TAIR:AT1G54950.1)
Chr1	AT1G07690	2381436	2381584	11	2		attaAGAAACTATCTCATTCGGATATAGTCAACCtaatTTTattaGTCACTAtaattaTTGAtaatTTACCTtaatAACATGGTtaattaCTAGTAAACCCTGAAAGTAAATAAAattaCTATGTAGAGAAAAAAAAGGTCCCTTtaat	similar to unknown protein [Arabidopsis thaliana] (TAIR:AT1G54950.1)
Chr3	AT3G28220	10521554	10521635	6	1		taatGCTGAAATCGATTTGTGAACAAAAGAGAATATGTGattaatATCattaACAtaatACTCAATTTTGCTGTACGCtaat	meprin and TRAF homology domain-containing protein / MATH domain-containing protein; similar to ZW9 [Arabidopsis thalian
Chr3	AT3G28220	10522498	10522614	7	1		taatGAATAAATAACAtaataatGTTGTATATAACATACCAAACCCGAGGCAattaCAAGACAAAAACCattaTCCTACAAattaAAAATTCAAGACAAATAGCCAAAAACCAtaat	meprin and TRAF homology domain-containing protein / MATH domain-containing protein; similar to ZW9 [Arabidopsis thalian
Chr3	AT3G28220	10523568	10523882	22	4		attaAAAAAATAAGGATATATGGTTattaAAAattaAAAGAGAGtaatGAAAATGAattaCATGAAAGGGTAGAattaAAAATGAGTAGCATTGGAAGGTCATTCCtaataatTTATTTattaTAAATTCTAGATATTTATAAAATAAAAACTCAAATattattaTATattaTACTATAAattaatAAAAAATATTTTCTACAAATAAAAACATTTTTTAAAAattaattattaAGCATTtaatCGATAGTTTTGATACGTATAtaatAAAATATAGTTTTTAGTCTTTGTATTGattaCTGAAGTTCTACatta	meprin and TRAF homology domain-containing protein / MATH domain-containing protein; similar to ZW9 [Arabidopsis thalian
Chr3	AT3G28220	10526940	10527036	5	0		attaTTTCTCTGGTTATGTAGTGTATAtaatACATATAGATCTACCAAGCAATTCAtaatGTAtaatATATCTGCCATGTATACTCTATGTAAatta	meprin and TRAF homology domain-containing protein / MATH domain-containing protein; similar to ZW9 [Arabidopsis thalian
Chr3	AT3G28220	10529099	10529217	5	1		attaAAAGTTGGGCTTATTTACAtaataatGGGCCTTTCTCTTGGCCCAATAAATTTAAAACCCAattaGGGTTTCTTTTTTGTTTTTATTTTCGTATGAGTCCTTATAGGGTTTtaat	meprin and TRAF homology domain-containing protein / MATH domain-containing protein; similar to ZW9 [Arabidopsis thalian
Chr5	AT5G36260	14281965	14282106	5	0		attaAGAATAAAATATTTAGTTGATCAAAtaatAAGTATCTCCATACAAATTCCAGCTGTAAAAAATAAAattaGGAAAACGAAATACTAAAAtaatAAAGTTTGGAGATATATAGAAGAAAAAGAAAACAGAGCGCCatta	aspartyl protease family protein; similar to aspartyl protease family protein [Arabidopsis thaliana] (TAIR:AT1G65240.1);
Chr5	AT5G36260	14288492	14288684	8	0		taatTGTTTATTCattaTTTGACCAATAGGAAAAAGAGGtaatAACAAAattaACTTTTAAACTACAGTAAAATTTCTATAAATCAAtaatATTGGAATCCAACAAGATATTTTATGACTTTATAGTGGTAAATattaCTTTTAGATAAATTGATATTTattaGCTTGCAAATAGCTTTATTTAGTTGTtaat	aspartyl protease family protein; similar to aspartyl protease family protein [Arabidopsis thaliana] (TAIR:AT1G65240.1);
Chr5	AT5G36260	14289013	14289078	8	1		taatTTTTTTTTTCTTCAAAATATGTattaAACAAATTtaatATAAACAAAattaataattataat	aspartyl protease family protein; similar to aspartyl protease family protein [Arabidopsis thaliana] (TAIR:AT1G65240.1);
Chr5	AT5G36260	14289159	14289236	7	1		attaTATATGAAATTGCATATTTtaatTGtaatTTTTTATAtaattaatTGAGTGAAATATGTGTGAGTAACACtaat	aspartyl protease family protein; similar to aspartyl protease family protein [Arabidopsis thaliana] (TAIR:AT1G65240.1);
Chr5	AT5G36260	14290918	14290975	6	1		attaACCattaatCAATGattaTTTTTTTGAAAAACAGCCGAACattaTGTCATatta	aspartyl protease family protein; similar to aspartyl protease family protein [Arabidopsis thaliana] (TAIR:AT1G65240.1);
Chr5	AT5G36260	14291062	14291213	9	1		attaTAGATTTCAAGATGtaatGGTTAACTGTTTTATACTACTATTGGTTCAAACTTattaAAAAAATGATTGGCAAAtaattaAACAAtaatTGTTTCTtaatATATGTGAAAACTAGAACattaAACTTTTCGGAACATAGGCAGTatta	aspartyl protease family protein; similar to aspartyl protease family protein [Arabidopsis thaliana] (TAIR:AT1G65240.1);
Chr3	AT3G49780	18462753	18462915	6	0		attaTATTCGCAAGTGTTATAACATGAAAAAAAAAATTTAGATGtaatGGCAATGGTCTAGCCAAAATAGTAAAAACAAAattaAAAAACTTCTGTATTTAAATACTGTTTTAAAAATAAAAAattaGATGtaatGGCAATGGTCTAGAATAAAACCGTatta	Phytosulfokine 3 precursor, coding for a unique plant peptide growth factor. Plants overexpressing this gene (under a 35
Chr3	AT3G49780	18463149	18463245	5	1		taatGTGTTAGCAGATTTTTAGGCTAAAAATGTCTTATTGTTTGtaatGCTACCTCCTAtaatGAAGTTCAATTCTTTCAGTAAGGGAAGtaataat	Phytosulfokine 3 precursor, coding for a unique plant peptide growth factor. Plants overexpressing this gene (under a 35
Chr3	AT3G49780	18463328	18463487	5	0		attaTCTATAAAAATTCTATATCAATAAAAGTTGACAAAAGAAattaTATATATGTATCAATCAATTTTCGATTTGAGATAAGCAtaatTTTATTCATTTTTCATGTGGTTTtaatTGTTCTCACGTATATGTTTGACCATTGAAATCAATCAGTTatta	Phytosulfokine 3 precursor, coding for a unique plant peptide growth factor. Plants overexpressing this gene (under a 35
Chr3	AT3G49780	18464130	18464250	6	2		taataatTTCATAAAGCCAATGAAAACAAGattaatTTTTAAAAAAAAACAATTGAGTGATCGAATCTCGTAGACAAAAAattaTTTTACTTATTTTTTGAAATTTATTTACATGACatta	Phytosulfokine 3 precursor, coding for a unique plant peptide growth factor. Plants overexpressing this gene (under a 35
Chr3	AT3G49780	18465102	18465204	6	0		taatCattaCACACACATTTATattaTTGAGATATATGACTTGACTATGATTTTTTCACattaTattaTATATCTTTGGTTGGCTATAAATCTACTCATatta	Phytosulfokine 3 precursor, coding for a unique plant peptide growth factor. Plants overexpressing this gene (under a 35
Chr3	AT3G49780	18465422	18465524	9	3		taatTTAGTAGGGCCGTAAAattataatCTAACACGGCATGAATAAAGAGCATCTTCTTATAtaattattaCTAACTAACATAAAACTAtaatTCAAtaatta	Phytosulfokine 3 precursor, coding for a unique plant peptide growth factor. Plants overexpressing this gene (under a 35
Chr3	AT3G49780	18466500	18466654	10	2		taattaTAAGACATGTATCTCAACATAAGACTTGGCCTAAGAGAtaatCATTTATAAAGATGGTCTTattaTTCTCACTCGTTTGTattattattaTGGATTCtaatATAGCTAAAAGTATTTTATTTGTAAGCTAAGGTTTATattaACTatta	Phytosulfokine 3 precursor, coding for a unique plant peptide growth factor. Plants overexpressing this gene (under a 35
Chr3	AT3G49780	18466843	18466935	6	2		taattaTGGGCTAAGGCCCTCAAACACACAAAAATATCAAACTGtaattaGAGTTTTTattaGGTGATTTGAATGGCGACTTGGTTGATatta	Phytosulfokine 3 precursor, coding for a unique plant peptide growth factor. Plants overexpressing this gene (under a 35
Chr3	AT3G49780	18467348	18467440	5	1		attaTGAGTCCGGAACATATACCATTTTGCTCAATTGCGtaatCTTGTTTGTTTCCTAACTCTCTAAattaatCATCAATAAGAGGCAAtaat	Phytosulfokine 3 precursor, coding for a unique plant peptide growth factor. Plants overexpressing this gene (under a 35
Chr3	AT3G49780	18467712	18467796	5	0		taatGATAtaatCTCTGTTATGGAAAAATCTTGAATGACAtaatTGTCATTGTGTTGAGattaAGCAGAATTTGAGCTATAtaat	Phytosulfokine 3 precursor, coding for a unique plant peptide growth factor. Plants overexpressing this gene (under a 35
Chr5	AT5G25220	8734467	8734560	7	1		attaTATTTACCAAAAACTGTGATTTCAGAAAattaTGTGATTTTAAAGAACCAGTGATTTCTCAAattaTattaTATGAAATGattattatta	A member of class II knotted1-like homeobox gene family (together with KNAT4 and KNAT5). Expressed in: hypocotyl-root bo
Chr5	AT5G25220	8734720	8734857	6	0		attaAATTTTTTGTTTTCAAtaatTTCTCGTAACTTCattaCATAAAACGAGAAGGATTTAtaatAGGTAAAGGCGTGAAGCAAAAAAtaatTGTATAAATAAATAAGTTAAATTTGTTTCATAGTGCCATAAAatta	A member of class II knotted1-like homeobox gene family (together with KNAT4 and KNAT5). Expressed in: hypocotyl-root bo
Chr5	AT5G25220	8735096	8735142	5	1		taattaatTTTCTGTCGTGACCtaatCTTCTATTTGTTGTTTCatta	A member of class II knotted1-like homeobox gene family (together with KNAT4 and KNAT5). Expressed in: hypocotyl-root bo
Chr5	AT5G25220	8735236	8735351	6	1		attaTCTTATTTTCTCAAATGCACTGTTTattaTGTAGCGTACTGATTTattaAATACTTTTGCTTTCTATGGTtaatTTATGATGTCGGATTTTTATCTTTCCCCCAAtaataat	A member of class II knotted1-like homeobox gene family (together with KNAT4 and KNAT5). Expressed in: hypocotyl-root bo
Chr5	AT5G25220	8735608	8735885	20	3		attaatTTTCTAAAAAAACACATATattaAAAAACATattaAAACtaattaTAAACATattaTCTTTTGTGATTTATATTTTTTTAtaatTCTAAACCAATGATATTCAattaTTTATCTTAAAattaAAAATTTATCAAtaatAACtaatAAAtaatGTATAGAAAATTTAAAAattaTTTTTTTTAAAACAATTTTTTTCCTCTAAAAAattaAAtaatAAGGAATAGAGAAGGAATATTTTTTTATCtaatAAATTCCATAtaataatTCAatta	A member of class II knotted1-like homeobox gene family (together with KNAT4 and KNAT5). Expressed in: hypocotyl-root bo
Chr5	AT5G25220	8738933	8739081	8	1		attaACAAAGAtaattaGAGTGTCCTTAAGTATTTTGGTCGCCTCTCTattaGAGGACCATACAAAGTTCAAAGACTAGTCTCATGAGAAGCCCattaGTACattaGattaAATCTAGGAAAGTAGATTCATATAAGTAGTTTTGtaat	A member of class II knotted1-like homeobox gene family (together with KNAT4 and KNAT5). Expressed in: hypocotyl-root bo
Chr3	AT3G12610	4006088	4006313	9	1		taatCTCTTGTGACTGCGAAACGtaatAGTTTCGAAGATTTAAAGTTCAattaTTGCCCTATTTTCACATAGCTGTCTTCACCATTTTCAAtaattaTGGAAAATGACAGCTCTTGAGCCTTGACAATAGCGATTTAtaatAGTGGGTTGAGAAAATGTTATCTTTCTTGTGAAAGAAattaTTTGTTTGTAAACTCAGTTTTCATATTTCTattaAGCGGTatta	Plays role in DNA-damage repair/toleration. Partially complements RecA- phenotypes.
Chr3	AT3G12610	4008115	4008262	7	0		taatGCAAAGAGAtaatTTACATGGACATTGAAGtaatGCATATTCTTAGACGTATTTATACATAGCTCTATGATCAAtaatGCACGGattaTGGAGCATGGACTTGCTATTTCCTAAGTTTTTTTTGCCATattaCAGCAATGatta	Plays role in DNA-damage repair/toleration. Partially complements RecA- phenotypes.
Chr3	AT3G12610	4008319	4008363	6	2		taattaTGATTGAtaatTTACCAattattaGAGACAGCATTtaat	Plays role in DNA-damage repair/toleration. Partially complements RecA- phenotypes.
Chr3	AT3G12610	4008498	4008643	11	3		taatTTCTTATCCCAAACGTATCGTTGTTAAAAATCCTTACATTTGATTtaattaGTTtaattataatATTTGACATATAACATTTGTTTCTAACtaatTCACATAtaatCTTGTTGAAGAAAtaatattaTGATCAAAATCatta	Plays role in DNA-damage repair/toleration. Partially complements RecA- phenotypes.
Chr1	AT1G72760	27388596	27388753	10	1		taattaGAGAGTGATTTTTGGGAAGTTGCTGGTGAGATCTAGTTTGTACTAtaatGTACGCGTTTCGattaAAATAAAATTCGattaTACattaTCAAAATattaAATCGattaTTTTATCTtaatCAGTAAAACAAAGTTTTTAGATAAAAATatta	protein kinase family protein; similar to kinase [Arabidopsis thaliana] (TAIR:AT1G17540.1); similar to High mobility gro
Chr1	AT1G72760	27389627	27389674	5	2		taatTTTCGTGGTtaatattaCATGTCAAAATTTTATGGAAAtaatta	protein kinase family protein; similar to kinase [Arabidopsis thaliana] (TAIR:AT1G17540.1); similar to High mobility gro
Chr1	AT1G72760	27389925	27389989	6	1		taatACGTGTCCTTTTattaatCCTCTTTTGtaatAAATACTCTTTTTTCCTATAAattaTatta	protein kinase family protein; similar to kinase [Arabidopsis thaliana] (TAIR:AT1G17540.1); similar to High mobility gro
Chr4	AT4G29080	14321430	14321552	6	0		attaGTTTTtaatCAAAACCTGtaatTTTTTGTTCATGAAAATATGAGATTTGCattaTATAAATGTGCATTTAGTGACAATGTGACattaTACACTAAATTCGGAGAAAGATTGGTTAtaat	phytochrome-associated protein 2 (PAP2)
Chr4	AT4G29080	14321622	14321719	5	0		taatTTTTTGTTTCCTTTTGGATattaTATCTAAATATAAAAATCAAACCGACCGAattaCTACATACACTACAAtaatGTTTTTTTCCTTTTAtaat	phytochrome-associated protein 2 (PAP2)
Chr4	AT4G29080	14322754	14322845	6	0		attaCAGGTAACTACAATCTCCTTATGCTTTTATATCAATGTGGGattaTTTCAtaatTTACCTTattaTTCAGGTAGtaatATTTGAtaat	phytochrome-associated protein 2 (PAP2)
Chr4	AT4G29080	14325402	14325489	5	1		taatCTTCTTTTTTCTTGGAATCGTattaTTTTCCAAAAGTGGACGGAAGTAGTATACGtaatTTTATATTCATATAAACCGtaatta	phytochrome-associated protein 2 (PAP2)
Chr4	AT4G29080	14325942	14326006	5	0		taatGAtaatCtaatAACGGTGAACCATTtaatCATGTGCATGATAGCATAACATATTCTAtaat	phytochrome-associated protein 2 (PAP2)
Chr4	AT4G29080	14327127	14327209	7	3		taattaTTGTTattattaTATATGGCCACGTTGGGTTTACTGTattaACAAGAGACATCATAAGTAACTCTAGGGTTtaatta	phytochrome-associated protein 2 (PAP2)
Chr4	AT4G29080	14327295	14327422	7	1		taatTTTATTTATTTTTAGTACTGATGTTATACTtaatGTTTTTTCATTTTTTTCTGCTTTTCATCAAGCAtaataattaTGACTAtaatTGAAAACTATGTAGTTAGTTGAGGATCGAATGGAatta	phytochrome-associated protein 2 (PAP2)
Chr4	AT4G29080	14327601	14327842	11	1		attaTAACTCATAACCTACCATATCGAATCAATCCGATGGCTATAAATGattaGATCGATAtaatTTTTTAACCTGTCATCAAattaGATCGATAtaatTTTTTAACCTGTCATCAAattaAACCGCAtaatGGTAACTGCCGGTTTTGTTTTTCTTATGCGGTTattaatTTCGGCGCTGTCTACATATAGAACACACACACATATATAtaatATTGGATCGTTTGGTGGCTGAGTAtaat	phytochrome-associated protein 2 (PAP2)
Chr4	AT4G29080	14327930	14328067	8	0		taatATTTAAACTTTATATAGTAAATAGtaatCTACACACTTTTTCtaatATTtaatATAGtaatTTTTATattaCATAAAATTTtaatCATACACATTCAATTTTACTTATATTTTAACTATCTATTTCATCAtaat	phytochrome-associated protein 2 (PAP2)
Chr4	AT4G29080	14328199	14328302	7	2		taattaAAACGCATAGTTTGCtaatCCATTCACTATGCGattaGTTTTACTATACACATGAGTAACTCGGattaTGCAGTCCCTATACACTCCATCTTattaat	phytochrome-associated protein 2 (PAP2)
Chr5	AT5G64410	25755086	25755165	5	0		taatCAAGATTTGTTTTCATTTTtaatAAAGAGAAATTGTTTTTAGattaTTTTGATAtaatTGTTGATTGGAATCtaat	oligopeptide transporter, oligopeptide transporter
Chr5	AT5G64410	25755213	25755337	7	0		attaTTTTGCTattaGTAGTGACTAGTGGCCAAAATGAAGATAGAattaCAAAattaTGCATGATGCTTGCTTATGACGTGAAAATAAAAtaatGTTTTTAGTTTAGAAattaGATGCTTGtaat	oligopeptide transporter, oligopeptide transporter
Chr5	AT5G64410	25756019	25756081	6	1		attaTTtaatAAAACATGATTCattaTTTTATTTTATATTTGATAAAGATTTCattaatatta	oligopeptide transporter, oligopeptide transporter
Chr5	AT5G64410	25756143	25756301	14	4		taattattaAAAACCattaCTAAAAattaAAATATGATGCTGTTtaattaCGAattaTGAAattaAACGTTTTGAGTTCCTGCAAATTGATATATTGtaatTGATGAGAAAAATATCATTTGTCGGCGAGTTGTATAAAtaatattaTTTTTTtaatta	oligopeptide transporter, oligopeptide transporter
Chr1	AT1G33800	12260646	12260780	6	1		attaAACAAACTGGTTGGGCAATGAAATATAAAAACTATGCGGTAAattaTTTTTGTATATATGAATCTGTTTGGAATAGAACATCATATTGCAAtaatGCATACACAACattaatTCTAGGAATAGGATGtaat	similar to unknown protein [Arabidopsis thaliana] (TAIR:AT4G09990.1); similar to Os12g0204500 [Oryza sativa (japonica cu
Chr1	AT1G33800	12263963	12264069	8	1		taattaatGAATATTTTTGAACAAAACtaatTTGTAAATTTTtaatTTAGTACCATATTTTCTTACAATTTTTTTTAGTGTTTTCCtaatTTtaatAAAAGAAtaat	similar to unknown protein [Arabidopsis thaliana] (TAIR:AT4G09990.1); similar to Os12g0204500 [Oryza sativa (japonica cu
Chr1	AT1G33800	12264352	12264481	8	2		attaCTAGTTACCACAACGCCTAGGTAAACTCTAAAATTGTGAGAAAAtaatGTTTGAAAGTAAATTTTTAAAAATTTTGAAAGTAAACTTTTAAattaAAATattattaAAAAAtaataatAAAAtaat	similar to unknown protein [Arabidopsis thaliana] (TAIR:AT4G09990.1); similar to Os12g0204500 [Oryza sativa (japonica cu
Chr1	AT1G33800	12264616	12264677	6	3		attattaACTAAAAAATCGATTCACAATATAAAAAAAAattaatAGATAGCATAtaatatta	similar to unknown protein [Arabidopsis thaliana] (TAIR:AT4G09990.1); similar to Os12g0204500 [Oryza sativa (japonica cu
Chr1	AT1G33800	12264730	12264929	9	1		attaCGGATTTCTGTCCAGAATTTCTGGTattaAAAAAAAGAAACATTTtaatACACAattaAATTCATAAAATATCAAAtaattaCCACGGGCCCACGGCCCACGGGGTGATCCTAGTTAGTattaTGCAGAAATTGATATCCCGTTTGGtaatACATCTCACTCGATAACCAAACATGACATTTGATAAATCACtaat	similar to unknown protein [Arabidopsis thaliana] (TAIR:AT4G09990.1); similar to Os12g0204500 [Oryza sativa (japonica cu
Chr3	AT3G01220	75911	75990	6	1		taatGGattaatGGAACCattaACTTTTTattaTAAAAAAAAAAAAAAACTATGCCATGCGTCACGTAGTTGCATGtaat	Encodes a homeodomain leucine zipper class I (HD-Zip I) protein.
Chr3	AT3G01220	76524	76542	5	2		attaatATGtaattataat	Encodes a homeodomain leucine zipper class I (HD-Zip I) protein.
Chr3	AT3G01220	76691	76821	8	1		attaatTGTAACTATTTTAAGATACATTGCGAGATAACTAAattaACAAAATCTCAGCGCAGAAAAAAAGAAAGAAAAATACAAattaCAATattaGTATAGtaatACATTTCATTtaatTGATGCAatta	Encodes a homeodomain leucine zipper class I (HD-Zip I) protein.
Chr3	AT3G01220	77319	77367	6	1		attaAAGattaatTTTCCCTAAAACGtaatTTGAAAtaatTTCAAatta	Encodes a homeodomain leucine zipper class I (HD-Zip I) protein.
Chr3	AT3G01220	77669	77788	12	2		attaACTGattaAGTAAAAAGATTTTAGGAATattaAAAACTTAAGAAattaCGGtaatTTTCTAGTGATTTTGGTGGACCAGtaattaataatTTAAATTGTAAAtaatTTTattatta	Encodes a homeodomain leucine zipper class I (HD-Zip I) protein.
Chr3	AT3G01220	77856	77925	5	1		taatCAtaatTTTTATAAAAAAATATAGTGATAAAAATGGACTTTATTTGTTtaattaAATTTACTatta	Encodes a homeodomain leucine zipper class I (HD-Zip I) protein.
Chr3	AT3G01220	78005	78267	11	1		taatTTCTCAAGTCTTCTATGCTATTGAAGATTTTGTTGAAGAGCACATGattaTGTTGATGGATATATCAACGTATCTGATCGAGTACTCCTGAattaTATTTATCGGTAAAACAattaTCTTTATCGTGTTGATCTGTAACTATATATattaattaGAGTATAAGACACattaTCATACAGAAATAAAAAAGACACATTGTCATAACCAAattaAATCAGAAATATTTAGTTTGACAATCATTTCattaGTCTGTAAatta	Encodes a homeodomain leucine zipper class I (HD-Zip I) protein.
Chr3	AT3G01220	78344	78453	9	0		taatCAGAATATATTCTTATGGAAACATattaTGATCAtaatAAGTAGtaatATTTCATTtaatTGTattaAATACAATTtaatGTAACtaatATACTATGGGAGAatta	Encodes a homeodomain leucine zipper class I (HD-Zip I) protein.
Chr3	AT3G01220	78504	78535	7	2		attaAAACattaatCACACCCtaattattaat	Encodes a homeodomain leucine zipper class I (HD-Zip I) protein.
Chr4	AT4G30650	14952268	14952403	7	1		attaCTTCCATATGTCCAACATAGGAAAACCTTTGAAtaatAACTCTTGTCATAAGTGACTACattaTCCTTTtaatCCAATTTGGtaattaGGGAATCTCATTTGTTGTTGGATGTTCTTACTCATTCTCTtaat	hydrophobic protein, putative / low temperature and salt responsive protein, putative; Identical to UPF057 membrane prot
Chr4	AT4G30650	14952453	14952545	5	1		attaatATAAACTGGATATCAAAATTGGAAAGGTTACtaatGACCAATAAAAAAAAGCTCTGTTTTGtaatAGGTAAAGAGCATGCTTGatta	hydrophobic protein, putative / low temperature and salt responsive protein, putative; Identical to UPF057 membrane prot
Chr4	AT4G30650	14955629	14955684	6	1		taatTTTGGATTGattataatGtaatTTGGTATGAGtaatGAAGGGAGTGCTtaat	hydrophobic protein, putative / low temperature and salt responsive protein, putative; Identical to UPF057 membrane prot
Chr4	AT4G30650	14956140	14956185	5	2		attaAattattaAATTGAAAGGTTAAAAAAAAAAAGAGTTtaatta	hydrophobic protein, putative / low temperature and salt responsive protein, putative; Identical to UPF057 membrane prot
Chr4	AT4G30650	14956820	14956882	7	2		taattaCGTAAGGGAGGATCATGattaattaAGCCtaatGGGTAACAGACCCAAATGTTatta	hydrophobic protein, putative / low temperature and salt responsive protein, putative; Identical to UPF057 membrane prot
Chr3	AT3G55090	20413692	20413810	5	0		taatCATAGTAGCCTTCGtaatATGCTAAGACTTGTTATGAACTGGAGTATAAAACTTGAAGAAGAtaatTCAAAATTTAAACCGTAAAtaatTTTTCAGCGGTATATACACAGGtaat	ABC transporter family protein; Identical to Probable white-brown complex homolog protein 16 (WBC16) [Arabidopsis Thalia
Chr3	AT3G55090	20415059	20415199	5	0		attaAAGAACATCAAGACAAGTCATATAAAAattaAGCTGCCACAGAAGGTATCAACAAAGAATCTGATCattaCATTGAAAGGGAACTATGAATAGAattaTTGAATAGAGAAAATGTGTCTAACAATCCATATTTtaat	ABC transporter family protein; Identical to Probable white-brown complex homolog protein 16 (WBC16) [Arabidopsis Thalia
Chr3	AT3G55090	20418827	20418930	5	0		attaGGGAGAGGtaatGGGATGACCAATAAATCTAGATTTTCCAAGGTGAtaatACTAAAATACGTAGAAATGGCTGACACGTGGCGattaGAATGGAGAatta	ABC transporter family protein; Identical to Probable white-brown complex homolog protein 16 (WBC16) [Arabidopsis Thalia
Chr1	AT1G35230	12915017	12915102	5	0		taatTTATTCTAACTATTTtaatCATGAACAattaTCTATATTTTTAGTATATATCATATATGGTTTATTTGTTTtaatTTGatta	Encodes arabinogalactan-protein (AGP5).
Chr1	AT1G35230	12915808	12915857	5	1		taattaTAGTTGTTCtaatTCGCTTGATGGTGGGACGGTtaatATAtaat	Encodes arabinogalactan-protein (AGP5).
Chr1	AT1G35230	12916161	12916302	6	0		taatATATATATAAAAAAAGAAAGTTCGTCCAAAAGGAATCattaTTTTCTTAACCAATAGAATATAGGAAAtaatAGGATAAATCTATattaGTGGACAGGtaatAGAATGCTTTCATTCACATTGAAATCATATTGtaat	Encodes arabinogalactan-protein (AGP5).
Chr1	AT1G35230	12916362	12916423	7	2		attaGGGTAAGTTGAATTTTGGTCCAtaatattaTAAattaatTtaatCTCGAAAGCTtaat	Encodes arabinogalactan-protein (AGP5).
Chr1	AT1G35230	12916715	12916875	10	1		taatGAATCCACAATGGATATTTACAGAAAGAAATAAAattaTATAGattaTAGAGAAGCAAAattaTGCAAAtaatCTTTATTtaatACTattaAAAGAGTAGCTGTTGGAAACTATAACAGGtaatTTAAAATATTTTACAAGTTCAACATAtaataat	Encodes arabinogalactan-protein (AGP5).
Chr1	AT1G35230	12917767	12917942	10	0		taatTCATGGTCACTTGAAtaatTCATAGTTACTTGAATattaACTTAAAattaAAattaCATGCTAAATTGGTGGGTGGTGATGTTattaAGATTTAAGAGTGGTtaatGAAAAGattaTGAAAGTGAAGTGattaGCGACAACGTGTATATGCGTCTAGAATGGAGCATTtaat	Encodes arabinogalactan-protein (AGP5).
Chr1	AT1G35230	12918081	12918246	10	2		attaGTTTATTTTTGAAattaatATAAGTATTTCATGATGATGGGAACTACGAAAAATAGAAAATACAattaCTGATATGAGTtaatTGAACCAattaTGATAACCATTTGTTGTATCTATGCCTTTGTTtaattaAGCGTTAAATACAAACtaatACTGTAtaat	Encodes arabinogalactan-protein (AGP5).
Chr1	AT1G35230	12919311	12919435	6	1		attaTCCGAATATACTCATATATATCTATCAAAattaCCCAAAAGTAGAGGAGGTACCCGAAAAAATGCGTTTAtaatTGTAGTTTTTAGGTATTTAAattattaGAAATATATACATGACtaat	Encodes arabinogalactan-protein (AGP5).
Chr1	AT1G35230	12920439	12920608	6	0		attaTCTAGGCAATGTATGtaatCACGTGTATGTAGTCAGTTTTTAGGTGTTCAGattaTTTTAGGCTTATATTTTCAAATGAAATGCATGGtaatCATTCTTGAAAAACCAATGAAattaTAAGCCTTCTTATATAAAAAGGTTTTAACGTCTAAAATGAAGTTGtaat	Encodes arabinogalactan-protein (AGP5).
Chr3	AT3G48450	17945135	17945215	8	1		taatATTGCTTCtaatTTTTACTTTTCtaatGtaatCTCtaattaGTGACAAACAGAGACAAAAattaTTCTAAATAtaat	nitrate-responsive NOI protein, putative; similar to nitrate-responsive NOI protein, putative [Arabidopsis thaliana] (TA
Chr3	AT3G48450	17945276	17945363	6	1		attaACCATGCCAAAATTTTTGAGTTTAACAGTTCTTtaataataatGTGGGCAtaatAGAAAATACTTCTAGACTGTAGAAATatta	nitrate-responsive NOI protein, putative; similar to nitrate-responsive NOI protein, putative [Arabidopsis thaliana] (TA
Chr3	AT3G48450	17945497	17945624	12	3		taatattaCattaatCTGTattaAGAAATTTACTAGTTTACTAtaatATATTCAACCTTACTAAattaCTAtaatGCGTTCTCGTTTGGTTGGCGTTCAACTTGGTCAACtaatCTGTGTattaatta	nitrate-responsive NOI protein, putative; similar to nitrate-responsive NOI protein, putative [Arabidopsis thaliana] (TA
Chr3	AT3G48450	17946127	17946267	6	1		taattaTTTAGTAGACTTTAAATTTGGAATACattaAGAATAACCCAAAACCAAAATTCTAACTTAGACTCATAACTattaTTTGAAGGAAGAAAAGAAGTAAATAGGAACATAAAATCCAGTGAAattaAGTAAGTatta	nitrate-responsive NOI protein, putative; similar to nitrate-responsive NOI protein, putative [Arabidopsis thaliana] (TA
Chr3	AT3G48450	17946457	17946687	13	3		taatTCATTTGattaTTTTTTTGTAAGGCTTTTTCATattaGTTTTTCGTCAAAAGTCTTTTTCGTattaTTTTGTATTCAAAACAAATTGGTGTAAACACTCATATCCTTTattaatAGTTtaatAAACTAAAACGATTTTCTCTCtaattaatAAGCTAAAAATAGGAATAAAACTattaAACTAAGGTTTGATTTAAAATCATTGAAAAATACAAAACGCGattatta	nitrate-responsive NOI protein, putative; similar to nitrate-responsive NOI protein, putative [Arabidopsis thaliana] (TA
Chr3	AT3G48450	17947022	17947107	5	1		attaAGATCTCTATCattaTCATTCAGCTAACAGCTTCAGCTTTTTAAAAAAAACTTGAAACAAGattaatGGGTTCACATTtaat	nitrate-responsive NOI protein, putative; similar to nitrate-responsive NOI protein, putative [Arabidopsis thaliana] (TA
Chr3	AT3G48450	17947401	17947575	7	1		taatAGGTATGCAACTTACTGCATATATGTAAAAATGTCAAAGAAAAGattaattaTTCGGTTTTGAAAAATAAAATTTGTGAAAGACAGTTTTTCTTTCAAattaGTTAGTTGCTACGGGAAattaAATCTTAGAGTATTTTAAAAAAATCGAAAATAAAATAAAATAAAatta	nitrate-responsive NOI protein, putative; similar to nitrate-responsive NOI protein, putative [Arabidopsis thaliana] (TA
Chr2	AT2G44010	18215993	18216031	5	1		taatCCtaatGTATACGATTTTGCCattaTGATattaat	similar to unknown protein [Arabidopsis thaliana] (TAIR:AT3G59880.1); similar to conserved hypothetical protein [Medicag
Chr2	AT2G44010	18219781	18219857	6	1		taatCAATCTAtaatATATTGACTTATTGAATATTGAAAAAtaatCAAAGattaatCAAATGCTACTAACTCCatta	similar to unknown protein [Arabidopsis thaliana] (TAIR:AT3G59880.1); similar to conserved hypothetical protein [Medicag
Chr2	AT2G44010	18219993	18220058	5	1		taatTCTTtaattaCTTTTAGGGTAAAAGCTCTCGTATATattaCACCCATATAAACCCTAGatta	similar to unknown protein [Arabidopsis thaliana] (TAIR:AT3G59880.1); similar to conserved hypothetical protein [Medicag
Chr3	AT3G17420	5962343	5962615	13	4		attaatCATTTTTCGGCGTTAAattaTTCATTTCATTTTTCTTTCTTAGGTATattaatAAACTTTATTTGTAAATTGTTACTATAGAGATTtaatCTCTCTTCTCTTTTTTTTTTTTTTGGTAAAGTGGGTTTCCCTattaACTCTCTTTTTGTTGTTGAAAAAGACACTattaatCAGACATAGTTTTGCTAGTTTTCAAAAAGTAAGCCCACtaattaCtaatACATCGAGTTCATCGTAGAGTAAATAACTTTTACGTTTCCTTCatta	serine/threonine protein kinase-like protein, serine/threonine protein kinase-like protein
Chr3	AT3G17420	5962782	5962881	7	1		attaAAATAGGTCTTGTAAAATGTGTTACtaatCAATTTGGTCAACattattaAattaGACGTTGCACCTAACTCTTTAAGGtaatAAATTTGTTCatta	serine/threonine protein kinase-like protein, serine/threonine protein kinase-like protein
Chr3	AT3G17420	5963414	5963539	8	2		taattaatCATATCAACTTATCTAGTAGAAGACCAAAGAAAAGattaTCGTATAACTTACTCAAAATTtaatGTGAAATGTCACGtaatGCGTAGCATATGTTTCTCGTAGTTCATACTTattaat	serine/threonine protein kinase-like protein, serine/threonine protein kinase-like protein
Chr3	AT3G17420	5963751	5963838	6	1		taatTTATAGTTAAGATAAAAAAAAAAGCAAAGAAAtaatAGAGGAAAtaatTTGTTATATattaAAATAAAATAAAGCAGtaataat	serine/threonine protein kinase-like protein, serine/threonine protein kinase-like protein
Chr3	AT3G17420	5964096	5964213	5	0		taatTTTTTTGAATATTTCACTTTAAAATGCTTTGACGTTCTtaatCTTTTACCTATCTATATGATGGTTGGTTtaatACACGGTTATATCTTAAAACAtaatAAAAAAAAATCatta	serine/threonine protein kinase-like protein, serine/threonine protein kinase-like protein
Chr3	AT3G17420	5964279	5964381	6	0		attaTTGTAAAAattaAAAATTTTAAAAAAattaAAATAAGCtaatTGGTTGTAGAAGTAGAACAAtaatTTAGAGCACGCGTAAGAAACAATTGCATGatta	serine/threonine protein kinase-like protein, serine/threonine protein kinase-like protein
Chr3	AT3G17420	5964614	5964666	5	1		attaatGTattaGGGTCTTAACAACAATGATTTAtaatATTTTAAACAAtaat	serine/threonine protein kinase-like protein, serine/threonine protein kinase-like protein
Chr3	AT3G25730	9394152	9394274	6	1		attaGAAACCGGAAGACAGTTATTGAGCATTTGAAtaatTGGGTTCCTGTTCCTACTTCTattaatCCACCATTCCCCATCATCTTGGAAGTTTTTTCTTTTTCTtaatTTGTCTTCAGatta	AP2 domain-containing transcription factor, putative; similar to RAV1 (Related to ABI3/VP1 1), DNA binding / transcripti
Chr3	AT3G25730	9394762	9394874	6	1		taatCGGTAACTattaAAGCGGTATATTTTATattaAAAGTTTAAAAAATCCTGATAAGTAGAAAATAAAATAAAAAattaAAGAAAATTTGGGGAAAAAAAATCATattaat	AP2 domain-containing transcription factor, putative; similar to RAV1 (Related to ABI3/VP1 1), DNA binding / transcripti
Chr3	AT3G25730	9394926	9395062	8	1		taatTTATTTTCTGAAATTTATAAAATAAAattaTTGTAGTAAAACAATTTAtaatAAAAattaAATTTTATTTTTAAACAGTGATTGCTATTTTATTTACAAattaatAGTtaatTCAACTCTAAAGCTAAAatta	AP2 domain-containing transcription factor, putative; similar to RAV1 (Related to ABI3/VP1 1), DNA binding / transcripti
Chr3	AT3G25730	9395124	9395179	5	1		attaAATCGCACAATGtaattaTATATATTTTTTTCAATCAAAAAtaatGTTatta	AP2 domain-containing transcription factor, putative; similar to RAV1 (Related to ABI3/VP1 1), DNA binding / transcripti
Chr3	AT3G25730	9395686	9395769	6	0		taatCattaTattaTTTtaatCACCATGCTTGTAAattaACAAATTGTATATAACATCAGGGGGAATGAACTTAACTAAAtaat	AP2 domain-containing transcription factor, putative; similar to RAV1 (Related to ABI3/VP1 1), DNA binding / transcripti
Chr3	AT3G25730	9396070	9396152	6	1		taatATATGCATCGTAGATATATATTGATTGAGTtaatTTATTTTATATAtaattaTTTGTTtaatTGAAACATAAACCtaat	AP2 domain-containing transcription factor, putative; similar to RAV1 (Related to ABI3/VP1 1), DNA binding / transcripti
Chr3	AT3G25730	9399120	9399384	9	1		taatCAGGTACTAAATAGTACtaatCCCATTCAAGGGAAGTTAGGAGGATCAGTTTtaattaTATTTTCAACAGTGAGCATGCTGCAAAGTATGGCTAtaatATGGAGCGATTCATCGGTCATGGTGTAGGAACGGTattaCACTCGGAACCTCTTATATATCTTCATAGTAACTGTAAGtaatATAAACTGGCTTTTTCTGTAAGAACTCTTCattaTGATGGAGTTTTTTTTGCTGAAAAACTCTGTTTTGTGCAGATGatta	AP2 domain-containing transcription factor, putative; similar to RAV1 (Related to ABI3/VP1 1), DNA binding / transcripti
Chr3	AT3G25730	9399807	9399884	8	3		attaatCACATGAACATTCAAattaAATCTAAAATCGAGTGattaAATATAAAAattaatCATATGAAACAAattaat	AP2 domain-containing transcription factor, putative; similar to RAV1 (Related to ABI3/VP1 1), DNA binding / transcripti
Chr3	AT3G25730	9400300	9400441	10	2		taataatGGTTTTAGAAGAATCTTACTTTattaTCTAAAAAGTAAATAACAATTTAGTGTACCattaACATTTtaatAAGATGACattaACAAACTtaattaatATCAGAATCTTCTATATCTTATGTCAGGGTAAAGtaat	AP2 domain-containing transcription factor, putative; similar to RAV1 (Related to ABI3/VP1 1), DNA binding / transcripti
Chr3	AT3G25730	9400502	9400577	5	1		taatGATATGTATAACTAAATATATTGAAACTtaattaTGTTATCTTTTTTTTTTGTTAAAACTAGattaAGatta	AP2 domain-containing transcription factor, putative; similar to RAV1 (Related to ABI3/VP1 1), DNA binding / transcripti
Chr3	AT3G25730	9400633	9400742	8	1		attaTCTAAATAAATAGtaatCCAtaatTTTTAACATTTAAAAGAAAATGACATTTACAAAATTTtaattaatACTAGAATCTTCTATACCTTCtaatAGTTAAAGtaat	AP2 domain-containing transcription factor, putative; similar to RAV1 (Related to ABI3/VP1 1), DNA binding / transcripti
Chr2	AT2G38830	16223581	16223610	5	2		attaatAGTATTTtaattaCTACGATatta	tumor susceptibility protein-related; similar to ATELC-LIKE/ELC-LIKE [Arabidopsis thaliana] (TAIR:AT5G13860.1); similar
Chr2	AT2G38830	16223865	16223991	5	0		attaCAACAGTACCCTTGAGAGCCAAATTGTattaAGTTATGAattaCCTTGGCGTGGGGAGCAAGATCCTCGTtaatCAATTTAAAATTGGTTTGTGCTCAGATTCTCAATTTTTATAAACGatta	tumor susceptibility protein-related; similar to ATELC-LIKE/ELC-LIKE [Arabidopsis thaliana] (TAIR:AT5G13860.1); similar
Chr2	AT2G38830	16225211	16225288	7	2		attaTATCAAAATGTTGAATGATAAattaCCATGATGAGTTGtaatGAattaatTTGGGGATTGATCAAAGCattaat	tumor susceptibility protein-related; similar to ATELC-LIKE/ELC-LIKE [Arabidopsis thaliana] (TAIR:AT5G13860.1); similar
Chr2	AT2G38830	16225471	16225570	8	1		attaGTGAAGTTAGAACCAAGCCAAAATGGAtaatTtaatTtaatACATACAAACCtaatCAATGATCCAGTGACtaataatCTAACATAAAGACAatta	tumor susceptibility protein-related; similar to ATELC-LIKE/ELC-LIKE [Arabidopsis thaliana] (TAIR:AT5G13860.1); similar
Chr3	AT3G53210	19717636	19717838	18	3		taatGGACCTCAtaatTTGTAGTTTTACAAAATGTTATAGTTCTtaataataatACCACGTGTGTGTTTATTGTATACGTATATGCAATCGTGACGTTGtaatAGTCCTATCCTATCTTtaattaattaCATAACtaatAGTCtaatAGAGattaGATattaatCTTTAGCattaTattaTCTTCTTCCTTGTCTTTTCtaat	nodulin MtN21 family protein; similar to nodulin MtN21 family protein [Arabidopsis thaliana] (TAIR:AT1G75500.1); similar
Chr3	AT3G53210	19718009	19718076	6	1		attaAAattaatTCATattaAAGGTGAAGCCCATCAACCAAtaatGTTAACATAAAAAAACTTAtaat	nodulin MtN21 family protein; similar to nodulin MtN21 family protein [Arabidopsis thaliana] (TAIR:AT1G75500.1); similar
Chr3	AT3G53210	19719701	19719757	5	1		attaTCATTGTCTTCAGGGattaTGGCTTTCATCATCTTAAAATTtaattaACtaat	nodulin MtN21 family protein; similar to nodulin MtN21 family protein [Arabidopsis thaliana] (TAIR:AT1G75500.1); similar
Chr2	AT2G42870	17835825	17835943	5	0		taatGGGTTCAGGCCCAGTTATGTTAAGCCCAattaTAACATAACTAAGGCAATCAAAAAACATGTGGAATCGtaatCTTTTAGGCTTTTAGCCCATACAGGATGTGattaGTTAtaat	similar to unknown protein [Arabidopsis thaliana] (TAIR:AT3G58850.1); similar to hypothetical protein [Oryza sativa (jap
Chr2	AT2G42870	17835998	17836095	5	0		attaTTGattaCAACTTCGTACTATACGATGTTCAACCTTAAATTCATCTTTGtaatGtaatTTGGATAGAGAGTAGATAGGGTTGGTAAGAAAatta	similar to unknown protein [Arabidopsis thaliana] (TAIR:AT3G58850.1); similar to hypothetical protein [Oryza sativa (jap
Chr2	AT2G42870	17837836	17838017	12	2		taattaACtaattaTACAACAATGCTTTattaTTGTattaGGATATGCGTTGTtaatACAAGCCGGattaCTTTTAGCAAGTGTCTCATTTATTTATCAAGCCGGattaCTTGCTAAAATattaTTCGAACTTtaatTTAAACTCTAAATGGTTTGTGATCTGGTTTAGCCATAAATGtaat	similar to unknown protein [Arabidopsis thaliana] (TAIR:AT3G58850.1); similar to hypothetical protein [Oryza sativa (jap
Chr2	AT2G42870	17838412	17838445	5	1		attaTGTACAGACTGtaatATAGTattattatta	similar to unknown protein [Arabidopsis thaliana] (TAIR:AT3G58850.1); similar to hypothetical protein [Oryza sativa (jap
Chr2	AT2G42870	17838929	17839082	11	2		taatAAAAAAtaatTGCattaAAAAAAAACAATTGCATTTTTGTAGGTCTTtaatCCAAGATTGCAAattaACCTAAATCTACTCAAGAAAAAAAATTTAGTAAAGAAtaatGATTGACATCtaattaAAAGAAAtaatGTATGGTCTtaatta	similar to unknown protein [Arabidopsis thaliana] (TAIR:AT3G58850.1); similar to hypothetical protein [Oryza sativa (jap
Chr2	AT2G42870	17839626	17839701	5	1		attaAGAAAGGGGAAGattaAGAAAGAAAATATGtaatGTTTAGCTAAAAAACTCCAAATCAAGGGAAGTtaatta	similar to unknown protein [Arabidopsis thaliana] (TAIR:AT3G58850.1); similar to hypothetical protein [Oryza sativa (jap
Chr2	AT2G42870	17839915	17840021	6	1		attaAAAACTTTAtaatCAGAAAGAAGAAGAAAGATCCCAAATTTTTTTATTTTTATTTtaattaAAATAGAAGTGAATAAAtaatCTTTAAATGATTTTTTCtaat	similar to unknown protein [Arabidopsis thaliana] (TAIR:AT3G58850.1); similar to hypothetical protein [Oryza sativa (jap
Chr3	AT3G47295	17425020	17425141	5	0		attaTCATTGAGTtaatAAAAGTTTGTTTTCAGATAAGGGTGCCTTtaatGTGTGAACATGAGAGATTTTGTGTTTTCCCAAAGAAattaTAGACCATTTGATTTCTATTGTTCACATatta	similar to unknown protein [Arabidopsis thaliana] (TAIR:AT5G58650.1)
Chr3	AT3G47295	17426263	17426309	6	2		taataatATAAGAGTATGAAAAACTAAAAAAAAAAattattattaat	similar to unknown protein [Arabidopsis thaliana] (TAIR:AT5G58650.1)
Chr3	AT3G47295	17426596	17426815	9	2		taatATTTCTGATGCATTTGCATCGTGACTATGTAGTATCATGTTCTTGattaatAAAGCTGATGTTCAAAAAAAAAAAAACACATTtaatGATATAtaattaAGTCACACTATTTTTTGGTGCTTACATTTAACTCACACTTtaatATAAAACTAAAGTCATATAAattaTATATTTACTATATTTCTCTACAAAATTTTATTCACACACAATCAatta	similar to unknown protein [Arabidopsis thaliana] (TAIR:AT5G58650.1)
Chr4	AT4G22753	11948827	11948872	7	1		taatTTTtaatGGATTTTCTACTAAACAGGGCAtaataattaatta	Encodes a member of the SMO1 family of sterol 4alpha-methyl oxidases.
Chr4	AT4G22753	11948935	11949032	6	1		attaTATAGACCAGAAATTTAGTTTTTAAAAAAAattaTTTTAGTAAAAGTattaCattaTAAAATAACAATAAAACAAAAAAGGACAAAAAtaatta	Encodes a member of the SMO1 family of sterol 4alpha-methyl oxidases.
Chr4	AT4G10770	6625531	6625597	6	1		taattaAattaTATAAAAAAACTAACAATAAGATGGAGTGTATATCattaAattaTATATTTTatta	oligopeptide transporter, oligopeptide transporter
Chr4	AT4G10770	6625938	6626105	10	0		attaTAAATAACAAAATAGTTTattaTGATGAAATAGATAGTTAAAATATAAGTAAAATTGAATGTGTATGattaAAATTTTATGtaatACAAAAattaCTACattaAATattaGAAAAAGTGTGTTGattaCTATTTACTATATAAAGTTTAAATattaCTGTtaat	oligopeptide transporter, oligopeptide transporter
Chr4	AT4G10770	6627173	6627249	6	2		attaAGGCCTTTGATTtaatCGTATATTGTCAATTGTTTAACTAAAATTTTATATACAattattaTTTTTTattaat	oligopeptide transporter, oligopeptide transporter
Chr4	AT4G10770	6632628	6632773	7	1		taataatATCCAACAACTGTCTATTGTATATTTACTTCTTATTtaatTTTTGACattaAAGTAGTTTTGTTTTCAATAGATTTTCATTCAattaTAAACATTTGTATCCTCCTTCAAACTTattaCTTTCGTTTTGCTAAGAtaat	oligopeptide transporter, oligopeptide transporter
Chr4	AT4G10770	6633163	6633291	8	1		taatCTAAAATCTTCATAAATTTTGGTTattaGATTCATACTCTTATAAAGTCattaAAAGTTTTGTGTTATTCAattaAAACAAAAGAATCTTTGATTGTtaatGATTGTtaatGATTTAAattatta	oligopeptide transporter, oligopeptide transporter
Chr4	AT4G10770	6633805	6633868	5	0		attaTattaCATATGGAGGAGGAtaatCCAAattaAGAGAGAATCTTATTTGGAATTTATatta	oligopeptide transporter, oligopeptide transporter
Chr4	AT4G10770	6634139	6634202	5	1		taataataatATGTATGGGATCTGAGATCACAtaatTGATAAATTCCATTTGCTACTTCTatta	oligopeptide transporter, oligopeptide transporter
Chr1	AT1G12740	4339495	4339712	13	2		attaAAATAAGCTTAtaattaAattaataattaatCAAATCATTTGGTTCGTCACATTCGattaTATCAGAGTGAAGAtaatCATTCTTACTTTGGTTCTTTATTTTGTGTTACATGCTGTGtaatTCGTTTGAAGGTTAAAAGTTTAAACACTAAAAAAAAAACtaatATGAAAGGGCCAAAGGGCTTGCCTCATGCGTACGGCACAGACAAGatta	encodes a protein with cytochrome P450 domain, encodes a protein with cytochrome P450 domain
Chr1	AT1G12740	4340462	4340499	5	1		taattaatTTTCGTACTCTTtaatTTTAACTTAAatta	encodes a protein with cytochrome P450 domain, encodes a protein with cytochrome P450 domain
Chr1	AT1G12740	4340716	4340812	11	2		taatattaAattattaatATTCCAATGCAAATattaAATCTtaatACGACtaatTTTTTTTGACAAGATattaAGCACAACAtaatAAGGAAAatta	encodes a protein with cytochrome P450 domain, encodes a protein with cytochrome P450 domain
Chr1	AT1G12740	4340887	4340935	7	2		taatGAGTCTATCTattaattaTGTTTTCAAGTTTTTTTtaatattaat	encodes a protein with cytochrome P450 domain, encodes a protein with cytochrome P450 domain
Chr1	AT1G12740	4341385	4341491	7	2		taatGGGTCCCAAGAGCCGTCTGATGTTATACGTCTCACAattaAGCCAAAAAAGAAGAAGAtaataatGATAAATAGTATGATTCAACTCTCAGGTtaattataat	encodes a protein with cytochrome P450 domain, encodes a protein with cytochrome P450 domain
Chr1	AT1G12740	4341887	4342046	8	0		taatCattaGTTtaatATCCAATCtaatGGTGAAAAAGAGGCTAGAGCCCACAAAAtaatGTCCTAAAATGAAGCTGAAAACTTGTCtaatGTTCAGACTTGTGTTTtaatGCCATATGAGACACAAAAAACTAGGAGGAAAGAGGAACCTTCTTAtaat	encodes a protein with cytochrome P450 domain, encodes a protein with cytochrome P450 domain
Chr1	AT1G12740	4346930	4347008	7	2		taatCAGACGTGAAATCAattattaatACATTGATTGATTCTGTTACCTTCGTCATTTGTGGAGTattaatTTGTtaat	encodes a protein with cytochrome P450 domain, encodes a protein with cytochrome P450 domain
Chr1	AT1G12740	4347181	4347209	5	1		attaGCtaatCtaataatAAGTCCAatta	encodes a protein with cytochrome P450 domain, encodes a protein with cytochrome P450 domain
Chr5	AT5G41460	16586736	16586859	5	0		taatATCTAGAGATGAATCTTTattaCGAGATAAACACATATTTTAGATATGCATGTTAGTTTACTATATattaTGTAAATATTCGTTTTGTCTATATTGTTGCTTTTtaatTGTTAACAtaat	fringe-related protein; similar to fringe-related protein [Arabidopsis thaliana] (TAIR:AT4G23490.1); similar to transfer
Chr5	AT5G41460	16587649	16587773	7	2		taatGAGAGAATCCCTCAGACattaGCATAAGTATTTATATTCCTTCGTTTGCGCTAAAATCCtaatCATATATATGAGATATCTAAAAtaataatTTAAACGTAAACAAATAACAAAAtaatta	fringe-related protein; similar to fringe-related protein [Arabidopsis thaliana] (TAIR:AT4G23490.1); similar to transfer
Chr5	AT5G41460	16587839	16587932	12	5		attaataatGTTGGGACCATAAAATTTTattaatTTATAGTGATattaatTTATCCTATAGattaatAAATattaTTTTATTGGATAAattaat	fringe-related protein; similar to fringe-related protein [Arabidopsis thaliana] (TAIR:AT4G23490.1); similar to transfer
Chr5	AT5G41460	16588290	16588565	21	5		attaTattaGattaTCTTTAAAAGTATCCTTAAGattaGtaattattaatTTATGATattaTTGGGACCATATTTTGACATAGAGATTTAAAAAAAattattaTCTTATCGATTTTGGTtaatTTTTACATTGACCCGACTTGGGACCGACATATTTTattaatTTATCATGTTTattaatTTATCGAATattaatTTACAGAGTTTCTATTGTATATCTTTTGGCAATattaCGTGATCACAACACATAGTTTGCCAAAACAattaTGAAAtaat	fringe-related protein; similar to fringe-related protein [Arabidopsis thaliana] (TAIR:AT4G23490.1); similar to transfer
Chr5	AT5G41460	16589247	16589439	9	1		attaCGAGATATCATATACACATATTGTAGATATattaGTTTACTTTTGTAAATCTAGAGTTGATGTGAATattaCTTTTGTCTATATTGGTGGTACTTTTTCattaattaGGTTTAGATTTTAAACCATAAGAAATCTCTGGAtaatATATAGAAACAGGATCATGATTTGATGGTCAGAAattaCAAtaat	fringe-related protein; similar to fringe-related protein [Arabidopsis thaliana] (TAIR:AT4G23490.1); similar to transfer
Chr5	AT5G41460	16592406	16592555	9	2		attaatATattaAAATGTCATAGTCAAAAAGAAAattaTACTTTTAGTTAGCAAAAAATCtaatCTATTTTGTTTCGATATGATAAAGGTTAGATTCtaatTGTTACTCTTAGATTGATCTTGGAattaTCTGTATGAGTAGAGtaatta	fringe-related protein; similar to fringe-related protein [Arabidopsis thaliana] (TAIR:AT4G23490.1); similar to transfer
Chr5	AT5G41460	16593140	16593226	5	1		taatTGAAGGCCCAAAACattaTTGATTGTTAAGCATTTTTCTTTTCTTtaattaCAGTGCATGTACCGACGTTTTTAGTCAAatta	fringe-related protein; similar to fringe-related protein [Arabidopsis thaliana] (TAIR:AT4G23490.1); similar to transfer
Chr5	AT5G41460	16593881	16593984	6	1		taattaAAATTCTCCACCAAAAATAACAAAattaTTTATTTGTCGCTTGCTGAAGCGATTCATattaCAACAATGGCCTCCATGGTtaatGTTACGAGTAtaat	fringe-related protein; similar to fringe-related protein [Arabidopsis thaliana] (TAIR:AT4G23490.1); similar to transfer
Chr1	AT1G13310	4558567	4558685	10	1		taatCattaCGTCAAGAAtaattaatTTGTTTTTACTGTACTCtaatGTTTTGTGGTCATTtaatACTattaTTTTGTTTATTCTCTCTATACTGTattaGAATTTGATGCCGGGatta	similar to unnamed protein product [Ostreococcus tauri] (GB:CAL56082.1); contains domain PCD6 INTERACTING PROTEIN-RELATE
Chr1	AT1G13310	4558930	4559128	15	2		attaAGAGAGGTTATGATattaTATAAACTAACTGATCAattaACAAACAACGGATCTAACTATCTCAACAACAGTAAATTGATattaTTGTGGCTGCTGTTTTTGCACtaataattattaTATATATATATATGCTGATattaTATCGCATTTTATATGCCTATATattaTATATACATATGTAtaataattaataat	similar to unnamed protein product [Ostreococcus tauri] (GB:CAL56082.1); contains domain PCD6 INTERACTING PROTEIN-RELATE
Chr1	AT1G13310	4559207	4559267	5	1		attaTATAAAGAtaattaTATACACAATTCACATGATAACAAAAATGATTTGattaTatta	similar to unnamed protein product [Ostreococcus tauri] (GB:CAL56082.1); contains domain PCD6 INTERACTING PROTEIN-RELATE
Chr1	AT1G13310	4559499	4559643	7	1		taatATAGATAGGGTTAGGTCACTtaatATATTTGCAAATTTGGACAGTATCTCTCAGAATCTTGAattaatCTAAAGATTCTTTtaatCAATTGTTTATCTAAAGATTCTTTTATTtaatAAATTTGTACAATCCCTACCatta	similar to unnamed protein product [Ostreococcus tauri] (GB:CAL56082.1); contains domain PCD6 INTERACTING PROTEIN-RELATE
Chr1	AT1G13310	4559895	4559959	6	1		attaTTTGATGCAAATTTCTTATTTGCTTCCattaattaAGTAGATACattaTTTCTTAAAatta	similar to unnamed protein product [Ostreococcus tauri] (GB:CAL56082.1); contains domain PCD6 INTERACTING PROTEIN-RELATE
Chr1	AT1G13310	4560096	4560146	8	2		attaattaatGtaattaGTCAAGTATTTTACTTTTGAAATAtaatAGtaat	similar to unnamed protein product [Ostreococcus tauri] (GB:CAL56082.1); contains domain PCD6 INTERACTING PROTEIN-RELATE
Chr1	AT1G13310	4560313	4560451	8	2		taattaTGattaAAACAAGGGAAAATACAATTCattaACTAAGTTCAATGCTTTTATTGGTCTGTATATGTCTAACattaACAAATCAGATACATGGGATATTCGAATTGACCtaattaAGTCGCTATACTAAACtaat	similar to unnamed protein product [Ostreococcus tauri] (GB:CAL56082.1); contains domain PCD6 INTERACTING PROTEIN-RELATE
Chr1	AT1G13310	4560683	4560788	8	1		taatGAGAtaattaTAAattaAACGATGTGTAGTCattaCattaCATCTCTAAATAAGAGTCattaTAGATTTATATAGTTTCAGACAATCTGTTTCTGTATatta	similar to unnamed protein product [Ostreococcus tauri] (GB:CAL56082.1); contains domain PCD6 INTERACTING PROTEIN-RELATE
Chr1	AT1G13310	4560837	4561010	6	0		attaTCTTGGTACTGACTTCTGACTTCTAAGTTCTGATGAGTTTTGGAAattaAGGCAACAAAAATGATTTTCCAACATTTGAGGTTTTGGGCTtaatAGGCCACAAACtaatTTTGGGTAACCCCATCTTTAGAACCtaatGTTAAATGGAACTACATGCATTTTTTTTatta	similar to unnamed protein product [Ostreococcus tauri] (GB:CAL56082.1); contains domain PCD6 INTERACTING PROTEIN-RELATE
Chr1	AT1G14700	5055775	5056011	12	1		attaatAGAAGATGTGTGTATATTTTACAAGAAAAATATGCCAAATTGGTCtaatCAAAAGCAAGGAAGTGGTGGTGGCCAATGTCACTCCACTCCACtaatTTCattaAGAATAAGTTGAAAATCTTATTTCTATATTtaatTtaatCAGCAAAAAAattaGTATCattaTCCAAACCTTTCattaTTGCTTGCCACAACTGCtaatTTTTTTTTTTTGTTGTCTGAATTTTatta	ATPAP3/PAP3 (purple acid phosphatase 3); acid phosphatase/ protein serine/threonine phosphatase; similar to PAP8 (PURPLE
Chr1	AT1G14700	5056363	5056437	5	1		taatCAAATAAGCAattattaTGACattaTATATTGAATTTCTGATATTTATGTTTGTCTTATAACTATGTtaat	ATPAP3/PAP3 (purple acid phosphatase 3); acid phosphatase/ protein serine/threonine phosphatase; similar to PAP8 (PURPLE
Chr1	AT1G14700	5056794	5056868	6	2		attaCAGTGACTATTGAGTATTGACtaatattaTTTGAACTCACAACTCACCTACATGTattaatGTTTGCatta	ATPAP3/PAP3 (purple acid phosphatase 3); acid phosphatase/ protein serine/threonine phosphatase; similar to PAP8 (PURPLE
Chr1	AT1G14700	5057762	5057857	5	1		attaCAAAAtaatATGATACCTTCATAGTCATACCTCAGAattaatGTCCTAGTCGAGAAGCAGAAGTTTGTTTTTATAGATCTTTCTTTTCatta	ATPAP3/PAP3 (purple acid phosphatase 3); acid phosphatase/ protein serine/threonine phosphatase; similar to PAP8 (PURPLE
Chr1	AT1G14700	5057970	5058114	6	1		taatATGTTGAACGAATTTAGTAAACTATTCACattaTTTTATGTTCAGAACTATACTGTAAAATAACTAACGGTCAACAAtaatTGAGAGAATTTGGAAGTTTTCGTTAGACTCACATCAAtaatGTGACTCAAAGCtaataat	ATPAP3/PAP3 (purple acid phosphatase 3); acid phosphatase/ protein serine/threonine phosphatase; similar to PAP8 (PURPLE
Chr1	AT1G14700	5058283	5058404	6	1		taataatAGTTTGTATGCATACTGTTGTTTGATGTGTCAtaatCCAAATTTAGAtaatATGTTTATGTAtaatGTTAGAAATAAAAATGTAGTAGAAATTTACGTATATTTTCACTGAtaat	ATPAP3/PAP3 (purple acid phosphatase 3); acid phosphatase/ protein serine/threonine phosphatase; similar to PAP8 (PURPLE
Chr1	AT1G14700	5058471	5058584	5	0		taatTTTCAACCGCTATTTATTTTATTTAAATTTATCTTGTCattaTATTTCGTTATTGATAAATATCTGAAAAAGTGGGTGACAAAAAAattaCCGATTCAAattaTTGtaat	ATPAP3/PAP3 (purple acid phosphatase 3); acid phosphatase/ protein serine/threonine phosphatase; similar to PAP8 (PURPLE
Chr1	AT1G14700	5061240	5061322	8	2		attaAAATGTAAATATCATCCTCTCTTACGCTTCCATattaattaAGTtaattaatTTTCGTTATTCTTATCCAATTTGatta	ATPAP3/PAP3 (purple acid phosphatase 3); acid phosphatase/ protein serine/threonine phosphatase; similar to PAP8 (PURPLE
Chr5	AT5G65890	26351863	26351961	5	0		attaCCATAAAAGAAAAAGAATCattaTCGAGattaACAATTGAGTCACGTGCGTAtaatCTTTTCTTATGCGCAGAAACTAGAACAGGGAGAGGtaat	Member of ACT domain containing protein family. ACT domains are amino acid binding domains. Shows strongest expression i
Chr5	AT5G65890	26352024	26352101	5	0		attaCATCTACACTCAAAACCACAATCCCTAAATGATCAattaGCTTCTTattaTTGTTGGATACTTGGattaGtaat	Member of ACT domain containing protein family. ACT domains are amino acid binding domains. Shows strongest expression i
Chr5	AT5G65890	26352161	26352326	12	2		taatATTGTTGCACTTTGTACTTTCTtaattattaACCAAAAGTACTACACATTTATATACTTATCACTtaatCTGAATATACATACGCGTATAAGattaTTCAattaTTGAACTAAGTTTtaatGTCTTCTTGCAGACCACACAAGCtaattaatCTCCTCtaat	Member of ACT domain containing protein family. ACT domains are amino acid binding domains. Shows strongest expression i
Chr5	AT5G65890	26352656	26352749	8	2		attaGTATGAAtaatAAAAATTTACATCATTCATACGCattaTACTTGTCTTACCAATTTATCCAAtaataatTTCAAattaatAACAAAatta	Member of ACT domain containing protein family. ACT domains are amino acid binding domains. Shows strongest expression i
Chr5	AT5G65890	26354499	26354569	6	2		taataattaTTTTGGtaatGTAGTTCCATGATCCTAAGGGTGGACTTCTATATTTTACATTTCCTattaat	Member of ACT domain containing protein family. ACT domains are amino acid binding domains. Shows strongest expression i
Chr5	AT5G65890	26354619	26354747	9	2		attaatTTTTCTtaatTTTGattaattaTATCTCTTTTATCATAAAATCTCATAACATTtaatAGTTATAAGGTAAGTGTGTCAGAGattaAAAGATTTTCCCAAATACTGTAGTAAAGATTTGTatta	Member of ACT domain containing protein family. ACT domains are amino acid binding domains. Shows strongest expression i
Chr5	AT5G65890	26357891	26357992	5	0		taatTTGTTCGAATGAATCTtaatCTCACAAACCAAACattaTACCGTCTtaatTGAACTGGAATTTGTTCGGTTTTTACAAATATGAGAGACCAAACatta	Member of ACT domain containing protein family. ACT domains are amino acid binding domains. Shows strongest expression i
Chr5	AT5G65890	26359765	26359811	5	0		taatTCTTTattaGTGTCAGTTTattaAAattaCTGGAACTTGatta	Member of ACT domain containing protein family. ACT domains are amino acid binding domains. Shows strongest expression i
Chr5	AT5G65890	26360307	26360349	5	1		taatGTTTtaataatCTGGATTGGTTGGTCTTtaatCAAatta	Member of ACT domain containing protein family. ACT domains are amino acid binding domains. Shows strongest expression i
Chr4	AT4G34000	16293296	16293399	6	1		taatACGTTTattaGACTTCACAATCTTGCTAtaatGGTCCCTCTTCAAAGCTTAGAGAATTTGTAAGATAACAAattaAGATTGATTGTATTTGGGtaataat	Encodes an ABA-responsive element-binding protein with similarity to transcription factors that is expressed in response
Chr4	AT4G34000	16293900	16293957	5	0		taatTTTGTTATTGTAAGAattaTTTTGtaatTTTGTTattaTCTTACCATGGAatta	Encodes an ABA-responsive element-binding protein with similarity to transcription factors that is expressed in response
Chr4	AT4G34000	16294205	16294266	5	1		taatTTATACATTTTGTTTCTACACGACCTTAAAGAAGTAACTTCAattaattaAATCtaat	Encodes an ABA-responsive element-binding protein with similarity to transcription factors that is expressed in response
Chr3	AT3G19380	6716152	6716244	5	0		attaTACATCTCTTTATGAtaatTTTTACGACTATGTTTATGTTCTattaTAACGTTCAAATGGATTTGTAAAAACTCTCAAtaatGCTtaat	U-box domain-containing protein; similar to U-box domain-containing protein [Arabidopsis thaliana] (TAIR:AT1G49780.1); s
Chr3	AT3G19380	6716481	6716568	6	1		attaatattaAATTCAGAATTTTCCACAtaatTGAAAGCTTAACGAATCAGCGTTCGATATATCTACAAATCAACAAtaatGAAtaat	U-box domain-containing protein; similar to U-box domain-containing protein [Arabidopsis thaliana] (TAIR:AT1G49780.1); s
Chr3	AT3G19380	6716830	6716910	5	1		taatCACCCAtaataatACAACCAAATCTtaatGCTTGACTGTTTTTTTCTTTTACGGCAAAAACTTTGACTCGTTTtaat	U-box domain-containing protein; similar to U-box domain-containing protein [Arabidopsis thaliana] (TAIR:AT1G49780.1); s
Chr3	AT3G19380	6717067	6717208	6	1		taataatAGAATTTTTTATTTTCTTCACATATATATAAAAAGAACtaatTTTGTTTCAATCAATTGCTTATTTAAGTAAAAATGGTAGGGATAAAattaACAattaTAAATACGTATAGAATGTAGAAAACACCTAACatta	U-box domain-containing protein; similar to U-box domain-containing protein [Arabidopsis thaliana] (TAIR:AT1G49780.1); s
Chr3	AT3G19380	6717256	6717377	6	2		attaatACTCCATTGGTATTTTTGTTTTTTCCAtaatGGAACTCGATTTTTTACAAGTTCAAGGCCAtaattaCACATAGGTCTACAAAACTAGGGACAAAAGTTGTCATCGGTTAGGtaat	U-box domain-containing protein; similar to U-box domain-containing protein [Arabidopsis thaliana] (TAIR:AT1G49780.1); s
Chr3	AT3G19380	6717498	6717588	5	1		taatACTCTACATCATCTTCTTTCTTTTCCACattattaTTCAACACCTACACAATTTTTATCTTTACAATGGTTTTGTTtaatAAAatta	U-box domain-containing protein; similar to U-box domain-containing protein [Arabidopsis thaliana] (TAIR:AT1G49780.1); s
Chr3	AT3G19380	6717654	6717740	9	2		attaCATattattaatCATCGTtaatATCAAACTAAATTTAAAtaattaAATATGAAAtaatCTTATGAAACAGTTTTTGTTTtaat	U-box domain-containing protein; similar to U-box domain-containing protein [Arabidopsis thaliana] (TAIR:AT1G49780.1); s
Chr3	AT3G19380	6717881	6717952	7	1		attaTAAATTTTGATATAAATTTtaatATTTTTATGTATAAATattaTGAAAtaatTGAAattaTAtaatta	U-box domain-containing protein; similar to U-box domain-containing protein [Arabidopsis thaliana] (TAIR:AT1G49780.1); s
Chr3	AT3G19380	6718437	6718536	6	1		taatAtaattaCATTTTAAAACCCCATTCTAAAATATAAAATATTGCCATGTCTAGAtaatGTGTAAATAGTTTCAGTTtaatTTATTTTACCTTCatta	U-box domain-containing protein; similar to U-box domain-containing protein [Arabidopsis thaliana] (TAIR:AT1G49780.1); s
Chr3	AT3G19380	6719045	6719099	7	2		taattaatGCTACTTAGAGattaatACTACtaatGACAAGAAAAAAAAAAGatta	U-box domain-containing protein; similar to U-box domain-containing protein [Arabidopsis thaliana] (TAIR:AT1G49780.1); s
Chr2	AT2G38750	16198944	16199051	5	0		attaTGTAAAAGAAACAGTAAAGAATattaTACTTTCTAAAGAAAattaAGAAAGTGAAAAAGTTATTTGGAGAAattaCGTTTTCAGAATATAGGTTCTCAAAatta	Annexins are a family of calcium dependent membrane binding proteins though to be involved in Golgi mediated secretion.
Chr2	AT2G38750	16199436	16199476	5	1		attaTTGTGACTTGTGAGACtaataattaAGCTTCTAtaat	Annexins are a family of calcium dependent membrane binding proteins though to be involved in Golgi mediated secretion.
Chr2	AT2G38750	16199846	16199987	9	2		attaTCCATACATGACACGATCGATACTGAAGAATAtaatTTGAATattaatCACGAGATAACTCACTCattaAAATTTTAAAAAGTTTACAAGattaCGAGATACTCACTTATTGGCattaAGAAAGTGTGAATCattaat	Annexins are a family of calcium dependent membrane binding proteins though to be involved in Golgi mediated secretion.
Chr5	AT5G63800	25529089	25529226	6	0		taatCAAAATTTATTCTTAAAAAAattaAAGGATTCCACattaGGACTCCACCAATGGGGGTGCTCtaatGAATGTAAGTAAACTGATCTTATATGTTAtaatTTATATTGGGGTATGTTTGACAACTGTGACAatta	member of Glycoside Hydrolase Family 35, member of Glycoside Hydrolase Family 35
Chr5	AT5G63800	25529927	25530051	6	1		attattaGTTTGCCTTAGAAGTTGAAGATCATATAGATGCTAGTCAAattaGAAGGGGCATTTTGGtaatTCAGTTGTAGAATCGTAAGACAAAGGTGAAAAGCAtaatGCTATTTTCAGGatta	member of Glycoside Hydrolase Family 35, member of Glycoside Hydrolase Family 35
Chr1	AT1G51140	18941916	18941983	6	1		attaAACATCTCATGGTtaatCAtaatCACTCATTTATTTGCAAATCGTTTTGACAAGTAtaattaat	basic helix-loop-helix (bHLH) family protein; similar to basic helix-loop-helix (bHLH) family protein [Arabidopsis thali
Chr1	AT1G51140	18942392	18942569	8	1		taatCGTAAAGGGTGTGTTATCTTTATGTGGtaatGTGAAAAGGATAAGAATTTGAtaatGGACATGTTAGAGCATTTCAGAAGGACACAACACattaatATGCGCattaTCGTTTTAGGAATCATATCGtaatACCTTTTTACCTAACGAACCTTTTTGGTTTTAAGCTGATGatta	basic helix-loop-helix (bHLH) family protein; similar to basic helix-loop-helix (bHLH) family protein [Arabidopsis thali
Chr1	AT1G51140	18942796	18942919	7	1		attaAAAGAAATattaTAGATTTTGTTTCGTTCAAAAACTTTAAGTTTtaatATGTAAACATTTTtaataatGATAAATTtaatTCTAAAATATAGAGAATATTCCTTGATTTTATACAGatta	basic helix-loop-helix (bHLH) family protein; similar to basic helix-loop-helix (bHLH) family protein [Arabidopsis thali
Chr1	AT1G51140	18945995	18946213	10	1		attattaTTTTTTGTAAATTTGGTATACTTCCAATCAGTGTGGCTattaAATGATTTTTCTCGTTTTTCAAAGAAAAATATCAGCAGCTTTTTTTtaatGTTTTTTGGACTTTATCTTATTTTtaatTTtaatAAATGAATTTTAAAATCAGCAattaTTGAAATGATTCAGAACTTTtaatAAAATAAAACGACGACTATATAtaatTGTGGGAatta	basic helix-loop-helix (bHLH) family protein; similar to basic helix-loop-helix (bHLH) family protein [Arabidopsis thali
Chr1	AT1G51140	18946544	18946663	6	1		taatACTAGTACTTGTTTAAAGTTTAAAGACCAAGTGCTATTtaatCTACAAAATACTGTACATAACAACAACTACtaatACATATCCGAATTCAAATTTCattaTCCACTTCAattaat	basic helix-loop-helix (bHLH) family protein; similar to basic helix-loop-helix (bHLH) family protein [Arabidopsis thali
Chr1	AT1G51140	18947037	18947137	10	2		attaatATGACTACATGAGtaatTTTTTtaatCACATattaatTGAAAAAtaatTTTAtaatTGGTTGCCCAattaAGAAGAAAAATATTGTATGAGtaat	basic helix-loop-helix (bHLH) family protein; similar to basic helix-loop-helix (bHLH) family protein [Arabidopsis thali
Chr1	AT1G51140	18947278	18947327	5	2		attaatGCCTTGGGCGTtaattaTACTTAAAAATATCAAACGCTTGtaat	basic helix-loop-helix (bHLH) family protein; similar to basic helix-loop-helix (bHLH) family protein [Arabidopsis thali
Chr1	AT1G51140	18947943	18948123	9	0		attaGAAAAGTGCATGCAtaatTTTGTTTTAAAAACTTAtaatTCAATGAACACATAtaatGTACATTCATTTCGACCAAAGtaatAAACTCACTAAACCAACTGAAATGTtaatGAGCTTAGGCTTACTACTTTGTTCTTAACTTAAATATCGAAACCCattaGCattaTGGGCCTtaat	basic helix-loop-helix (bHLH) family protein; similar to basic helix-loop-helix (bHLH) family protein [Arabidopsis thali
Chr5	AT5G43150	17323502	17323585	5	1		taatTTGGTTTATTTTTGTTTATTTAAattaatGCCAAAAATAAattaGGGTAGGTAAAACTAGTATGAGGTTAACCACAtaat	similar to hypothetical protein MtrDRAFT_AC141109g4v1 [Medicago truncatula] (GB:ABE79896.1)
Chr5	AT5G43150	17324198	17324313	7	2		attaTAACTCGACTGAtaattaAattaatATCAAAAATATCTCCATTTATATGATTGGTATTTTTTAGAAAAAAtaatATGAAGATGAAAAAAAATGGGAAGAAAAGTAGAAtaat	similar to hypothetical protein MtrDRAFT_AC141109g4v1 [Medicago truncatula] (GB:ABE79896.1)
Chr5	AT5G43150	17324497	17324583	11	2		attaGattaTATGattaGTGAGTTTTTAACAGAACTTAGattaatTtaatATCTAAATTCAattaTTTACattaTAAattataatta	similar to hypothetical protein MtrDRAFT_AC141109g4v1 [Medicago truncatula] (GB:ABE79896.1)
Chr5	AT5G43150	17326094	17326215	8	1		taatATAGTGGTATCTTTATTtaatAGGTCTCTTTAGAAAGAAAAAAGACATCCCTATTCCATAAAAAAGattaGACTTCCAAGTTCCAAattaGTGGCCattattaAAAGAAattaAatta	similar to hypothetical protein MtrDRAFT_AC141109g4v1 [Medicago truncatula] (GB:ABE79896.1)
Chr5	AT5G43150	17326978	17327062	5	1		taataatTCACATATGACTTATCATATGAAGAAAAGAAACTTTGattaTGTCTCTCGTTTCGattaTTTTCCTACTAAAAAtaat	similar to hypothetical protein MtrDRAFT_AC141109g4v1 [Medicago truncatula] (GB:ABE79896.1)
Chr5	AT5G43150	17327302	17327385	5	0		attaCAAAAATTCTTAGCTAtaatGTTTTTCAATAAAACAATTCATCAtaatAGTTAAGAGACAAAattaAGAGTCTACCatta	similar to hypothetical protein MtrDRAFT_AC141109g4v1 [Medicago truncatula] (GB:ABE79896.1)
Chr5	AT5G43150	17328152	17328265	9	2		taatTTCTTAAATTTCAATAAAtaatACGCATACACAattaCGCATGTTAAGCCATattaattaatAAAGGAAAGAGACGACAGTTATACCCTCACAAAACTTAAACGtaatta	similar to hypothetical protein MtrDRAFT_AC141109g4v1 [Medicago truncatula] (GB:ABE79896.1)
Chr3	AT3G56080	20808322	20808374	5	1		taattaAAGCTTtaatAAGCTATCtaatTTCAATCTCGTGTTGCTATCTtaat	dehydration-responsive protein-related; similar to dehydration-responsive family protein [Arabidopsis thaliana] (TAIR:AT
Chr3	AT3G56080	20808440	20808571	7	1		attaCAAGAGACTATATATATATGAACCTAGTTGCTTAGATCtaattaAATGAGCTTTGGAAAATAAattaCATAGGACACTTGGGCTTTTCGGATGATTTAtaatCTTGGCCTTattaTGAATGCTCtaat	dehydration-responsive protein-related; similar to dehydration-responsive family protein [Arabidopsis thaliana] (TAIR:AT
Chr3	AT3G56080	20808721	20808867	10	1		attaGGTGGACAAGACTCTACattaTATattataatATTCAGattaTCTTTATACTattaACCACTCCAtaatGTTACAAACAACCAATCTtaatGTAAAAAGTGAAAAACTAAATGAGAAGCAATATCAGATattaTAGAGCtaat	dehydration-responsive protein-related; similar to dehydration-responsive family protein [Arabidopsis thaliana] (TAIR:AT
Chr3	AT3G56080	20809047	20809190	6	0		taatATTTGACGTTCAAACTATCTTTATACTACtaatCACTCTACAGTGTTAGAAATAGACAATTTtaatGTAAAACGTGGAAATCATCGattaGGAAAAACAAATGTTTTCAattaTGGTTGGACTGTTGAGGGTTTCAatta	dehydration-responsive protein-related; similar to dehydration-responsive family protein [Arabidopsis thaliana] (TAIR:AT
Chr3	AT3G56080	20809400	20809493	5	0		taatAGGTTATGATGGAGGTAGATCATTTTATAAAGTGATTtaatCCATGAACCGattaCTCATTTTAACATCTAGTtaatCAAATTTAAatta	dehydration-responsive protein-related; similar to dehydration-responsive family protein [Arabidopsis thaliana] (TAIR:AT
Chr3	AT3G56080	20809544	20809722	16	3		taattaTTTTACTTAGAtaatAGTattaattaTCCGGTGattaTCCAAATCACTATTCTGAAAtaatGAAattaTAtaatGGTCCGGTGattaTCCAAATCGTCATTTCattaGTTTCattaTTGATTTCATAAAATAACTCAATGTCTTtaatattaTTCGTAAATGTCTCTTTtaat	dehydration-responsive protein-related; similar to dehydration-responsive family protein [Arabidopsis thaliana] (TAIR:AT
Chr3	AT3G56080	20814093	20814232	6	0		taatAGAAAATATCAGTGACCattaCattaCACCTCAAAACAACTGCTGATTTGAAATGTTCTAAAGGAAAGTGATattaCGAAGTGGACAAAACCAtaatACTGAAAACACAAAGAAAGTTAACCCCAAGGAGCGtaat	dehydration-responsive protein-related; similar to dehydration-responsive family protein [Arabidopsis thaliana] (TAIR:AT
Chr5	AT5G52780	21388379	21388459	5	1		taattaatGTTATGTAGACAAGAAATTTAGATGAAAAATCAtaatTTGGTAGTAGTTTTGAAATATAAACTAAAAACatta	similar to unknown protein [Arabidopsis thaliana] (TAIR:AT4G19100.1); similar to hypothetical protein MtrDRAFT_AC134521g
Chr5	AT5G52780	21388554	21388703	6	1		taatATTTGTCAAAATCTTGTGTTATattaTTCGAGTAACTAAGTTCTAAATCCTGGCTCACAAAATGAAAattattaAAAGAGCTCACTGGTATGTGTGTTTCAAAATAGTGTTTAtaatGTCCACTTGGATTTTTTGGAATAACatta	similar to unknown protein [Arabidopsis thaliana] (TAIR:AT4G19100.1); similar to hypothetical protein MtrDRAFT_AC134521g
Chr5	AT5G52780	21389441	21389540	6	1		taatATAGCCTTATTGTtaattaGGTAGATTTAACATATATATGTCAAAAACATGCtaatCAAGTTATAACTTTGTATAAATAAGTCTattaGGGCtaat	similar to unknown protein [Arabidopsis thaliana] (TAIR:AT4G19100.1); similar to hypothetical protein MtrDRAFT_AC134521g
Chr5	AT5G52780	21389659	21389753	7	2		taattaTGCGTTGattaatCATTCTATATTTATATATGTACTATTTAACTATTGTtaatATAGTAAGTCGattaTATGCAAATAGGCATACtaat	similar to unknown protein [Arabidopsis thaliana] (TAIR:AT4G19100.1); similar to hypothetical protein MtrDRAFT_AC134521g
Chr5	AT5G52780	21390218	21390302	6	0		attaTGTGATTTTTCTAGAGTTATTTCACtaatCTtaatATATGAACACATAAattaGTtaatTTTGATGGAAGAGTACTGtaat	similar to unknown protein [Arabidopsis thaliana] (TAIR:AT4G19100.1); similar to hypothetical protein MtrDRAFT_AC134521g
Chr5	AT5G52780	21391618	21391733	6	0		taatACCGTTGGAACATTTTCTTCAATTTTGTATTTTAAGAACATGGAattaGTGTTCAGAAAattaGAAAAATCattaTTTCTTCACTTCAAATGCACACTACATAtaatAtaat	similar to unknown protein [Arabidopsis thaliana] (TAIR:AT4G19100.1); similar to hypothetical protein MtrDRAFT_AC134521g
Chr5	AT5G52780	21392284	21392386	5	0		taatTCAATCACAAACGTCATGTTAGATGACTAACATTTGtaatGATAACATattaTAGattaCCTGTATAAGTTCCTCCATAACATCTTCCAGAGTTAtaat	similar to unknown protein [Arabidopsis thaliana] (TAIR:AT4G19100.1); similar to hypothetical protein MtrDRAFT_AC134521g
Chr5	AT5G56040	22692055	22692178	8	3		attaTATATTGACTATGTGATTCGTCGTCCACattaatTTAAGCATGAATCtaattaTTCGCCTTTTCTAAATACtaatattaGAAAATTTCCTCTTTTTTGGATTGGTTGGTTTTCCATatta	leucine-rich repeat protein kinase, putative; similar to leucine-rich repeat transmembrane protein kinase, putative [Ara
Chr5	AT5G56040	22692439	22692591	10	3		attattataatTGAATTTATAAAATTGATACAGACAAATGCTTGTATATACTtaattaGCAGAAAGAAAGAAAAAAAACTAAGTAAAAAATTGCCCATCAtaatCATCGATCAGATCCACTtaattaGtaatTTATAACACTCACTTAGtaat	leucine-rich repeat protein kinase, putative; similar to leucine-rich repeat transmembrane protein kinase, putative [Ara
Chr5	AT5G56040	22692671	22692953	13	2		taatCGAAACGTGATATAGATCCAGATCTTGTTCCATTGTCGtaatCAAGTCTACATCTTTtaatTTATCTtaatTGTTATCATCACTattaACTTTCTTAAAAGTAAGAAAAACCATCACACTTCattataatAAAAACCATCACCCTTCATTGCATACATATGTGAACATGTAtaatTTGGAAGCTGCTTAGCTATAACAGTCattaatTGTCGACGACACtaatTCAAATAACGATAGATGCGATAGACAAAAGAACAATATGGACCATTtaatGAtaat	leucine-rich repeat protein kinase, putative; similar to leucine-rich repeat transmembrane protein kinase, putative [Ara
Chr5	AT5G56040	22693564	22693654	7	2		attaCGAAACATattaCATCAATATATGattaACATCACCAGTTTTTAAGTGAAATTTACGGtaattaGAGTACACACTATTCCAtaatta	leucine-rich repeat protein kinase, putative; similar to leucine-rich repeat transmembrane protein kinase, putative [Ara
Chr5	AT5G56040	22693821	22693929	6	0		taatCTTCTTGACCtaatGATGCTTGACCCATGATCTtaatTTTAGTTTACTTTATCTTTTCCAtaatCTTTTTGTTTTGTCCAGTTCCTCCTTTTtaatTTTTCtaat	leucine-rich repeat protein kinase, putative; similar to leucine-rich repeat transmembrane protein kinase, putative [Ara
Chr5	AT5G56040	22693981	22694124	11	3		taatTCAATATATGTATGAGCAAGTGTATATATGTATATGGATattaattaGTattaGCATACGTATGATATAAACAGAtaattaCAGCGAATGAAATGGACCGACAATGCTAGCAGAGATGAGCattaGTAAATTtaattaat	leucine-rich repeat protein kinase, putative; similar to leucine-rich repeat transmembrane protein kinase, putative [Ara
Chr5	AT5G56040	22694321	22694475	8	1		taatCACAATCCAAattaTCTAAATGTTTCTTTCGAAGCattaGAAAACCCCAattaTGTTATGCGTCGTTTATCAAtaatAGGTAGTAGTAGTACTACTAGTAGTAGCATTCAACAAATATCattattaGTAACTAGAAGTCTAGAAGTCatta	leucine-rich repeat protein kinase, putative; similar to leucine-rich repeat transmembrane protein kinase, putative [Ara
Chr5	AT5G56040	22694539	22694663	5	1		taatAGGGCCAATTCTAACATGTCATTTTCTGAATTTGATAACCtaatTTTCTTAGATGATTTATGACTATGtaatAGTTAGATCTATAGGAGTTTTTTTTTTTTACCATTTATGAAtaatatta	leucine-rich repeat protein kinase, putative; similar to leucine-rich repeat transmembrane protein kinase, putative [Ara
Chr5	AT5G56040	22694728	22694844	6	1		taatTTACCACTCTTTTCATCTATATTTTTATTtaatTTTCAACTTATAtaatTCTGTTTTGTTCACAAACAAAtaatGGTGAAAAAATAAAGTGACATTGTTTGGAAAAtaataat	leucine-rich repeat protein kinase, putative; similar to leucine-rich repeat transmembrane protein kinase, putative [Ara
Chr5	AT5G56040	22698965	22699017	5	0		attaAAATTTTTATTCAattaTCAAattaTAtaatCTTTGGATGTTTGCtaat	leucine-rich repeat protein kinase, putative; similar to leucine-rich repeat transmembrane protein kinase, putative [Ara
Chr5	AT5G56040	22699472	22699593	7	1		attaTCTTAACAAATTCGTATCCCGAACAATATattaGTTCTCGTGTAGATGAGTAGATCCattaCTCGTGATattaatGattaTTTTTCGTATTTTTGAAACAAACTATTGACAAAAtaat	leucine-rich repeat protein kinase, putative; similar to leucine-rich repeat transmembrane protein kinase, putative [Ara
Chr5	AT5G01550	213520	213619	6	1		attaCCGTACATTGAAAATATATGGCACCCAATGTTTTTGTGAAAattaatAAATAGAAAAAAAATattaGCCATTTATTTCAACAAAtaatTTCCatta	lectin protein kinase, putative; similar to lectin protein kinase, putative [Arabidopsis thaliana] (TAIR:AT5G01560.1); s
Chr5	AT5G01550	214044	214070	5	2		taatattaAAATATCGATattaataat	lectin protein kinase, putative; similar to lectin protein kinase, putative [Arabidopsis thaliana] (TAIR:AT5G01560.1); s
Chr5	AT5G01550	217018	217110	7	2		taatCGATTTTTTTTTTTTAAAAGAAtaataatATCTCTGTTTCTGTTTCTTTGtaatCGATTTCtaatCTAGTGTTATTCAATCGattatta	lectin protein kinase, putative; similar to lectin protein kinase, putative [Arabidopsis thaliana] (TAIR:AT5G01560.1); s
Chr5	AT5G01550	217578	217628	6	1		taatGattaatCTACCAATGattaGTAGtaatATCATATGTTTACTTtaat	lectin protein kinase, putative; similar to lectin protein kinase, putative [Arabidopsis thaliana] (TAIR:AT5G01560.1); s
Chr1	AT1G72100	27124779	27124891	7	2		attaCACAATTTCTTGCTCGATTTCATTTGGGTTCGattaatGGGGACtaatAAGTCattaTTTTCCACTGCAGGTGCGGAGGAACAATTTTATCGAAATTCTCCCCattaat	late embryogenesis abundant domain-containing protein / LEA domain-containing protein; similar to unknown protein [Arabi
Chr1	AT1G72100	27131389	27131453	6	1		attaTTTTACAAattaCATATATATGCAAATGGTTTATTTATAAACACAtaatAGCTattaatta	late embryogenesis abundant domain-containing protein / LEA domain-containing protein; similar to unknown protein [Arabi
Chr1	AT1G72100	27131835	27131896	5	1		attaatTCTCATTGTTTCAAAAGAAAGACattaGTCTATCAAAGAGTGACattaGGTTtaat	late embryogenesis abundant domain-containing protein / LEA domain-containing protein; similar to unknown protein [Arabi
Chr4	AT4G26320	13316204	13316319	6	1		taatGGTTACGGCGCCGTTTTCGATGCTGATGATCCGGAGCtaatGGGTTCGTTTCACGAGCGGAAAGACGGACAAGGCCTTCtaattataatGGGCCTTAAAAAGTAGCCCatta	AGP13 (ARABINOGALACTAN PROTEIN 13); Identical to Arabinogalactan peptide 13 precursor (AG-peptide 13) (AGP13) [Arabidops
Chr4	AT4G26320	13316500	13316652	10	1		taatGCTTTGAGattaAGATTTCAACTAGTTtaatTTTTATTtaatCACCAAACTATTGAAAtaatATGattaCTACTAACAGCAACtaatGATTTCTCAAAGGGGAAAAATGTTATTtaatACTTGAACTTTCAAAAAATGGCCAAattaat	AGP13 (ARABINOGALACTAN PROTEIN 13); Identical to Arabinogalactan peptide 13 precursor (AG-peptide 13) (AGP13) [Arabidops
Chr4	AT4G26320	13317542	13317636	7	2		taattaTCACTTTACAGTTTGattaACACATCAACACAattaatCATTTTCGAATTGTTTtaatTCTTTGTATTTGGTGAACAAAAACTTTatta	AGP13 (ARABINOGALACTAN PROTEIN 13); Identical to Arabinogalactan peptide 13 precursor (AG-peptide 13) (AGP13) [Arabidops
Chr4	AT4G26320	13319538	13319677	7	2		attattaGAAGTAAACCTACCGGAGATCTGTtaatattaGTTCCTTTTtaatGTATTTTTGGGTTATGTTCTTTAGTGAATTGATGAAATattaTGTTAACTTCTAGTTGAAGTGAGAATGATGAGACTCGCAAGCtaat	AGP13 (ARABINOGALACTAN PROTEIN 13); Identical to Arabinogalactan peptide 13 precursor (AG-peptide 13) (AGP13) [Arabidops
Chr4	AT4G26320	13319985	13320020	5	1		attaTATattattaatATAAGCTTGAGTTTGAatta	AGP13 (ARABINOGALACTAN PROTEIN 13); Identical to Arabinogalactan peptide 13 precursor (AG-peptide 13) (AGP13) [Arabidops
Chr3	AT3G46780	17225758	17225860	5	0		attaGTAAATGAAattaAAATTTTATAACACAAAAtaatGGTCTCGAAGAAACAGattaCAAATTTAGAACCAAATATTTTGCTCTTACCAATTTACAAatta	PTAC16 (PLASTID TRANSCRIPTIONALLY ACTIVE18); similar to catalytic/ coenzyme binding [Arabidopsis thaliana] (TAIR:AT3G188
Chr3	AT3G46780	17226208	17226434	10	3		attaAAACGTTGGGTTTAGGAAAATTCTCAGGAAATATCAtaataatAGATCTAGCAGTAAACTAGGattattaACGAACCATTCTAGAACTCAAATCACtaatATACAATAAGCGGTGGTGTTCCGCGAAACTCACTATGCTtaatAGTATTGATCCCAACTCTCTTGTAAATCCCTAGAGTTAAGCAAGCattataatCAGGTTTGATAAATTCACCTAAGtaat	PTAC16 (PLASTID TRANSCRIPTIONALLY ACTIVE18); similar to catalytic/ coenzyme binding [Arabidopsis thaliana] (TAIR:AT3G188
Chr3	AT3G46780	17227347	17227462	11	1		taatTTTTGACAAAAATCACAtaatGtaatATATTTATAGTATAtaatCCAattaTGATattaatTCattaAAAGTtaatACATACATATattaTTCATTTGCAAAATACTTtaat	PTAC16 (PLASTID TRANSCRIPTIONALLY ACTIVE18); similar to catalytic/ coenzyme binding [Arabidopsis thaliana] (TAIR:AT3G188
Chr3	AT3G46780	17227822	17227907	7	2		attaatATTGAAAAACAGCACATTTTAGATCATTTATATTTtaattaatACGTATATCTAAGattaTATAAGTGTCAACTTTtaat	PTAC16 (PLASTID TRANSCRIPTIONALLY ACTIVE18); similar to catalytic/ coenzyme binding [Arabidopsis thaliana] (TAIR:AT3G188
Chr2	AT2G22970	9771871	9771918	5	2		taattaTCATTCTTGCCATCTCTTTTATACTTCAATTTATattaatta	SCPL11; serine carboxypeptidase; similar to SCPL9, serine carboxypeptidase [Arabidopsis thaliana] (TAIR:AT2G23010.1); si
Chr2	AT2G22970	9772299	9772366	5	1		attaCAGGGAAGTATAGGAAAATGGATACGATGtaatTCGAATATACattaCGATGACGACattatta	SCPL11; serine carboxypeptidase; similar to SCPL9, serine carboxypeptidase [Arabidopsis thaliana] (TAIR:AT2G23010.1); si
Chr2	AT2G22970	9772553	9772678	7	1		taattaTCCTattaTTGATGATTGGAGGCCTTGGAtaatAAACAATCAGATTGCTGGGTGAAtaatTTTTACAATTTTTTTTTTTGCTTCTTTATTCattaACTCAGTCGAATCATGAGCTCatta	SCPL11; serine carboxypeptidase; similar to SCPL9, serine carboxypeptidase [Arabidopsis thaliana] (TAIR:AT2G23010.1); si
Chr2	AT2G22970	9774498	9774611	11	3		attaTAAACtaatAGTCTTGGGattataatCTTTTattaatTTATCGATATACtaatTGTTCTAAAAAAAtaatTTAGGATCGAAGAAATATATAAATTTattaAGGTattaat	SCPL11; serine carboxypeptidase; similar to SCPL9, serine carboxypeptidase [Arabidopsis thaliana] (TAIR:AT2G23010.1); si
Chr2	AT2G22970	9774691	9774818	11	2		attaTTGAtaatATATGGTCCTACATATGACTATTCAATAAAACGCCAGCAAGCCTCAattaTTGGtaattaattaACtaatTGAACTCTACATGTGAtaattaTCTTTTTTTTTTTTTTTTGGatta	SCPL11; serine carboxypeptidase; similar to SCPL9, serine carboxypeptidase [Arabidopsis thaliana] (TAIR:AT2G23010.1); si
Chr2	AT2G22970	9779162	9779275	5	0		taatATCTCTCTTCTTTTTCAGCAATTCAattaTGTGTTTGGTTTCAATTTACtaatCAGtaatTTTCTCAATGAAGGTACATTGGTATTGGTGAGGAAGAGGAAGTGCAatta	SCPL11; serine carboxypeptidase; similar to SCPL9, serine carboxypeptidase [Arabidopsis thaliana] (TAIR:AT2G23010.1); si
Chr2	AT2G22970	9779682	9779808	5	0		attaGTGACACTGGTGAAGTTAAGAGGATTTATGAGTTTCTTCAAAAGGtaatAACAAAACGTTTATTTTCTTGTTGAAGCAtaatTCTTTTTCTTTTGCattaAGATCTTGTGTATATGTTGtaat	SCPL11; serine carboxypeptidase; similar to SCPL9, serine carboxypeptidase [Arabidopsis thaliana] (TAIR:AT2G23010.1); si
Chr2	AT2G22970	9779871	9779923	6	1		attaatAACACTGattaACCAAACTCattaGAACCCTCCCGTtaatTTCatta	SCPL11; serine carboxypeptidase; similar to SCPL9, serine carboxypeptidase [Arabidopsis thaliana] (TAIR:AT2G23010.1); si
Chr2	AT2G22970	9780154	9780251	5	1		taatTCATATCAATCAATCCCCATACACTTTTCTTGGAATATTGTTtaatTGTCTGTCTCTCAAtaattaACAATATATACAATGATGCAGGAAatta	SCPL11; serine carboxypeptidase; similar to SCPL9, serine carboxypeptidase [Arabidopsis thaliana] (TAIR:AT2G23010.1); si
Chr2	AT2G22970	9780842	9780966	6	0		attaTGTGAAAGTGGATTCACTTAACACAAAATGCTATAAACtaatCAAAGattaTCAAAAGGTACACattaCGGAATGTTGTTGTTATTGATCAGAACTCAATTTGAtaatGATCATCACtaat	SCPL11; serine carboxypeptidase; similar to SCPL9, serine carboxypeptidase [Arabidopsis thaliana] (TAIR:AT2G23010.1); si
Chr5	AT5G64530	25792480	25792575	5	0		attaGTATAAATGCAAGCAATAACTAAATATAAACATCTattaTTtaatAAGTCtaatGAAAATGAAAAATACTATAGTCTATATACTTAGTtaat	ANAC104/XND1 (Arabidopsis NAC domain containing protein 104); transcription factor; similar to ANAC025 (Arabidopsis NAC
Chr5	AT5G64530	25792865	25793046	9	1		taatTGATCTGATGAATTGCTTattaAGTTTTTAAAATTTGAGAACAGTGAAAAAAAAACAATAGtaatAGCAATACTGTATATAACAAGTCAattaTTTTAAGCAAGCAAGTGAAAACAAtaatAGTAAAATAGCAATAAGAAGTCAattaatTGAAGCAAAtaatACTAGAGACCAatta	ANAC104/XND1 (Arabidopsis NAC domain containing protein 104); transcription factor; similar to ANAC025 (Arabidopsis NAC
Chr5	AT5G64530	25793382	25793462	5	1		taatCCattaAAATATGCATCACTTGTTTCTTTTTGtaatATTTTAGTTTGAGTATAACGATTGTAGAAACTTGTattaat	ANAC104/XND1 (Arabidopsis NAC domain containing protein 104); transcription factor; similar to ANAC025 (Arabidopsis NAC
Chr5	AT5G64530	25793511	25793647	10	0		taatACGAAattaCCTATattaCGTTAAAATTTATTTGAAATATAtaatATTTCtaatACGAAGattaGTATATTGATTTGTTATCAAtaatTTACAAACGTTTTCCtaatCGAATTGGTGAGGtaatTTTGTatta	ANAC104/XND1 (Arabidopsis NAC domain containing protein 104); transcription factor; similar to ANAC025 (Arabidopsis NAC
Chr5	AT5G64530	25794184	25794253	5	1		attaAAATAACGAATTTGGTTAGtaatTTTATattattaCAGTATATTTTTGTATCGTTTTACTTTtaat	ANAC104/XND1 (Arabidopsis NAC domain containing protein 104); transcription factor; similar to ANAC025 (Arabidopsis NAC
Chr5	AT5G64530	25796941	25797031	6	2		attaattaTGTTAGTTATTTATATATGTGTGCATattaTATGGGAGAAGTTAGCAAATTGTATTGTGAACAAATTGTCGCAAATattatta	ANAC104/XND1 (Arabidopsis NAC domain containing protein 104); transcription factor; similar to ANAC025 (Arabidopsis NAC
Chr5	AT5G64530	25797305	25797402	9	2		attaattaAAATATAtaataatTGGTAGAAACGGattaGAGTTTTGACTAACAAGATCCAAAACACTAGAACATTTATAtaatGGGAAAtaatGatta	ANAC104/XND1 (Arabidopsis NAC domain containing protein 104); transcription factor; similar to ANAC025 (Arabidopsis NAC
Chr5	AT5G64530	25797699	25797830	6	0		taatACATCTAAGGATCAGattaCACTTGTGTACtaatACATTCtaatTCATAGCTAAATTCTCGAGAAGTACGAAAAAAAGtaatTGTTTTTTTTCTCTTTGTGAAACCAGAGATGATAGATGATAAatta	ANAC104/XND1 (Arabidopsis NAC domain containing protein 104); transcription factor; similar to ANAC025 (Arabidopsis NAC
Chr1	AT1G21550	7550994	7551224	9	0		taatGTTTCATCGTTCCGAATATTTattaTATTCattaGTAGAATATTTTTTTTTTTCATTCattaTAAAAAATGTTCATATGAGGTTAAGATGATAGGGAattaTATATGCATGCATGGATACATCAAATCAAACGAGTAAattaTTTATGGAtaatCAATCTAAAATATTCTCGCGTGATGTTAGTTTGGTattaCACATTTGGTACTAAAAAAGAGCATCTTAAatta	calcium-binding protein, putative; similar to calcium-binding protein, putative [Arabidopsis thaliana] (TAIR:AT4G20780.1
Chr1	AT1G21550	7551463	7551597	6	1		attaAAACTTTTGATCACATGAAATattaAAACAGTTGTTCtaattaGTTAACCATTTTTATAGTTTTATACATACGATCAATACtaatAAAAAAAATAGATCTTTAACAACCATATTTCATTGTACACTGatta	calcium-binding protein, putative; similar to calcium-binding protein, putative [Arabidopsis thaliana] (TAIR:AT4G20780.1
Chr1	AT1G21550	7552412	7552557	8	2		attaTGGTATCAAGCattaTATACTTTGAACAAAACTGAAAtaattaGCAGattaCATTGAAACTGTTTACAAAACTTCTTCACAATGATCATACGCtaattaAACAGTTTTTTTGCCACAAACTTCTTCACAATTTTTTTGtaat	calcium-binding protein, putative; similar to calcium-binding protein, putative [Arabidopsis thaliana] (TAIR:AT4G20780.1
Chr1	AT1G21550	7554092	7554175	7	2		taattaTCATCTTTGATTTTTTTtaatattaAGTAAAAACAGTATAAGAATGAAAAAattaACTTGAtaatATAACCGGAtaat	calcium-binding protein, putative; similar to calcium-binding protein, putative [Arabidopsis thaliana] (TAIR:AT4G20780.1
Chr1	AT1G21550	7554283	7554394	6	2		attattaTACCTTGTATTTTGATAGATAAATAGTattaatGTGCTATGGAAAAAAAAAGTTAAAAAACAGTAGATTCtaatACTCTATGTAGTAGAGTGGTGTCATCAtaat	calcium-binding protein, putative; similar to calcium-binding protein, putative [Arabidopsis thaliana] (TAIR:AT4G20780.1
Chr1	AT1G21550	7554554	7554750	8	0		taatGCTTATAGTTTTCATGTGGattaGATAAATAAGAGGAAAattaTAGCATTGTCTTTGCATCTCCAACCAAATCCTATTTCCTACCAtaatTTTTTCATTTAACTATTTATACAAAAAtaatGAACAAAAGCCTGAGCCCAATTTACAAAGTTGGGCCTTattaTTTATGGGCCTGAAATGAAAtaatCAatta	calcium-binding protein, putative; similar to calcium-binding protein, putative [Arabidopsis thaliana] (TAIR:AT4G20780.1
Chr3	AT3G63350	23401147	23401178	5	2		attaattaTCAGAAACAAAAGACGtaatatta	member of Heat Stress Transcription Factor (Hsf) family, member of Heat Stress Transcription Factor (Hsf) family
Chr3	AT3G63350	23401731	23401775	5	1		taattaatTTCTCCTTGAAACCCGattaCTTGTGAATAAAGtaat	member of Heat Stress Transcription Factor (Hsf) family, member of Heat Stress Transcription Factor (Hsf) family
Chr4	AT4G00700	285074	285210	6	1		taatattaTGTattaGCGAGTGTTTTACAATTGACTGCATGCATTTTAGAattaTATCTTGATTGAGTGAACAAAACTCAAAAGGTCTAAAAAGAattaGTTCGAATCGGCTGAAAACTTCGAGTTCCGGTTTatta	C2 domain-containing protein; similar to C2 domain-containing protein [Arabidopsis thaliana] (TAIR:AT1G22610.1); similar
Chr4	AT4G00700	289782	289844	5	1		attaACACTGTTTTTAGTGCTtaattaGTTCCCTCCCTGattaCAAAAGTCCGTTAGTGatta	C2 domain-containing protein; similar to C2 domain-containing protein [Arabidopsis thaliana] (TAIR:AT1G22610.1); similar
Chr4	AT4G00700	289989	290089	6	2		attaatCAACTCTTTTTTTTTCTTTCTATAAGGTtaatGGCCAGATTCTTTCTTCTCTCACACCCattaAAATATTTCATCAACTTGTCGGTAAAattaat	C2 domain-containing protein; similar to C2 domain-containing protein [Arabidopsis thaliana] (TAIR:AT1G22610.1); similar
Chr1	AT1G77380	29073489	29073621	5	0		attaACCAGCTGACGAAAATCAACTGATCtaatCCTAAAACGCTTCATTGAGGCATTTCGTCAAACAGTTGATGAACattaTattaTTGTGCACATAAACAAATACACAAATCTACTTGATCAGAAAAGatta	Amino acid permease which transports basic amino acids., Amino acid permease which transports basic amino acids.
Chr1	AT1G77380	29077781	29077891	6	0		attaGAGTATTTTATGAGattaGAGAAAATAAAATGTTGTTTTAAAAAtaatAGGCATTTTGGTTATATCATTTGattaTTTACGTATTTCGCtaatTTTAAATTTTatta	Amino acid permease which transports basic amino acids., Amino acid permease which transports basic amino acids.
Chr1	AT1G77380	29079789	29079880	15	2		attaACATGTattattaatGGATACAAGAAAGAAGTACATATTGGTCAAattaAATATCtaatCtaataataataataataataataataat	Amino acid permease which transports basic amino acids., Amino acid permease which transports basic amino acids.
Chr1	AT1G77380	29080128	29080200	5	1		taattaatTGACCAACGCACTCCGTGACTACAAATATCTAAAGACGAGTTAtaatCGATCCTCCTCAACatta	Amino acid permease which transports basic amino acids., Amino acid permease which transports basic amino acids.
Chr5	AT5G07160	2218648	2218814	10	2		taatTGGCATTTTCCTACACTAGTAAGAAAATAAATCTCtaatGCattattattaCCGTTTAAATTGTTattaCACCTTTTATCAGTATACCTAAATGACTAAATCTCCAattaGAAGACGTGTATGCATGTAAAAAAAACATAAAGCAattaAGAAAAGAtaatta	DNA binding / transcription factor; similar to bZIP transcription factor family protein [Arabidopsis thaliana] (TAIR:AT3
Chr5	AT5G07160	2219313	2219380	8	3		taataatCTCGGTTTAAGGTTCTGtaatATATATTTCattaatATACCTAAATTTCtaattaGAatta	DNA binding / transcription factor; similar to bZIP transcription factor family protein [Arabidopsis thaliana] (TAIR:AT3
Chr5	AT5G07160	2219666	2219799	8	1		attattaAATATATACCCGTTTGTTTAAAATTGattaAACattaACTTCGTCAAATTGGCTTTTATTCCGAAattaGCACTCAATTTTtaatGTTCTTtaatCTTCTTAAGAAAGATAACTCAAACTGAAatta	DNA binding / transcription factor; similar to bZIP transcription factor family protein [Arabidopsis thaliana] (TAIR:AT3
Chr5	AT5G07160	2221110	2221222	6	1		attaatAAGTTTTGATGATAGTGTAAATGGGCTattaAAACCCCattaAGGCTAAAAAAAAattaCTACAAGGAATATGTTTTTTTTTTTTGTCAAACCAAGGAATAGGtaat	DNA binding / transcription factor; similar to bZIP transcription factor family protein [Arabidopsis thaliana] (TAIR:AT3
Chr5	AT5G07160	2222430	2222537	7	1		taatTTCGtaatGAGTGTATTTTCTAGAGATGTTattattaTAGAATGATCAAATATAtaatACTCTCTGAAATGAAAAGATTGGCTCCTTGATCTTAtaatATatta	DNA binding / transcription factor; similar to bZIP transcription factor family protein [Arabidopsis thaliana] (TAIR:AT3
Chr5	AT5G07160	2222589	2222666	7	2		attaatGCTACTTGAAAAACtaatCATCAAGattaAACattaCAAAACTACTAGGAGTTAGTTACTTACCTGtaatta	DNA binding / transcription factor; similar to bZIP transcription factor family protein [Arabidopsis thaliana] (TAIR:AT3
Chr5	AT5G53590	21768849	21768970	6	0		taatAAATATAGAAATCCATATCCTCAtaatACTAGtaatATTCAAATAAGGattaTAGAAAGAAAAAAattaGTAGGGAAGCAGATCAATGTTCATCAGGTTAGATTTTACGAATTTtaat	auxin-responsive family protein; similar to auxin-responsive family protein [Arabidopsis thaliana] (TAIR:AT4G00880.1); s
Chr5	AT5G53590	21769043	21769159	6	0		attaCGTTTAGTGATTTGGGTTTAGATTCTATTCAAACGTCAACTCATGattaAGAGTAAACtaatCattaTACAATCTTAAACCTAACGACACTTGGTTTTTAtaatGCCTTtaat	auxin-responsive family protein; similar to auxin-responsive family protein [Arabidopsis thaliana] (TAIR:AT4G00880.1); s
Chr5	AT5G53590	21769665	21769777	5	1		attaTACTGTGTTACtaatCGAAGTATGAGATTGAGGTTATGCTTGTGTTTTCAAACCAGTTCCtaatTGAACCAAACTTTATCCGAAATTTTCAAAACCAAACCattataat	auxin-responsive family protein; similar to auxin-responsive family protein [Arabidopsis thaliana] (TAIR:AT4G00880.1); s
Chr5	AT5G53590	21770212	21770283	6	1		taattaatAGCTAAGAAGGCAATTTAAAGTCTTCtaatCTTTATTTTGCTTGGTGGGattaTAGTACAatta	auxin-responsive family protein; similar to auxin-responsive family protein [Arabidopsis thaliana] (TAIR:AT4G00880.1); s
Chr5	AT5G53590	21770382	21770465	5	1		attataatGGAGTATAACTTAAACCCAAATTCTTGTTTTCAAATATTtaatAGCCTGTTGAATGATTTCGGACtaatGTGatta	auxin-responsive family protein; similar to auxin-responsive family protein [Arabidopsis thaliana] (TAIR:AT4G00880.1); s
Chr5	AT5G53590	21770606	21770729	6	0		attaTAGAAAAACTAAACAAAATGattaCGTTCTAAAtaatAGAATTTAAAAATATGTGTTTATGGGGGATGtaatTTCACTATCTCTAAGattaGGTATAGGTTTGACCTTTAAATCTTtaat	auxin-responsive family protein; similar to auxin-responsive family protein [Arabidopsis thaliana] (TAIR:AT4G00880.1); s
Chr5	AT5G53590	21770865	21770925	6	2		attataatGTTAAAGAGAGTCATACACAtaatATGTATACTTTTTTATATATGattaatta	auxin-responsive family protein; similar to auxin-responsive family protein [Arabidopsis thaliana] (TAIR:AT4G00880.1); s
Chr5	AT5G53590	21771190	21771301	9	2		taattaGAtaattaTTTATattaCACATACGAGATCAATATATTTCtaatTGACCTCTACATTTTTTGTAAGCTATGGCattaAATattaAACAACACCAAAATATTTtaat	auxin-responsive family protein; similar to auxin-responsive family protein [Arabidopsis thaliana] (TAIR:AT4G00880.1); s
Chr5	AT5G53590	21772929	21773109	9	2		attaatCTCTTCACAAAAATAAAAACTCAAGCACATCTAAGAattaCCAAACAAGCAAATATATTTTGACTTTGATTGAGATCCGTCACCAattaTATCTACCTCAattaCGGCAGCTTTTTAGTTTTGTCAACTtaattaCTGCAattaACACGGCCAATTCAAATATACTATATTtaat	auxin-responsive family protein; similar to auxin-responsive family protein [Arabidopsis thaliana] (TAIR:AT4G00880.1); s
Chr5	AT5G53590	21773217	21773416	11	2		attaCCTGAAAATTTCCGAAATTTTCGCACATCtaatTTATCATattaGAAACTAAAAGTATGTTCACattaGGGAGTTattaatTGGTTTATTTTTGTTACTAGAGTTTAAAGattaCTGTAAGCGGTGAGTTCTTCTTTTTCTCCGTGACCCTATCCTGattaGTCTAAAGGTTtaattaTCTCTCACTTTCTGatta	auxin-responsive family protein; similar to auxin-responsive family protein [Arabidopsis thaliana] (TAIR:AT4G00880.1); s
Chr5	AT5G53590	21775585	21775687	5	0		attaGCTAAAATAAAATAAGAAATATAGCAtaatTTATTtaatGGAATGATTTATAAAGAGTGATGTGTAAGCGTTTGATTGATTTattaCACATCTTAtaat	auxin-responsive family protein; similar to auxin-responsive family protein [Arabidopsis thaliana] (TAIR:AT4G00880.1); s
Chr5	AT5G37420	14842282	14842382	5	1		taattaAAATTGTtaatAGTAAAACTATCGTATTGTAGTACGTCTTTAAAAATATattaAACTCAAACATATAGTTAAATGTGGTTTATATTCAGTTtaat	transcription factor; similar to binding [Arabidopsis thaliana] (TAIR:AT5G37410.1); similar to Kelch repeat-containing p
Chr5	AT5G50010	20346321	20346440	6	1		taatTTAAAATTTAAAAAtaattaACATGATCAGCTCTTCCTCAACTATAACTCtaatTCCGTGTACTTAAATAGTTAAattaTACTATAAACCCACTTAGTTGCTTTATCTAAGAatta	transcription factor/ transcription regulator; similar to SAC51 (SUPPRESSOR OF ACAULIS 51), transcription factor/ transc
Chr5	AT5G50010	20346920	20347041	12	3		attaAAGCCAGTAAGGattaAGTGTATCCACTTTtaattaatCCtaatTTATATACTATACGGattaGtaatattaTCCtaatGGTTTTTGTATAACTTAAATATTTGGCGTGGtaatatta	transcription factor/ transcription regulator; similar to SAC51 (SUPPRESSOR OF ACAULIS 51), transcription factor/ transc
Chr5	AT5G50010	20347259	20347536	15	2		attaattaGGTTTAGAtaatTTTGGTATCAAGTTTTATGATTGAtaatATACGattaAGTCATTGGCTAACTAGCTAAAAAAACTTTTTTTGGCTAACTTGGtaatTTTTGGTGATGCAGGTTGTTCATTTGGGTTTCTGTATAGAAattaTCTCCTTTTTTGTCCTTCGAAACTTATCTTACAGTATCtaatATTGAATTTATATTTTCAtaatATAAattaTTGTGGATTGGTCATAAattaTGATCTCAAtaataatGTTCTTATGTTATCatta	transcription factor/ transcription regulator; similar to SAC51 (SUPPRESSOR OF ACAULIS 51), transcription factor/ transc
Chr5	AT5G50010	20348380	20348410	5	2		attaTGAGTATATCTTACtaattaGtaatta	transcription factor/ transcription regulator; similar to SAC51 (SUPPRESSOR OF ACAULIS 51), transcription factor/ transc
Chr5	AT5G50010	20350884	20350931	5	2		attataatGGTAAACACACAattaatTTAACTTTTTTACAAATGatta	transcription factor/ transcription regulator; similar to SAC51 (SUPPRESSOR OF ACAULIS 51), transcription factor/ transc
Chr5	AT5G50010	20352516	20352613	6	1		taatCTTATCATGGGATattaTAGGATCTTATCAACTCTTTTATAAGTTTTGAATGTTGattaTATACATGCattaTAGTATGATTCACTTGtaatta	transcription factor/ transcription regulator; similar to SAC51 (SUPPRESSOR OF ACAULIS 51), transcription factor/ transc
Chr3	AT3G27920	10359554	10359598	5	1		taattaTAGGACattaTGAATCAATGAGTTtaatGAGTGCAatta	Encodes a Myb-like protein that is required for induction of trichome development., Encodes a Myb-like protein that is r
Chr3	AT3G27920	10361152	10361187	5	1		attaCAAATAGGAAtaataataatAGATCCCAtaat	Encodes a Myb-like protein that is required for induction of trichome development., Encodes a Myb-like protein that is r
Chr3	AT3G27920	10361813	10361900	6	1		taatGCTCTTTAAATAGTATAAAGAAGTACGTACTCCTAGATTGtaatAGTGGTAGTATTGATATCGATattaGTATCCAtaattaat	Encodes a Myb-like protein that is required for induction of trichome development., Encodes a Myb-like protein that is r
Chr3	AT3G27920	10364296	10364525	11	1		taatTTCTTAAATCtaatCAGATAGTTTAGCCTGTATACTGattaGTTAGTCAAAATGAGAATTTTCAAGTCACAAGTTCGAACattaTAGTAGATAAGAGACCAAattaatCTCCTCtaatTTTCGGGGTAGAAAAattaTGGACCTAAattaTATATATGTGTGTGCATACTGTtaatATACAAAGACATATATATATATATATATATATTTTGATGAAAGGTTtaat	Encodes a Myb-like protein that is required for induction of trichome development., Encodes a Myb-like protein that is r
Chr3	AT3G27920	10365153	10365233	5	0		attaAattaGAAATTTACTCCAAAAGCAGAGGATTCTCGtaatCattaCCAAGTCGGCTCGAAAGTAGTTTATATACatta	Encodes a Myb-like protein that is required for induction of trichome development., Encodes a Myb-like protein that is r
Chr3	AT3G27920	10365876	10366004	5	0		attaTAAAGATTCGAACACATGACATGAACTCAAGACATAACCATAtaatACACGTACATCTTTTGATAAATCATGAAGAAtaatATCAAAAAGAAATTCTTGGtaatGAGTCGAAAATCAAACCatta	Encodes a Myb-like protein that is required for induction of trichome development., Encodes a Myb-like protein that is r
Chr3	AT3G14360	4788617	4788720	8	3		attaatGGTGTATTTGGATCCCTGGTattattaAATTTAGAAAATACTAGTTTTtaattaTATAGGTAAATGAAAtaatTTGAAATTTTGTTTAAACTGAatta	lipase class 3 family protein; similar to unknown protein [Arabidopsis thaliana] (TAIR:AT1G45201.1); similar to lipase [
Chr3	AT3G14360	4788847	4788908	5	1		taatTGTTTTCAGAGATTTattaattaAAATTGACAACTAAATTTGTTTATAACAGATatta	lipase class 3 family protein; similar to unknown protein [Arabidopsis thaliana] (TAIR:AT1G45201.1); similar to lipase [
Chr3	AT3G14360	4790691	4790775	6	2		attaGTTCTCACTTCTCAATGCAAAACATATCGattaatACTATGTTCAAAAAATAAAATAAAAACATATCGattaatATTtaat	lipase class 3 family protein; similar to unknown protein [Arabidopsis thaliana] (TAIR:AT1G45201.1); similar to lipase [
Chr3	AT3G14360	4790879	4790944	6	2		attaattaTCtaatAAGTATTCTTTATACCAAACGTGAAGAAAGAAACTTGTGTGTTTTGattaat	lipase class 3 family protein; similar to unknown protein [Arabidopsis thaliana] (TAIR:AT1G45201.1); similar to lipase [
Chr3	AT3G14360	4791321	4791511	6	0		attaTTTTGGTTTTTCTCAGTAACAACAAAtaatTTCAAAGTAAAAGCGTAAGAAAAattaCAAGTTACAAAGCTAAATAAAAATCAGAATCTGCAGTCGCCtaatAAAAAATGAAAAATGACCAAAGTTTCTCTGCAAAACAAAAACTTtaatCTAGAGAAGCAACTTCCCTCCTCTCTGCAACAAatta	lipase class 3 family protein; similar to unknown protein [Arabidopsis thaliana] (TAIR:AT1G45201.1); similar to lipase [
Chr3	AT3G14360	4795185	4795282	5	1		attattaTAACTTGGTAAGTACTTAAAATTTTCTAAAACAATCtaatTTATTTTACTTAAACTCTAAACCGGTAAGACAAAGtaatATGAACTAtaat	lipase class 3 family protein; similar to unknown protein [Arabidopsis thaliana] (TAIR:AT1G45201.1); similar to lipase [
Chr3	AT3G14360	4796008	4796203	11	2		taattattaatAGTATTTAAATTTCAAATAGTAAATAGTGATTTACATCGCTTTTTAtaatATTtaatTTAGTAACTTTTGTATTtaatAAAATTTCAATCATACACATTCAATTTTACAATATATTTtaattaTATATTTCATCAtaatAAGCTATCTTGTTATTCTATACACTCCATCTTTCTTTTTTGAtaat	lipase class 3 family protein; similar to unknown protein [Arabidopsis thaliana] (TAIR:AT1G45201.1); similar to lipase [
Chr3	AT3G14360	4796332	4796501	7	0		taatTGCAGAGTAAGCGGTAACTAAAATGCATAGTTTGCtaatCCATTCAGTATGCGattaGTTTTTCTATACACATGAGtaatCTGAACTATCTGGTCCTTATACACTCCATCTTattaACGATATTTGAAGTTTAAATAGTAAGTCACATACTTTTTTattaTTtaat	lipase class 3 family protein; similar to unknown protein [Arabidopsis thaliana] (TAIR:AT1G45201.1); similar to lipase [
Chr3	AT3G14360	4796575	4796676	6	0		taatAAATAtaatTtaatTCTATACACTACATCTTATTGTTAGTTTTCCATTTTAGTTAAAAAAattaTAAGAtaatTTTTTAGATATAAACATATAAatta	lipase class 3 family protein; similar to unknown protein [Arabidopsis thaliana] (TAIR:AT1G45201.1); similar to lipase [
Chr1	AT1G50590	18732274	18732357	5	1		attaGAGATCTCACACTCCAATTTTTCTCtaataatTTTGGAAAGATCattaCAATAACAGGTAAAGAAGTATTCAAAAAatta	pirin, putative; Identical to Putative pirin-like protein At1g50590 [Arabidopsis Thaliana] (GB:Q9LPS9;GB:Q9C6P9); simila
Chr1	AT1G50590	18735013	18735148	8	3		taattaCTACCAAattaGCATTCTCATTTTCTTGTCATTTTTTTTTTTGTTTGTTAGAAattaGCATTCTTGACCAtaataatACTGTACAACAAACTATACAGAATTCATGATCATCATTTTGAATTGtaataat	pirin, putative; Identical to Putative pirin-like protein At1g50590 [Arabidopsis Thaliana] (GB:Q9LPS9;GB:Q9C6P9); simila
Chr1	AT1G50590	18735198	18735293	7	2		taatACTattaatATACATCCGATCTGTTtaatAAAAAGTTGTTGACAAAAATAAAATGTTTCAattaCCAAAAAAAAAAAACTGTAACtaataat	pirin, putative; Identical to Putative pirin-like protein At1g50590 [Arabidopsis Thaliana] (GB:Q9LPS9;GB:Q9C6P9); simila
Chr1	AT1G50590	18735468	18735585	6	0		taatTTGAAAattaTGCAATTGAAAattaTATATATCTATACCCATAAAAACGACAAAGAtaatTTAAAACAAAATTTCTAGAAACTCCCTTTTTTGTCTGACGAATGattaCGtaat	pirin, putative; Identical to Putative pirin-like protein At1g50590 [Arabidopsis Thaliana] (GB:Q9LPS9;GB:Q9C6P9); simila
Chr1	AT1G50590	18736273	18736404	5	0		attaTAAATGAAAAGTTTAGGAattaCACAAAATAAAACCTAAAGTTTTTGAGACCTTGCCAAAattaAAAACAAGGTAACAAATAAATGTAAAGACACAAAAGTGAAATCATCtaatCCAAGGTTGCatta	pirin, putative; Identical to Putative pirin-like protein At1g50590 [Arabidopsis Thaliana] (GB:Q9LPS9;GB:Q9C6P9); simila
Chr1	AT1G50590	18736759	18736861	5	0		taatCAAACAACtaatTGGTTATAACTTTGATTTATTCGTATGTTCATCATTTAAACGTACattaACGTTCGattaTTTAACTTTTAAAAAATCAACCAatta	pirin, putative; Identical to Putative pirin-like protein At1g50590 [Arabidopsis Thaliana] (GB:Q9LPS9;GB:Q9C6P9); simila
Chr1	AT1G50590	18736922	18736974	7	2		taatAtaatGAAACAAAattaAAAAattattaAAAAAAACAATACattataat	pirin, putative; Identical to Putative pirin-like protein At1g50590 [Arabidopsis Thaliana] (GB:Q9LPS9;GB:Q9C6P9); simila
Chr5	AT5G58570	23669786	23669980	8	0		taatTGAGGATTTTTTTTCTTTTGCCAACAGATAAAtaatATAAGATTGTTTCAGAAAAAAAATAAAGATGGAtaatTGAGGattaGGTTGGCattaTTTGATGCAAAAAATACTAAAGAAAATCTCACATTGAAATCAattaAAAtaatTTTCTTATGGTATATACAAGTTGATGCAAAATTGATAAAAGatta	unknown protein
Chr5	AT5G58570	23670087	23670140	5	1		taatTGAATTGTGTTTCGTAACTAAattaGGGATTTattaatCATGAAAAatta	unknown protein
Chr5	AT5G58570	23670944	23671022	7	1		taatGGTAGTAGTAAGCTTTATCGAGtaatGGATGGCattaatGGCGAGGAtaatAAATCTTattaGTTCAAGAAatta	unknown protein
Chr5	AT5G58570	23675379	23675450	5	1		taatGTAGCTATTTCTACAGCTTACtaatGGGGTATCAATATattaGTACATGCACCATCATGTTAtaatta	unknown protein
Chr5	AT5G48110	19498419	19498501	6	2		taatATATAAAAAAATTCGATGGTGTTAAATGCATACATGTTTATattattaTTTTtaattaAAGAAATACAATGAATTtaat	terpene synthase/cyclase family protein; similar to terpene synthase/cyclase family protein [Arabidopsis thaliana] (TAIR
Chr5	AT5G48110	19498552	19498843	20	3		taatAAGAATAAGTAGTAACGTATATGGAattaatAGTGTTTGGAAAAATGAATAGTAAAattaAATAAAtaattaatGAAAAGACAAGAAtaatGGTAGATTtaatTTACCACATAAACAAAAAAAACTCTTTTTTACTTTACAAAAAAtaatAGTAtaatattattaatCTATTGTATTTCTTGTTGattaTTGAGAAAACTACAACAattaTCATATTTTtaatTTCTTTCAAAATTTACCACATTTCtaatTTCTTTTCAGTTTCTACCACATTTattaTTTAAatta	terpene synthase/cyclase family protein; similar to terpene synthase/cyclase family protein [Arabidopsis thaliana] (TAIR
Chr5	AT5G48110	19499264	19499412	7	0		attaTCTTGTCTACCATTCGATCTGAATTTGTTCCTGATCTGATTTTattaCTCATTCGATATGAACTTGTCTCTGATATAACATattaTTTAAATAAAattaTATGCAattaTAAACGTGTAGGTGAAGACAAtaatGCTTAACtaat	terpene synthase/cyclase family protein; similar to terpene synthase/cyclase family protein [Arabidopsis thaliana] (TAIR
Chr5	AT5G48110	19499634	19499744	8	1		attaAATGTGATAGATTTTAAAATTTATTGTtaatTGTTATAGACTTTAAAACCATTTTTCGAAAAGtaatAGATTTTAAAAGATTCCCTtaattattaGCAattaCatta	terpene synthase/cyclase family protein; similar to terpene synthase/cyclase family protein [Arabidopsis thaliana] (TAIR
Chr5	AT5G48110	19499889	19499977	6	1		taatACGTAGGGATAAACGattaAGATTTAAAGCCGACTCAAAattaAGGACTTTTATAAAGTATAAACAATAAGGGGACTattaatta	terpene synthase/cyclase family protein; similar to terpene synthase/cyclase family protein [Arabidopsis thaliana] (TAIR
Chr5	AT5G48110	19504746	19504918	14	2		attaatATAAAAATAAATTGACAGCTAAATACtaatACTGACTGGCTAAATCCTCATTTTattaTTTTtaatAGTattaatattaGACATATCAAATCAACCtaatTTATATAAAattaTATAAAACAAAAATTGTCATATGATATACCattaCTtaatAAAAattaTAtaat	terpene synthase/cyclase family protein; similar to terpene synthase/cyclase family protein [Arabidopsis thaliana] (TAIR
Chr5	AT5G48110	19504971	19505109	11	2		taattattaAATTTTAAAATCACTACTTTtaatAAATAAATAGTCACGCTGTACCGGTGGTTAAAATTtaatACTATTTATGattaGTAACAAGTGGTGGAGCAAAATCattattataatTGtaatACTAAATACatta	terpene synthase/cyclase family protein; similar to terpene synthase/cyclase family protein [Arabidopsis thaliana] (TAIR
Chr5	AT5G48110	19505163	19505211	7	2		taataatATATAAAattaTTGTTAAGAAAattaAAATattaAAtaatta	terpene synthase/cyclase family protein; similar to terpene synthase/cyclase family protein [Arabidopsis thaliana] (TAIR
Chr5	AT5G48110	19505403	19505496	9	1		attaCTGTCAATAGCAAAATAtaatAGTAAattaCTGTCAAGATAGCAAattaAAATattaTAGTattattaatCTCTTGTTTTTCTCGTtaat	terpene synthase/cyclase family protein; similar to terpene synthase/cyclase family protein [Arabidopsis thaliana] (TAIR
Chr5	AT5G48110	19505585	19505648	6	1		taatCATTTTCCAATGCCAGTATTTTTTattaTTtaattaTATAAATCTACGCAattaTAtaat	terpene synthase/cyclase family protein; similar to terpene synthase/cyclase family protein [Arabidopsis thaliana] (TAIR
Chr5	AT5G48110	19505835	19506032	14	1		attaAACGTCAATTTTATTTCattaTTTTGTCTTTAAAtaatCAAAAGattaTATattaatACTCCCTCAGTTTCACAATAtaatTTGTTTTGGACTAACTTTTTTATTTTACAATattaGTTGTTTTCAAGTTTCTATACAAattaTAtaatTTtaatATTTTATGattaTTTCTAtaatGCAGTCTCTTTTAtaat	terpene synthase/cyclase family protein; similar to terpene synthase/cyclase family protein [Arabidopsis thaliana] (TAIR
Chr5	AT5G48110	19506120	19506205	6	1		taatGGATGAGAAAAtaatCATTTTATTCCTCAattaTTTGCAattaatACAATTGTTTCCTAACTATCGTCTGCACAAATTtaat	terpene synthase/cyclase family protein; similar to terpene synthase/cyclase family protein [Arabidopsis thaliana] (TAIR
Chr5	AT5G48110	19506564	19506664	6	0		taatATACAAAAtaatTTGATGGTGTTAAGATGTATATATattaTTTATTTACGCCATTTTTAAATACTATATACACACATGattaAATCAAtaatTtaat	terpene synthase/cyclase family protein; similar to terpene synthase/cyclase family protein [Arabidopsis thaliana] (TAIR
Chr5	AT5G48110	19506910	19507025	7	1		taatATAGATAGtaatCAATTCAGACCATTTTTAAATACTCCTATATACACACATGattaAATCattaatTtaatCACTTAGACGATCTGATCTACCAAACTTTTTGATGGGtaat	terpene synthase/cyclase family protein; similar to terpene synthase/cyclase family protein [Arabidopsis thaliana] (TAIR
Chr5	AT5G48110	19507122	19507192	5	1		taattaatATTTAAATTtaatGAGATTTTAGTGATATCGTATACAGATAAAAGGATCCATTTTTAGTatta	terpene synthase/cyclase family protein; similar to terpene synthase/cyclase family protein [Arabidopsis thaliana] (TAIR
Chr2	AT2G27250	11662257	11662306	5	2		taattaTTGAAGATGATGGtaataatGATGACACATCAAAAAATGAtaat	One of the three CLAVATA genes controlling the size of the shoot apical meristem (SAM) in Arabidopsis. Belongs to a lar
Chr2	AT2G27250	11662540	11662617	5	1		taatAAATAGATTTGAAAAGACattaatGGTAAATAGATACATATGTTAGTAAAattaTATATAACAATGAGTTatta	One of the three CLAVATA genes controlling the size of the shoot apical meristem (SAM) in Arabidopsis. Belongs to a lar
Chr2	AT2G27250	11663283	11663328	5	1		attaCCCAAACGGattaTAAattattaTTTTTTGGGTCTCAGatta	One of the three CLAVATA genes controlling the size of the shoot apical meristem (SAM) in Arabidopsis. Belongs to a lar
Chr2	AT2G27250	11663611	11663715	8	1		taattaGTCGACGTAAACTAACCAGAAAATTCGAATGCCTAAGCCTATCCATattaTCTGATCAattaCTAACTACAATGGtaatCTAAattaAattaAAAtaat	One of the three CLAVATA genes controlling the size of the shoot apical meristem (SAM) in Arabidopsis. Belongs to a lar
Chr2	AT2G27250	11663773	11663931	11	2		attaatTTTTTTAGTTTTCTATGtaatCTTTATTGGTTAGTATAGGTGAATGGtaatTTTTTAAAAAAATAGTtaattaTCATTGGTTTAAAGTTATAGAAAACTGTAAAACattaAAAAtaatACATTTAtaatCAATATTtaatATGTTTTCTtaat	One of the three CLAVATA genes controlling the size of the shoot apical meristem (SAM) in Arabidopsis. Belongs to a lar
Chr2	AT2G27250	11663980	11664051	7	1		taatAACTACAATGTTGattaCTTTGGTATACATGTTtaatATTTTtaatTTCAATGTtaatGCTtaataat	One of the three CLAVATA genes controlling the size of the shoot apical meristem (SAM) in Arabidopsis. Belongs to a lar
Chr2	AT2G27250	11664532	11664594	7	2		attaAGGAtaataattaGCTCTAGGTTTGTTattaCGCCATCACCAATTTTTTTATattatta	One of the three CLAVATA genes controlling the size of the shoot apical meristem (SAM) in Arabidopsis. Belongs to a lar
Chr2	AT2G27250	11664726	11664841	7	1		taatTTATCCTTCCCACCACATCATCGAATCATCATCATCATTTTTattaTTGTATGTTtaatTGTGACTATCACATCCattaattaTTTGCATTGACAATTGAAAACGTACtaat	One of the three CLAVATA genes controlling the size of the shoot apical meristem (SAM) in Arabidopsis. Belongs to a lar
Chr2	AT2G27250	11666125	11666246	7	2		attaGCCACTGGAATCAATATTCAAAGTTGTATAAAACGGCAGGGGTAtaattaGACTCAAAGTTCTGGTTCAGTTAtaattaatTCCTAAGTCTAACATGCTGTGGAGGTTCACAACtaat	One of the three CLAVATA genes controlling the size of the shoot apical meristem (SAM) in Arabidopsis. Belongs to a lar
Chr2	AT2G27250	11666416	11666548	7	1		taatAAATAtaatTTCATGTATTTAGATTTCTTCTAAGAAATGTGTGAAAtaatattaAACATAtaatATTTGTGTATTTAGAAAAAAAAATGTAACCAACAAGAAattaAACTAAGCTTGTGTCACAAtaat	One of the three CLAVATA genes controlling the size of the shoot apical meristem (SAM) in Arabidopsis. Belongs to a lar
Chr2	AT2G27250	11666663	11666762	7	1		attaCAGTTGCTCTTATAAattaTATTGTTtaatCTGGAAACAGTTATATGCTTAAattaTATTGAACAATATGGATGATACCTtaatCGGAtaatatta	One of the three CLAVATA genes controlling the size of the shoot apical meristem (SAM) in Arabidopsis. Belongs to a lar
Chr2	AT2G27250	11667175	11667237	5	1		taatGTACTTAGAAAATGTATCTAGTTTTGTTTTTattaTGGAtaatCCGGAATTCGattaat	One of the three CLAVATA genes controlling the size of the shoot apical meristem (SAM) in Arabidopsis. Belongs to a lar
Chr2	AT2G27250	11667348	11667437	7	1		attaGGTCTTTTTTTGGCCAACAATTTattaGATCAGAAGACAATCAAAattaTTGTAAACTTACTGGTAAGTattaTattaAattatta	One of the three CLAVATA genes controlling the size of the shoot apical meristem (SAM) in Arabidopsis. Belongs to a lar
Chr3	AT3G56200	20847463	20847555	6	1		taatattaGGACGCATGAAAACACATAAGAATTCAtaatCACTCTTGCattaCAGAGATGACAattaCAAAAGTAGCTTTATACATACCatta	amino acid transporter family protein; similar to amino acid transporter family protein [Arabidopsis thaliana] (TAIR:AT2
Chr3	AT3G56200	20849252	20849392	7	2		attaatGTTGCTATCAGTCACATTCTAtaatGTTAACTGAGTAACTTCAATATGATTCATATGAAATGattaAATAAAAATAACTTTAGAAGACAGTGTTtaattaTTCTTATATTGTTTCGTTTATCACGTTTTCAatta	amino acid transporter family protein; similar to amino acid transporter family protein [Arabidopsis thaliana] (TAIR:AT2
Chr3	AT3G56200	20849668	20849814	9	2		attaGTGTTGGACGGACCCATTTTATTTTGGATTTTTTTGTAtaatTCTTTGGGGTTTTTTTGTtaataatTCACTTCTGTCTAtaatATGattaTGATTGTTCATCATATTTTAGCTGtaatTTCCTCTCTTGAACAAAattatta	amino acid transporter family protein; similar to amino acid transporter family protein [Arabidopsis thaliana] (TAIR:AT2
Chr3	AT3G56200	20852661	20852765	5	0		taatGTCGGCACTGGAGTGATTTAGAGAAGGTGGAAGCattaTTTAAGTCTGTAACAAAACAAGAAACCAACattaAGAAGAGACATACAAGAACattaACatta	amino acid transporter family protein; similar to amino acid transporter family protein [Arabidopsis thaliana] (TAIR:AT2
Chr3	AT3G56200	20853802	20853903	5	0		taatATACAGCCACGTCAGCGCACCtaatACACCCAAAAATACCTTAAACAAGGTTCGCACCTTGGTTTattaCACCATTCTGATTtaatTTTTTGCTatta	amino acid transporter family protein; similar to amino acid transporter family protein [Arabidopsis thaliana] (TAIR:AT2
Chr5	AT5G18270	6038180	6038376	14	3		taatGAGAGTGGCCAattattaACCCattattaCTCCTTTTAAAAattaGTATTTCTGGTtaatCCCCTCACTGATTTTTGTTGTTGTTTTTATTCTAACATTGGAAtaatCACtaatGGCTATGATGTGATATGGCTattattaGAGTTACACattaTCTATTTTCattaGGATATATAAAACTAAAAAAATatta	ANAC087; transcription factor; similar to ANAC046 (Arabidopsis NAC domain containing protein 46), transcription factor [
Chr5	AT5G18270	6038564	6038723	11	3		attaCTCAATattaAATCTTTGGTTAAGAGTACTGCAATATTGCTGAACTCCTAGTCTtaattaGACAACTCTTTACGCAGtaatTTGCTACTTTTGACAGCAattaACGCCTTTGattaatCattaatCTCTTACTTTTCTAACTCTTACTAAGTatta	ANAC087; transcription factor; similar to ANAC046 (Arabidopsis NAC domain containing protein 46), transcription factor [
Chr5	AT5G18270	6038810	6039030	11	0		attaAAattaAACATTTTTAAAAATGTGGGACTTCAGattaAATTGTCTTTTTATGAACGAAACtaatGGACTTCATAAAGGCCCAtaatAtaatGTAGGCCTTTTTGGTCCAAACTATGGTCCATGGCattaCCATAAGCATATCTGCTTATTGTCTAACCtaatCCattaAAAAGGTGAAAattaAAGCAACAAAAATGAAATATGTATCGTTTGtaat	ANAC087; transcription factor; similar to ANAC046 (Arabidopsis NAC domain containing protein 46), transcription factor [
Chr5	AT5G18270	6039399	6039472	5	1		taataatCCTCACATTCATGCATTTTTTTTTCTTTTTTCCAAAATattaCtaatATTTTATTCTAGTATAtaat	ANAC087; transcription factor; similar to ANAC046 (Arabidopsis NAC domain containing protein 46), transcription factor [
Chr5	AT5G18270	6040124	6040276	7	0		attaTATCTATATATATCAAAGATAAAACGAGTATGTAGTTATGATattaACAGATGTTAACAAGTGCTGGAAAATTTtaatGATATGTAACGTACTAAGAACTTGCATTTattaAAAAattaAGTAGGAAAACGtaatGTGATTGATGtaat	ANAC087; transcription factor; similar to ANAC046 (Arabidopsis NAC domain containing protein 46), transcription factor [
Chr5	AT5G18270	6040659	6040701	6	1		attaAAATCTattattaatattaGTGGCGTACTTATGTTatta	ANAC087; transcription factor; similar to ANAC046 (Arabidopsis NAC domain containing protein 46), transcription factor [
Chr5	AT5G18270	6043146	6043245	6	1		attaTATTTTTACAAGtaatAAATTCGattaatATGTACTTTTTAGCTCAAACTTAGTCATTGAtaatACATTTAACAAACTGTTGAGATTTTTAAatta	ANAC087; transcription factor; similar to ANAC046 (Arabidopsis NAC domain containing protein 46), transcription factor [
Chr5	AT5G18270	6043309	6043374	7	1		taatTTAGCTAACAAtaatTCGACTAAATATattaTATATATACAtaatGTTGATTGCattaatta	ANAC087; transcription factor; similar to ANAC046 (Arabidopsis NAC domain containing protein 46), transcription factor [
Chr5	AT5G18270	6043627	6043701	6	2		attaatCATGAGTTTCAtaatTTAACattaGACCCCCAAAAAAAAATTGAGTTTCATATTTATCTTCAAtaatta	ANAC087; transcription factor; similar to ANAC046 (Arabidopsis NAC domain containing protein 46), transcription factor [
Chr5	AT5G18270	6043755	6043828	10	4		taattaTAAAGTATATGTTTTCTAGTATTtaattaGAGAATGTAtaattaGCTGAGTattaTattaatTGatta	ANAC087; transcription factor; similar to ANAC046 (Arabidopsis NAC domain containing protein 46), transcription factor [
Chr5	AT5G18270	6043918	6043990	8	3		taattaACTTATTtaattaatTGGTAGCAGAGTAACTtaatCTGGATCCTTTCATTTTCTGTGTGTTtaatta	ANAC087; transcription factor; similar to ANAC046 (Arabidopsis NAC domain containing protein 46), transcription factor [
Chr5	AT5G18270	6044043	6044123	6	1		taatAGTAACACTACACGTGATAtaattattaGTATGATTGCTCGAAATCCGTGAAGTAAGTATAGattaAGTTGGAatta	ANAC087; transcription factor; similar to ANAC046 (Arabidopsis NAC domain containing protein 46), transcription factor [
Chr5	AT5G18270	6044877	6044936	5	0		attaTGACACCtaatCTCCAACCAAattaACTGTAtaatTGTCTTTACTCGCTAGTatta	ANAC087; transcription factor; similar to ANAC046 (Arabidopsis NAC domain containing protein 46), transcription factor [
Chr5	AT5G18270	6045050	6045085	5	1		attaCAtaataatTTAACAAGAAtaatAGTACtaat	ANAC087; transcription factor; similar to ANAC046 (Arabidopsis NAC domain containing protein 46), transcription factor [
Chr5	AT5G18270	6045176	6045262	6	1		taatCTTCTGGAAATattaACATGCGACAAATTTTTATattaAAGATATTTGTACAGtaataatCTACACATTGCCGACTCAGatta	ANAC087; transcription factor; similar to ANAC046 (Arabidopsis NAC domain containing protein 46), transcription factor [
Chr5	AT5G18270	6045320	6045420	10	1		attaAAAAAAAAtaatCACCCATCCCTtaatTCATATTGCATCTTTattaattaGTAGtaatATAGtaatCTtaatTTATTTCTTTGATCTGTTCGTatta	ANAC087; transcription factor; similar to ANAC046 (Arabidopsis NAC domain containing protein 46), transcription factor [
Chr5	AT5G18270	6045511	6045703	9	1		attaTTGTGTACATAGTATATATGTGACATCTCATGTATAAACAAACAAtaatATAAAGGAACTTTTTTCGTCTGACTACATAtaatTGTGATTTAAATACAGTGGTCATATATCAAAAattaAATCGTtaatAAAATAGATTTTAAAAAAAAACATAACTTTTtaatCACAATTTTTTTtaatCACtaatta	ANAC087; transcription factor; similar to ANAC046 (Arabidopsis NAC domain containing protein 46), transcription factor [
Chr5	AT5G18270	6045822	6045919	5	1		taatTGTCTTTCCCTAAAATTGTTTTTATCTGAATTTTCTTTGTCCGtaattaTCTCGattaAACGCGTTTTGGTGATCTTATGTGGAGCATATatta	ANAC087; transcription factor; similar to ANAC046 (Arabidopsis NAC domain containing protein 46), transcription factor [
Chr1	AT1G75750	28439302	28439323	5	1		attaTTTTTTattattattaat	GA-responsive GAST1 protein homolog regulated by BR and GA antagonistically. Possibly involved in cell elongation based
Chr1	AT1G75750	28439955	28440118	10	2		attaTTTTTATTTTTCATTTCCGATTTTTTAGTATAtaatGTTTCACTTACGAATGTTtaatAAAATGAACAAattaatCTATCACCAAAtaatTtaatGACTAAACGGCTAACCAAattaAATTTTTTGTTAAAATCAATTTTTACCCATATACGTTtaatta	GA-responsive GAST1 protein homolog regulated by BR and GA antagonistically. Possibly involved in cell elongation based
Chr1	AT1G75750	28441282	28441398	8	0		taatGATCATGattaTTTATGTTCTCGGTCTTCATTTGTCTACTCTATCGTattaACACAAattaTAACGCAAACAAGAattaTTTTTATATGGTCGTGattaAAtaatGGTAtaat	GA-responsive GAST1 protein homolog regulated by BR and GA antagonistically. Possibly involved in cell elongation based
Chr1	AT1G75750	28443382	28443456	8	1		taatTTGAGGAAattaAGAAACAAAAATAGAAAATGGAAGGACattaAAATTGTAAGTATGGTtaattaattaat	GA-responsive GAST1 protein homolog regulated by BR and GA antagonistically. Possibly involved in cell elongation based
Chr1	AT1G75750	28443743	28443824	5	1		taatCTTTTTTTTTTAGTACCGAAAAGTTATATATATTtaatCTACAtaatATTTTTGGACCGTTAACCAGAACCGattaat	GA-responsive GAST1 protein homolog regulated by BR and GA antagonistically. Possibly involved in cell elongation based
Chr1	AT1G75750	28444781	28444942	7	0		attaTTTTCAGTATATACATAGTtaatAGTTTACTTTATCAATAGTAACattaGTTTtaatCAAACTTTATCAAAAAATATCATTtaatTTTTATGGTAACAGTTTGTCAGTTTATATACtaatCAGGGTCATATATATATATATATATATATATATGtaat	GA-responsive GAST1 protein homolog regulated by BR and GA antagonistically. Possibly involved in cell elongation based
Chr1	AT1G75750	28445221	28445369	8	0		attaACAGCTGTTATATAGCtaatTGCCAACCTGTGATCTCTTTtaatTTTCTTTTGTTTCCATCCCAATCCATTTGTATAtaatCGATAGGGCTCGATGATTGATattaTATGAAattaTATATTTAtaatGTTATTTTGCAGGatta	GA-responsive GAST1 protein homolog regulated by BR and GA antagonistically. Possibly involved in cell elongation based
Chr1	AT1G12010	4053886	4054024	6	1		taatAGTCAATTCCTTTattaatTTACTCATCCTACAAGGCAAAGGGTATTTTAGGGATATCTTGTAtaatGGCCTGTTCTATGATGTTCGGAACTTTAAGGCCCAATTtaatTTTTGGGCTTTTGAGCCTTGAGatta	encodes a protein whose sequence is similar to 1-amino-cyclopropane-1-carboxylic acid oxidase
Chr1	AT1G12010	4054323	4054441	5	1		attaAAACGTTACCATTGAAAGTAAGTATTTTGTTCAtaatAAGTCTAGATAAATCCGAATTTCGATAGATATATAGTTTGTAAattaatACTTGACAAAAAAAAGAACTTTTCAatta	encodes a protein whose sequence is similar to 1-amino-cyclopropane-1-carboxylic acid oxidase
Chr1	AT1G12010	4054637	4054719	7	2		attattaTAACCTCAACTTTAACCCTTTTCCGAAAAAAGAAAGGTattaTAACCTCAACTattaCAACTTGGAAGtaattaat	encodes a protein whose sequence is similar to 1-amino-cyclopropane-1-carboxylic acid oxidase
Chr1	AT1G12010	4054918	4055188	15	1		attaTGGAAGAATCCAAAGATAACTTATTGtaattaTattaGCTGGCCAAGGCCAACCGGTattaTCGAAGAAGCAACCTCAtaatGATCAAGAtaatTTGACAGAAAAATGATCAGGTtaatCTTCTTCCTTCCCAAAattaACAAAGTTGATTTAtaatCCAAAAAGGACCAAAATCATATACGTATCTTTAGGTTGTGGTTGGtaatCCATGAattaGAACGATAAACTGATTTTGCGATTCTGTCAattaGTTATTGAtaatTtaat	encodes a protein whose sequence is similar to 1-amino-cyclopropane-1-carboxylic acid oxidase
Chr1	AT1G12010	4055984	4056086	5	0		attaTATTGCACACACACAAATACAACTTCCCCAAACTCTTTTTCTTTCtaatAAGAAAAAtaatTTTTATATTTAGCAACTattaTCTAAATGACCCAatta	encodes a protein whose sequence is similar to 1-amino-cyclopropane-1-carboxylic acid oxidase
Chr1	AT1G12010	4058470	4058570	5	1		taatTTGATCGGAAAATGCGAATGATGAATATCAAATTTattaTTTCTTCACTTTGATCCGATTGGGtaattaTTTATCCTTGTGGACAATATTCAGatta	encodes a protein whose sequence is similar to 1-amino-cyclopropane-1-carboxylic acid oxidase
Chr1	AT1G12010	4058623	4058726	6	0		attaTTTAGATCTCTTATTCGTAtaatATTTGTGACTTATTTTTAGTTTGCtaatACAATTTTCTTCtaatTTGattaTAGAAAATCAGTTGTCCAAATCtaat	encodes a protein whose sequence is similar to 1-amino-cyclopropane-1-carboxylic acid oxidase
Chr1	AT1G12010	4059682	4059750	6	1		taatTCTTGAGtaatGTATATCTtaattaTTTTTGCCCAAAAAAAATGTATATCTGAattaTTCGtaat	encodes a protein whose sequence is similar to 1-amino-cyclopropane-1-carboxylic acid oxidase
Chr1	AT1G60190	22197163	22197314	8	2		attaACCTAACTTGTGATCTTCTtaattaGGGTTTAAATCTtaatTTTAGCCGCATATTGTTTTCTATATAtaatAACATTCTTTCAAAATACATGTCAAACAATTTATAGCAAATTtaattaACTATTTTTTTTAAAAAGTCTTCCCtaat	armadillo/beta-catenin repeat family protein / U-box domain-containing protein; similar to armadillo/beta-catenin repeat
Chr1	AT1G60190	22197454	22197541	8	2		attaGGTTTCTGTTAAAattaAATGAGAATTTtaattaAAAAGAGAAattaTTTGTTAAAAAAAATCAGGATGGGGTCCtaattatta	armadillo/beta-catenin repeat family protein / U-box domain-containing protein; similar to armadillo/beta-catenin repeat
Chr1	AT1G60190	22197791	22197928	10	3		taattaCAAAAtaatCGCATGATTTATCTAAGTTGGTCTTTattaACTCTTAACAAAAAAAtaatATAAGAAAACAGAGTCAGAATTTAAAAACCACTtaattaGTCCTTCAAGAACAattaTCAAAACCTtaataat	armadillo/beta-catenin repeat family protein / U-box domain-containing protein; similar to armadillo/beta-catenin repeat
Chr1	AT1G60190	22201746	22201891	6	1		taatTTCTTTGAGGGAGCATGTGCCTCTGATCCACTattattaTCGATAGCCATCGATTCattaCCAGAACCATTTTCTTCAAAATCTGCAATTGGCAATGAGAGCattaGAAAGAGAGACAGAGGAAAATGAGAAAGACGAtaat	armadillo/beta-catenin repeat family protein / U-box domain-containing protein; similar to armadillo/beta-catenin repeat
Chr3	AT3G57950	21458075	21458116	6	1		attattattattaAGTTAGCAattaGTTTTGTTTTATAtaat	similar to unknown protein [Arabidopsis thaliana] (TAIR:AT2G42180.1); similar to Os09g0279200 [Oryza sativa (japonica cu
Chr3	AT3G57950	21458361	21458475	7	1		attaAATTTGGATGAACGCGTTACGCGTattaCCGATattaAGTTCTATACGTCTTTCTTTCTTTAGAGACtaatATTGTGAGTGtaatTTTATACTCCCATACATACGtaatta	similar to unknown protein [Arabidopsis thaliana] (TAIR:AT2G42180.1); similar to Os09g0279200 [Oryza sativa (japonica cu
Chr3	AT3G57950	21458596	21458705	6	1		taatTTGCATTGATCCGATTGCCTAAATTTtaatCCCTTCGTAGATCCAAATGAACACCAGCCAACAAAATAAACATCAAtaatTTACTTTCTCattattaTAACCatta	similar to unknown protein [Arabidopsis thaliana] (TAIR:AT2G42180.1); similar to Os09g0279200 [Oryza sativa (japonica cu
Chr3	AT3G57950	21459372	21459434	6	1		attaAACAGAAGTGAAACATGAAGTAGCGAATCTGAGattaCAAAATAGTtaataatattaat	similar to unknown protein [Arabidopsis thaliana] (TAIR:AT2G42180.1); similar to Os09g0279200 [Oryza sativa (japonica cu
Chr3	AT3G57950	21460969	21461055	5	1		attaTCAGAGGTGAAACATAGATTTTGGGTCTTGTCTGattaatTGAtaatCATGTTGTAAAATCTTAGCTAGTTTGATTTGAtaat	similar to unknown protein [Arabidopsis thaliana] (TAIR:AT2G42180.1); similar to Os09g0279200 [Oryza sativa (japonica cu
Chr3	AT3G57950	21461105	21461262	9	1		taatGTACGAGAAGTTGAAACTTTTGGGTTattaGTGAAACATTTGATATTGTGAAAACAAtaattaTTGTTGTCCATCtaatTGGGCACATCTCTTAAGTTGTGAGTTTGattaGTGTTTGGTATattaCGTCCAACTTGCCtaatTTTTTTTatta	similar to unknown protein [Arabidopsis thaliana] (TAIR:AT2G42180.1); similar to Os09g0279200 [Oryza sativa (japonica cu
Chr3	AT3G57950	21461324	21461410	8	2		attaCCTCTattaatTGAAATTTCGAGTGTtaatACAATACATGACAtaattaAACGTGACattaCCGAGTGAATTGAAATTTatta	similar to unknown protein [Arabidopsis thaliana] (TAIR:AT2G42180.1); similar to Os09g0279200 [Oryza sativa (japonica cu
Chr3	AT3G57950	21461689	21461811	5	0		taatTTTGGACTTTATAGGGACTATGTTGTGGTATCCTCCTGtaatAACAACAGTCATTTCTCCAAATGATTGCATATTTACCTATAAAtaatATATAAAAAGACTCGAGAAAtaatAGtaat	similar to unknown protein [Arabidopsis thaliana] (TAIR:AT2G42180.1); similar to Os09g0279200 [Oryza sativa (japonica cu
Chr3	AT3G57950	21462330	21462371	5	1		taatattaTGCTATATACCGGAAattaTCCAattaAAAatta	similar to unknown protein [Arabidopsis thaliana] (TAIR:AT2G42180.1); similar to Os09g0279200 [Oryza sativa (japonica cu
Chr3	AT3G57950	21462506	21462583	7	1		attaTTTATCTATTCACATTtaatTCGTTCTCCTATTTCTTGAAAAGAAAAACAAattaattaatACTCCGTAAatta	similar to unknown protein [Arabidopsis thaliana] (TAIR:AT2G42180.1); similar to Os09g0279200 [Oryza sativa (japonica cu
Chr1	AT1G18280	6294156	6294290	9	2		taataatAAATGTAACGATTTTCtaattaatCCAGAGCTTAGTCTTCGTTTCCAATGCAtaatGATAGGATCAGAAACTGattaTCTCGAAAAATCAGGCTGGTGAGCTGGattaAATTCAAAAACCAAAAatta	protease inhibitor/seed storage/lipid transfer protein (LTP) family protein; similar to protease inhibitor/seed storage/
Chr1	AT1G18280	6295370	6295470	6	1		taattaCCAACATATTGTCtaatCTCCAGATTTATAAATGGTCGTattaTGGTTCTtaatTTTCATTTTTATCTTCTACTTAGTCATAAACATGTAAatta	protease inhibitor/seed storage/lipid transfer protein (LTP) family protein; similar to protease inhibitor/seed storage/
Chr1	AT1G18280	6295682	6295891	15	3		taatGtaattaataataatTCCCTGATTTAAATATGTTGACGATAGCtaattaAGATCCCCTTTTCACTTTAGTTCTAGGCTTCTAGCtaatGGATGTGTTAGTAtaataataatGTTATCCGAGTGTTAGTGACTTTGTGTTGTAAAattaTTGATATACTAAACCATATGACAGTTCATCAAATGGATTCGATTtaatTTATTTtaat	protease inhibitor/seed storage/lipid transfer protein (LTP) family protein; similar to protease inhibitor/seed storage/
Chr1	AT1G18280	6296122	6296219	9	1		taatCTGTGTGTTACTGTATACGTAtaatGTACACATATGAAGTCTATAtaatTTTCTtaatCGACTACAAattattaattaAATTTATAACGTtaat	protease inhibitor/seed storage/lipid transfer protein (LTP) family protein; similar to protease inhibitor/seed storage/
Chr1	AT1G18280	6296271	6296384	6	1		taatGattaTACATGGCATGTTTTTTTAtaatGCTTTTGTTTTAACAATAGAAAACCTTGattaAAAAACATACTGTATAAAAAAGTGGCAACTAACAAATTTTCCTTtaatta	protease inhibitor/seed storage/lipid transfer protein (LTP) family protein; similar to protease inhibitor/seed storage/
Chr1	AT1G18280	6297067	6297351	22	5		attaattaTCGAGTTTGACTTGattaTATGAAAattaattaTGTAGCGGCCATATATATGTGCattaatGAattaGTGTTGTTGAAACGAAAACCTTACTTTTTGTAGTTtaatAAGTTAAattaTATCTATCAGATAAAGTCCCAATAAAGTTAAGAAACGACAACTATattaCGAAGAGAAAGAAGATACACACAGTTGTACACAACCAGCTAACAAAattaattaatACTtaatCATCACTtaatCCCTAAACtaatACAACTATATATATAAGCAtaatta	protease inhibitor/seed storage/lipid transfer protein (LTP) family protein; similar to protease inhibitor/seed storage/
Chr3	AT3G01570	219346	219419	5	2		taataatATCAAAAAGTTGGTAACGCTATAAAtaattaTTTAAAATAAAGTTTACGTACGAACATGACAAatta	glycine-rich protein / oleosin; Identical to Putative oleosin 5 [Arabidopsis Thaliana] (GB:Q9SS98); similar to OLEO2 (OL
Chr2	AT2G47160	19354585	19354770	15	3		taattattaAAAAAAAGAAATAGAAATGCTCAAAATATTTAAattaattaataatAAAGTTTTtaatGTGAGATAAATAAGTTAAATattataatATAGTGATattaAAattaACCACTATAACAAATATTTCCGCCACTGCCtaatGAAAGAATGCTTTGATGGGCCTAAGCCCAAAACTAtaat	Boron transporter. Protein accumulates in shoots and roots under conditions of boron deficiency and is degraded within s
Chr2	AT2G47160	19355321	19355402	7	1		attaatATACGATCGGGACCAACAGGTTTtaatTTGTACattaTAGTTCGCAGattaCAGAattaGAACATGTGGTAGtaat	Boron transporter. Protein accumulates in shoots and roots under conditions of boron deficiency and is degraded within s
Chr2	AT2G47160	19355809	19355877	5	1		taattaGGTATTTTAGACAtaatAAGACATGCAATAGAATATAGTGAGCAattaGCAAAGGTGGCtaat	Boron transporter. Protein accumulates in shoots and roots under conditions of boron deficiency and is degraded within s
Chr2	AT2G47160	19356180	19356360	8	1		attaCACCAGCAAAATAAACCCTAACTTtaatATCTattaAAAAAAAAAAAAATCTTTTCCCAAGAGGTCGGTCTCAattaGCTCGTGACTTCTCATACCTATATTTCTACTCAAGTGCTACtaatTTTTTACTTTTATATCGAtaattaGAAACCATTCCTTTTCACTCTCCCTCAtaat	Boron transporter. Protein accumulates in shoots and roots under conditions of boron deficiency and is degraded within s
Chr2	AT2G47160	19356568	19356600	5	1		attaattaatTTGCTTTTGCTCCAAATTGtaat	Boron transporter. Protein accumulates in shoots and roots under conditions of boron deficiency and is degraded within s
Chr2	AT2G47160	19356751	19356896	9	1		taatCCTTATCTTTGTAGAACGTTATCCTtaatTTTTTTTCGTAAAGGTTTCGtaatAAAattaAATACGGTTCGATAtaatCGATGGGTCTTTTCCAAAATCATTTTTCAAATTTAAGAattaattaCGAAATCGTATTTCtaat	Boron transporter. Protein accumulates in shoots and roots under conditions of boron deficiency and is degraded within s
Chr2	AT2G47160	19357336	19357476	7	1		taataatTGAGAAAATCATAAAGAATCGTATGTAAattaTTTCACCTGTTGAAAAACAATTGCATGTAAACTCAAGATattaGTTCCAACTTCCAAattaTCTAAATTTCAGTGATCCCAAAATTTTtaatTGTATGtaat	Boron transporter. Protein accumulates in shoots and roots under conditions of boron deficiency and is degraded within s
Chr2	AT2G47160	19361405	19361577	11	2		taatTTTGTtaatTGTGTAGTGCAAAACAattaTATGAAAAATGGTCAAAGTAtaataatATCCCTTCTtaatAAGTAAAGGGAAAGCAGATAGTGATGATTtaattaAATATAtaatTGTTAAAATATTTGATATGCTTCAAGAACTATCtaatCAATGAACAAAATGatta	Boron transporter. Protein accumulates in shoots and roots under conditions of boron deficiency and is degraded within s
Chr2	AT2G47160	19361804	19361877	5	1		taatATCCAATTTAAATGCTTCAtaatATCTTCTTTTTTTAGTTTTGATATCTTGCTTTACTCtaattaAatta	Boron transporter. Protein accumulates in shoots and roots under conditions of boron deficiency and is degraded within s
Chr2	AT2G47160	19362193	19362253	6	1		attaattaGTTGtaatAAAATAGTAGATGCTGCAGATattaTGCATGTATATATTTAtaat	Boron transporter. Protein accumulates in shoots and roots under conditions of boron deficiency and is degraded within s
Chr2	AT2G47160	19362346	19362422	11	4		attaattaAAACtaatTTAACTTTTTCACTCGattaACTtaatattaACTTTTCACTAAAATAAattaatAtaatta	Boron transporter. Protein accumulates in shoots and roots under conditions of boron deficiency and is degraded within s
Chr2	AT2G47160	19362499	19362587	5	1		taatTTGGCTCCTTTAAACATGACCCATAAGAGACTTAAGAGtaattaAattaGTAAAGGCCAACTAAAACTAAAAAAACTATATatta	Boron transporter. Protein accumulates in shoots and roots under conditions of boron deficiency and is degraded within s
Chr2	AT2G47160	19363130	19363269	10	3		taatTCATTGGCtaattaTAAAATATGAATAGTAACattaatGTGATGATATGGATTTGTTTACattaTCGTGTAACCGAAGAACtaataatCGACGGCCTACCAAATTTCAAATGACGTTGTATGtaatCTAACGtaat	Boron transporter. Protein accumulates in shoots and roots under conditions of boron deficiency and is degraded within s
Chr2	AT2G47160	19363444	19363598	9	2		attaAAAAAAACAAGtaatGCGTCAAATCGTAACTGAtaattaGTCATATACGTGCTTTTTATATTCGTTTCACTTTattaatATAAGCACAATAAACATCGACTTTTTTTattaGGGTATATATTtaatTTGATCGAAAAAACAATAAAAtaat	Boron transporter. Protein accumulates in shoots and roots under conditions of boron deficiency and is degraded within s
Chr2	AT2G47160	19363679	19363772	5	1		taatGTTTTTattaCCACTCATTCAGAAGATTCGTTTTGGTGTTGTATTTTAAGACGGTTtaattaAGCGATCCAACAAAACCGGGCGTAtaat	Boron transporter. Protein accumulates in shoots and roots under conditions of boron deficiency and is degraded within s
Chr2	AT2G42540	17710341	17710503	7	1		attaGCTAGGTTAAAACAACTTTTAACATTTTTTCAattaAGTACAAACTGTAGTTAAACTACtaatAGTATATAGATATATTTCTAAGAACCtaatACTCCAATGTTAAATAAACAAAAACAAAAACTCACACTTCAATGCCtaatTGTTATACTAtaatta	A cold-regulated gene whose product is targeted to the chloroplast and constitutive expression increases freezing tolera
Chr2	AT2G42540	17712850	17712979	7	1		taatTCAATATGAAATAGAAAATGCAAtaatTtaatTTTGTAAAAATTTAAAATGAAGTCCattaAAAAAAAAGTCTAAAATAAATTCAACGGACAAGATCTattattaCTTGTGAACAGCGGTAGatta	A cold-regulated gene whose product is targeted to the chloroplast and constitutive expression increases freezing tolera
Chr1	AT1G14240	4864778	4864856	5	0		taatATTTTATCTTATCCTCAattaTTGACCCGTACTAtaatTTATTTTATAGACTAGATGTAGAATATattaTAtaat	nucleoside phosphatase family protein / GDA1/CD39 family protein; similar to nucleoside phosphatase family protein / GDA
Chr1	AT1G14240	4870188	4870285	7	1		taatCattaGTTTACTGAAATTGGAATTTTTTTTGTTAAAGCtaattaGtaatAGCCCTCTTGAGTTGGAAAtaatCTTCTTTTACCTCAAAACtaat	nucleoside phosphatase family protein / GDA1/CD39 family protein; similar to nucleoside phosphatase family protein / GDA
Chr3	AT3G23880	8619634	8619677	5	2		taattaCTGGAGATATTTTATTGATTTGAGAattaatAGTtaat	F-box family protein; similar to F-box family protein [Arabidopsis thaliana] (TAIR:AT3G06240.1); similar to Cyclin-like
Chr3	AT3G23880	8619921	8620028	7	1		attaTATTTTCTCTGAATCTATTTGTTGGGAATTTtaatGTATTTGTTCTCTGAATCTATTCTTGTGTTTTGGTTGATGAGCtaattattaAAGtaatCAGTAGtaat	F-box family protein; similar to F-box family protein [Arabidopsis thaliana] (TAIR:AT3G06240.1); similar to Cyclin-like
Chr3	AT3G23880	8621822	8621930	7	2		taatTTTTACGACTAAATTGACTTAAGAAAACAAGAGTTtaatTTTTTCTAAGTAGATGTAtaataatGATGTGCATATAAGTAACCGAACCAAATCCAGattattaat	F-box family protein; similar to F-box family protein [Arabidopsis thaliana] (TAIR:AT3G06240.1); similar to Cyclin-like
Chr3	AT3G23880	8623303	8623335	5	1		taatGTAAattattaAATAtaatGTGGATatta	F-box family protein; similar to F-box family protein [Arabidopsis thaliana] (TAIR:AT3G06240.1); similar to Cyclin-like
Chr3	AT3G23880	8624224	8624521	12	2		attattaCATACCATATAAAATGTTATTTTTGCATGAattaatACGAACATTTTACCAAAtaatCAAATATATAACAACTTTGATCAAAGATACTattaAATTGATCAACTTAGACAAAATTTTGATATTCACCattaGTTAACATATTTATATGTAAGTTTGTAAAAGAAATATAGAAAtaatCAAACAACCTAAAAGAAATACGTAAattaGAAAATAACGTTACAAAAATGACCTATGTACTAGCAATTTTTTattaTTtaatATTTACAAAAAAGACACTTGCTTTAGGTtaat	F-box family protein; similar to F-box family protein [Arabidopsis thaliana] (TAIR:AT3G06240.1); similar to Cyclin-like
Chr1	AT1G03020	696522	696567	6	2		attaatATATATATAAAACTTTGTAAattaTATCtaattaTAtaat	glutaredoxin family protein; Identical to Putative monothiol glutaredoxin-S1 (AtGrxS1) (GRXS1) [Arabidopsis Thaliana] (G
Chr1	AT1G03020	696829	697050	16	4		attaTAtaatGATGTTAAATATTTTTGATATattaAAATTTTTATAAATTTAAATattaataatGTTTTATGAAGTTTAAATATATAAAtaataatATTTTAAAAAAtaatATTTAAAAAAAAATATTTTTTGCCTTTTAGGtaatGATAtaatAACTCTAAAAGCAAAAATTTAGAAGATTTAAATCTTtaattaAATATTTTTATTCCTAAAtaattaat	glutaredoxin family protein; Identical to Putative monothiol glutaredoxin-S1 (AtGrxS1) (GRXS1) [Arabidopsis Thaliana] (G
Chr1	AT1G03020	697183	697302	9	1		taatTTTAAGGGATTGATGTGAAGTTTGTTTGGattaAATTTGATTGAtaatGTGATTGACAATTTAAattaAAAATTTAAAGTAAAattaattaTTTTGGAAAAAGATTtaatGCtaat	glutaredoxin family protein; Identical to Putative monothiol glutaredoxin-S1 (AtGrxS1) (GRXS1) [Arabidopsis Thaliana] (G
Chr1	AT1G03020	697828	697870	5	1		taatattaattaGAATACTTATTCAACCAAATAAGTCAAtaat	glutaredoxin family protein; Identical to Putative monothiol glutaredoxin-S1 (AtGrxS1) (GRXS1) [Arabidopsis Thaliana] (G
Chr1	AT1G03020	698575	698832	12	3		taatAAGGAGATCTGGTTTGTTTGAGTCTGGTTCAAGGAAAGTCATTGGtaatTTATATAGAAATTTTTGTTTGGGAAAAattaTTGATAGGCCCTCTTATTTTACATGATTTGCTTGTTAAACCCAATattaTTTTAAattaatGCTTTATACTTTTGATTTTGTTCAGATTGGTACAtaatCTAACCTCCATATGAGATCAAattaatAAGACAACCCTTTGTtaatAACAAATTGCAATTCTTGAGTTGattaat	glutaredoxin family protein; Identical to Putative monothiol glutaredoxin-S1 (AtGrxS1) (GRXS1) [Arabidopsis Thaliana] (G
Chr1	AT1G03020	699288	699369	8	2		taatattaGGGTTTATCTTACGCACGTtaatATATGCTattaGCATGtaattaTGCGACTTAACTGAtaatGGAAACTtaat	glutaredoxin family protein; Identical to Putative monothiol glutaredoxin-S1 (AtGrxS1) (GRXS1) [Arabidopsis Thaliana] (G
Chr1	AT1G03020	699429	699537	7	1		attaAACGTAACTACACAtaatTTAGTTATATTGACGCTTTCAATACGAGTTTGAAAGattaGGCTCTAGCtaattaatAAAGAATTTCATGTGAATTTCATTTTtaat	glutaredoxin family protein; Identical to Putative monothiol glutaredoxin-S1 (AtGrxS1) (GRXS1) [Arabidopsis Thaliana] (G
Chr1	AT1G15010	5168374	5168445	5	0		taatATACattaTGGAAAATCATCTACAAACAAAAACCTTTAAattaAAAAACTCACATGTtaatGCAatta	similar to unknown protein [Arabidopsis thaliana] (TAIR:AT2G01300.1); similar to Os01g0121500 [Oryza sativa (japonica cu
Chr1	AT1G15010	5168530	5168614	5	0		taatGTTTTGCAGTCAAAtaatGAAATAAATGAAAtaatACAAAGGGATCTTTATGTAAAGGCGTCACCAattaGTGGAAAtaat	similar to unknown protein [Arabidopsis thaliana] (TAIR:AT2G01300.1); similar to Os01g0121500 [Oryza sativa (japonica cu
Chr1	AT1G15010	5170775	5170829	6	2		attaTTTCTTAAattaatGTTAAGTATGAGAGTACCCCATGATTCCTtaattaat	similar to unknown protein [Arabidopsis thaliana] (TAIR:AT2G01300.1); similar to Os01g0121500 [Oryza sativa (japonica cu
Chr1	AT1G15010	5170888	5170942	5	1		taattaTTGGTTGATAAattaTGAGGATAGTACGTtaatGGGATTGACATTtaat	similar to unknown protein [Arabidopsis thaliana] (TAIR:AT2G01300.1); similar to Os01g0121500 [Oryza sativa (japonica cu
Chr1	AT1G15010	5172091	5172250	13	2		taatTtaattaatCAattaACTGAATACAAAAGAATGTATAAACGGCTTATTTAtaatAAAACCCAAAAATCAAAATAAACAGTAAAAtaatCATAtaattaTCTAAAATATAAAtaatAAAtaatATGGAGGAtaatGATTGAAGATATTTGAAAatta	similar to unknown protein [Arabidopsis thaliana] (TAIR:AT2G01300.1); similar to Os01g0121500 [Oryza sativa (japonica cu
Chr1	AT1G15010	5173396	5173437	5	2		taattaCTattaTATCTCTTTAAATAGTGCGGATTGtaatta	similar to unknown protein [Arabidopsis thaliana] (TAIR:AT2G01300.1); similar to Os01g0121500 [Oryza sativa (japonica cu
Chr1	AT1G76430	28675941	28676120	10	3		taattaTTGCCCAAGTGATACCATCGGTCTGCTATATATattaTAGTGCTGTTCACCTGCGTCACAAAACAATattaTTGGCCCCTGTCAAAGTATATTTTTTTTCATCCTTTAAAACtaatCTGTCTGCGAtaataatATCattaAACTTGGCAGAATATGTGTATCTGGTAtaataat	phosphate transporter family protein; Identical to Inorganic phosphate transporter 1-9 (AtPht1;9) (H(+)/Pi cotransporter
Chr1	AT1G76430	28676260	28676335	5	0		taatAGTCCAATTTGTTTCAGAattaCAGGGCTAGtaatATACAGTAtaatGTGACACTTAAACTTTAAGAGatta	phosphate transporter family protein; Identical to Inorganic phosphate transporter 1-9 (AtPht1;9) (H(+)/Pi cotransporter
Chr1	AT1G76430	28676946	28677283	15	2		taatTTCTACCACTTTTTTTTTTTTTTTCCAAATCattaAATGATCAAAATGTGAAGCTTGACTtaatACTATAAattaatCCCTATATTTTCCGTATCattaTATGATTGATAGATCTTACAAAATGtaataatCATTTCATCATTCGTTTTGGGGTAGCAATCATAGCCTATATACAAtaatGTTAAGCGAGTAGTCTGCTTCGTAGAGTATAAATTTTGtaatGTTAAGTGATGTAAGTATATTTATGAattaTCTTTTGGCtaatGAATAAGTTTGGTCCAGCTTATAGTGAtaatATGATGCGAGTATGAGGTTATGGAGattaGTGTTatta	phosphate transporter family protein; Identical to Inorganic phosphate transporter 1-9 (AtPht1;9) (H(+)/Pi cotransporter
Chr1	AT1G76430	28677773	28677920	7	0		attaGACAAAAAAACCTTTCTattaGCTAGATCTTAAGAATCTCAAATCAGTTTCTTCTAtaatGAAGTTATATAGTAAAAAAAAAGGTACTACtaatTCAtaatGAGTTATATAAAGGTGGTattaAGGACGATATGGTAGGTtaat	phosphate transporter family protein; Identical to Inorganic phosphate transporter 1-9 (AtPht1;9) (H(+)/Pi cotransporter
Chr1	AT1G76430	28678073	28678158	6	0		attaTATTCCTGTTAGGGAAACTattaAattaACGTAAGAAGACTtaatTTTattaCTCGTGTGTTGAACTACAAAAGCTTTatta	phosphate transporter family protein; Identical to Inorganic phosphate transporter 1-9 (AtPht1;9) (H(+)/Pi cotransporter
Chr1	AT1G76430	28678673	28678721	5	1		taattaAAATGGAATCTGCAACtaatGtaatGATTTGGAAAGAGTtaat	phosphate transporter family protein; Identical to Inorganic phosphate transporter 1-9 (AtPht1;9) (H(+)/Pi cotransporter
Chr1	AT1G76430	28684026	28684245	7	0		taatTTATTCTATGACTAAGGTAAAACTAAAAGTtaatATCACTCGAAATATTTACAAAAGTattaGATAAAGTACTAAAAATTTTAAGTTAGAAATGATGAAattaAAAGATATATGTGGCTTATTTAGGAAAATAGATACTTTtaatATGATGGTTGGGTAGTTTTattaTTGTTTGGGATTGAAAAAAACTATGAAAGTGTCTCCAAGTACAGtaat	phosphate transporter family protein; Identical to Inorganic phosphate transporter 1-9 (AtPht1;9) (H(+)/Pi cotransporter
Chr1	AT1G76430	28684294	28684550	15	1		taattaatACAAAtaatTTTAAAAATTTGGGGTCGTCAATTGCTCAAAGATATTCattaTTTTAtaatTTTCTACATTTTATCAAAAACAGAATTGTGTAAATGTTGTGTCattaTGTGTCGACTTGGATGTATGCattaCAtaatTTTATTTTATATATGTTTTtaatTGTTAGAGCATTTATTCGAAAattaTAAATATTGAATTTtaatCCTCAGTCACTtaatAAAAACattaTTTTAGGACTAAAAAAtaat	phosphate transporter family protein; Identical to Inorganic phosphate transporter 1-9 (AtPht1;9) (H(+)/Pi cotransporter
Chr5	AT5G52310	21238098	21238201	5	1		attaTCTCAGTGGTGTATCtaattaTCAGTCCAAAGTTACTGATCCCACGCATAAAGGtaatGACTTTGGCCGAGACTTTTTTTAGGGTTTATGAATCTGtaat	cold regulated gene, the 5' region of cor78 has cis-acting regulatory elements that can impart cold-regulated gene expre
Chr5	AT5G52310	21239503	21239630	6	2		taatAAAATATTTGCTTTTTTGGATAAGAAACTCTTTTAGCGGCCCattaatAAAGGTTACAAATGCAAAATCATGTTAGCGTCAGATATTtaattaTTCGAAGATGATTGTGATAGATTTAAAatta	cold regulated gene, the 5' region of cor78 has cis-acting regulatory elements that can impart cold-regulated gene expre
Chr5	AT5G52310	21239759	21239871	10	2		attaatTTGTAGAattattaattaAGATGTTGattaGTTCAAACAAAAATTTTATattaAAAAATGTAAACGAATATTTTGTATGTTCAGTGAAAGTAAAACAAattaAatta	cold regulated gene, the 5' region of cor78 has cis-acting regulatory elements that can impart cold-regulated gene expre
Chr5	AT5G52310	21240117	21240206	7	1		attaTATTGtaatTTTTTGTAACAAAATGTTTTTattattattaTAGAATTTTACTGGTTAAattaAAAATGAATAGAAAAGGTGAatta	cold regulated gene, the 5' region of cor78 has cis-acting regulatory elements that can impart cold-regulated gene expre
Chr5	AT5G52310	21240399	21240520	6	1		attaatTTTCGTTCTTGACATCATTCAATTTtaatTTTACGTATAAAATAAAAGATCATACCTattaGAACGattaAGGAGAAATACAATTCGAATGAGAAGGATGTGCCGTTTGTTAtaat	cold regulated gene, the 5' region of cor78 has cis-acting regulatory elements that can impart cold-regulated gene expre
Chr5	AT5G52310	21243852	21243960	6	2		attaTGGAAAattaTTTGTTGATTCAAAAAGGCCAAGAAACACAACCGACTtaattaAGACCATCTCCATTGGTCATCAAAATAAAGAGTCTTTAAATATAAAattaat	cold regulated gene, the 5' region of cor78 has cis-acting regulatory elements that can impart cold-regulated gene expre
Chr5	AT5G52310	21244962	21245027	5	0		attaGCACtaatGGTTTCAAAAGAAACAAACTTACTTCATTTATTTTattaTTTtaatTTATatta	cold regulated gene, the 5' region of cor78 has cis-acting regulatory elements that can impart cold-regulated gene expre
Chr1	AT1G67750	25398637	25398825	8	0		taatTTTTAACACTTTCTAGTTTCtaatACGTTACTATACCCAAAATAAAAGGTTTGattaGTGAGTGGCCCGCAAAAAGTGGAATGATTCCACAATACTACACGTTattaCCAattaCAAGTTACACATCCATTCTATTTTGTGattaTATGAAACTGATTTAAGAAAAAATATCCattaAATCatta	pectate lyase family protein; Identical to Probable pectate lyase 5 precursor (EC 4.2.2.2) [Arabidopsis Thaliana] (GB:Q9
Chr1	AT1G67750	25399142	25399285	12	4		taattaatTTATGAATAGTGTtaatTTCGTGAGTCAAtaataatTGGTGGGGAAATAGGTGGGTCCattaatCCATTGCCCtaattaACTCCtaatCATTCAATGTATTGTCTATTTAGAAAGGGAAATTTCAGAAAACAtaat	pectate lyase family protein; Identical to Probable pectate lyase 5 precursor (EC 4.2.2.2) [Arabidopsis Thaliana] (GB:Q9
Chr1	AT1G67750	25399779	25400017	16	3		taatTGATTTGAATTTATGTTATGTCAGATTTTGCAAATACTCCAATTTattaTAGATATAGATAAGGTattaTATGACATACTattattaTCAATTCTGCAAAtaatCCAATTTattaGGGattaGACATAGTCCTTGAATTGTtaattaGGATGattaACCTTAAAATGAattaattaTATCTTACCATTTTTtaatGGTATGAATATCTTTATAAAGAGTTGCATAAAATTTtaat	pectate lyase family protein; Identical to Probable pectate lyase 5 precursor (EC 4.2.2.2) [Arabidopsis Thaliana] (GB:Q9
Chr1	AT1G67750	25400082	25400245	8	1		attaTAAGTTTCGTTTAAACTGAAATTCTCTATCACGTCCTtaatTTTAGCCAAAATTTTGCAGCAAATTCGGCattattaTTTTattaCACTATGATCCTTATattaAGAGACATCACCTTTGTTTATCGAAGTTtaatTCTTCAAGTATGCATCTTATatta	pectate lyase family protein; Identical to Probable pectate lyase 5 precursor (EC 4.2.2.2) [Arabidopsis Thaliana] (GB:Q9
Chr1	AT1G67750	25400347	25400460	10	2		taatGTTGCTAAATATCAGTTTTAtaatTGGTGAAAtaatGCTAtaatAAAACACtaatTTTAAAAGCTCACAAGAATTCTCATAAAtaattaTAtaatGAATCAAGTtaatta	pectate lyase family protein; Identical to Probable pectate lyase 5 precursor (EC 4.2.2.2) [Arabidopsis Thaliana] (GB:Q9
Chr1	AT1G67750	25400676	25400799	11	4		taataatACAAATACCTAAAATACCAATGCTTTCATCtaattaTATTTTTattattaCTTGTAAACATattaatTTtaatTCTtaatTTAAAATATATTTAAAAGTAAATAAATTTTAAAtaat	pectate lyase family protein; Identical to Probable pectate lyase 5 precursor (EC 4.2.2.2) [Arabidopsis Thaliana] (GB:Q9
Chr1	AT1G67750	25401243	25401320	6	1		taatCAattaAAAtaattaGGATATTTTTGTCATTTGTtaatTCTGACTGAACCATCTCCATCCAAATGATCCAatta	pectate lyase family protein; Identical to Probable pectate lyase 5 precursor (EC 4.2.2.2) [Arabidopsis Thaliana] (GB:Q9
Chr1	AT1G67750	25403768	25403838	5	2		attaGTATATGAATTTCGGCTTAAATTCTCATCTGattattaAAAAAGATCGAACCGAAGACCAAattaat	pectate lyase family protein; Identical to Probable pectate lyase 5 precursor (EC 4.2.2.2) [Arabidopsis Thaliana] (GB:Q9
Chr1	AT1G67750	25404182	25404284	5	0		attaAATGTTTCTAtaatCCAATTGtaatCATATGACCATTGCAAATAAGTACTtaatTTTGAGTGCAATGGTGTATCTTTGTAGGAGTAAACAAATGAatta	pectate lyase family protein; Identical to Probable pectate lyase 5 precursor (EC 4.2.2.2) [Arabidopsis Thaliana] (GB:Q9
Chr1	AT1G67750	25404573	25404645	6	1		taatCATTTGGTtaatCTAACACattattaCGATAGAtaatTTACTATACAGAAGAAAATAAAACACAGtaat	pectate lyase family protein; Identical to Probable pectate lyase 5 precursor (EC 4.2.2.2) [Arabidopsis Thaliana] (GB:Q9
Chr1	AT1G67750	25404914	25405103	9	1		taatTTCCTTTTCGGGAGCAACTAACTAtaatCAGATTTGattaTGattaTGATTCAAACAACATGCTTtaatAGTAGACTCTTACACTCATAGCCGTTTCAAAATATTTGACGACCattattaGATAGTAGATTTTTCAGTAGAACTGACTCACCTTTAAGattaGTCGAACAACTGCTTTTGAGatta	pectate lyase family protein; Identical to Probable pectate lyase 5 precursor (EC 4.2.2.2) [Arabidopsis Thaliana] (GB:Q9
Chr2	AT2G39010	16289371	16289416	5	1		taatAGTTATTGTTCTGTTACTTTTTTTTTCCTTACattaattaat	PIP2;6/PIP2E (plasma membrane intrinsic protein 2;6); water channel; Identical to Probable aquaporin PIP2.6 (Plasma memb
Chr2	AT2G39010	16289849	16290036	9	2		taatACTTTTTATGAACGGTCCCATCTCTAGGAAAAATGAGtaatAtaatTCATGAAGCAATTCATTTTCATTTTATTTACAGAAAAAAAtaatGGTCGTCGCTCGattattaAGTGGGACATTTGTTTTTTTTTTTGGTattattaAGTGATGCATCATCTGTTGTAGTCTTGTAGAACTCTAtaat	PIP2;6/PIP2E (plasma membrane intrinsic protein 2;6); water channel; Identical to Probable aquaporin PIP2.6 (Plasma memb
Chr2	AT2G39010	16290223	16290299	5	0		taatAAAAGTGGATGATATTCATGTtaatATTTattaAattaTATGGTTTCTCATTCTCCATTCTTCATATCGtaat	PIP2;6/PIP2E (plasma membrane intrinsic protein 2;6); water channel; Identical to Probable aquaporin PIP2.6 (Plasma memb
Chr2	AT2G39010	16290896	16291032	7	2		taattaCATGAATACAACCATTCTATCATTTTTCTGtaattaTGGTGATATGAGGAAAAAAATAAAtaatGGTTGACAGTTATACTAAACCTAAACATATTCGGGTattaAAGTTACTTGGTTAGAAAGAAAAatta	PIP2;6/PIP2E (plasma membrane intrinsic protein 2;6); water channel; Identical to Probable aquaporin PIP2.6 (Plasma memb
Chr2	AT2G39010	16291324	16291405	5	1		taatCACAATCATAAACACCTGTAGTGTTCCCTTATTTTACGAACTTTTtaatAAATAAAAAAGAAGAAGATAAattaatta	PIP2;6/PIP2E (plasma membrane intrinsic protein 2;6); water channel; Identical to Probable aquaporin PIP2.6 (Plasma memb
Chr2	AT2G39010	16294838	16294927	6	2		taatATCTTAGAGAAAATAAAGTTGGtaattaGAATattattaGAAATCAACTCACACACATCGTGTGGGTTTATTGGTATCATATatta	PIP2;6/PIP2E (plasma membrane intrinsic protein 2;6); water channel; Identical to Probable aquaporin PIP2.6 (Plasma memb
Chr3	AT3G28510	10683698	10683811	6	1		taatGGGCCTTGTAAAGCCCAAGACTCATGattaTCTTTAGTTGATGCTCTtaattaGGTGTGGGCAAAtaatTCAAACTGTATGTACCCGACCAAAACCAAAGCAAAAAtaat	AAA-type ATPase family protein; similar to AAA-type ATPase family protein [Arabidopsis thaliana] (TAIR:AT3G28540.1); sim
Chr3	AT3G28510	10683893	10683964	9	3		taatGTAACCAAAAATATCCGAAATAtaattaTATTGTCAAAAATattaataatTTCTAGattaAAtaatta	AAA-type ATPase family protein; similar to AAA-type ATPase family protein [Arabidopsis thaliana] (TAIR:AT3G28540.1); sim
Chr3	AT3G28510	10687414	10687499	7	0		taatACACAATTTGTCAACAAATATAtaatTTAAAAACATTCattaTTTCattaTGAAattaAAATATTTattaTTTCCATTtaat	AAA-type ATPase family protein; similar to AAA-type ATPase family protein [Arabidopsis thaliana] (TAIR:AT3G28540.1); sim
Chr3	AT3G28510	10687565	10687724	8	1		attaTATGTTTTTGGTTCTACGTTTACTAGTTAGATCCATGTattaTTCTTTCTCTTTATTGCATTTATTTTTATCattaAAACTACAACattaTTGTTTCATTTCAATATTCtaatTTTCAattaAACAAATAGTATCAATTCCCGTATACATattaat	AAA-type ATPase family protein; similar to AAA-type ATPase family protein [Arabidopsis thaliana] (TAIR:AT3G28540.1); sim
Chr3	AT3G28510	10687792	10687871	7	2		taatAAATattattaTTGTTATTGCTattattaACAattaGACAAATGTCACCGATCAAAATGAACTTCTGAATCTtaat	AAA-type ATPase family protein; similar to AAA-type ATPase family protein [Arabidopsis thaliana] (TAIR:AT3G28540.1); sim
Chr3	AT3G28510	10690268	10690317	5	1		attaTACAATTTTAGATGAAAATATATattataatattaAATTTTAtaat	AAA-type ATPase family protein; similar to AAA-type ATPase family protein [Arabidopsis thaliana] (TAIR:AT3G28540.1); sim
Chr2	AT2G42530	17707362	17707504	11	3		attaatAGTTCTATGTGTCAGAAGattaTATGCCACTTCattaatGGATGATGGTGAACCTattaTGGCAAGCTTTAGattaatGAAGTTTCATACTTTTGTTTCCTGattaAGCTGCAtaatATAGAATGTTTCTGCAtaat	cold-responsive protein / cold-regulated protein (cor15b); similar to COR15A (COLD-REGULATED 15A) [Arabidopsis thaliana]
Chr2	AT2G42530	17710341	17710503	7	1		attaGCTAGGTTAAAACAACTTTTAACATTTTTTCAattaAGTACAAACTGTAGTTAAACTACtaatAGTATATAGATATATTTCTAAGAACCtaatACTCCAATGTTAAATAAACAAAAACAAAAACTCACACTTCAATGCCtaatTGTTATACTAtaatta	cold-responsive protein / cold-regulated protein (cor15b); similar to COR15A (COLD-REGULATED 15A) [Arabidopsis thaliana]
Chr2	AT2G42530	17711020	17711068	5	1		taattaCTCattaTTtaatTTTGTCTATTGAATATTTTGCAAAACatta	cold-responsive protein / cold-regulated protein (cor15b); similar to COR15A (COLD-REGULATED 15A) [Arabidopsis thaliana]
Chr2	AT2G42530	17712061	17712186	6	0		taatCTCCAATAGTATCGTTTTATAGATCGATAGACCTattaCACTCCAAAattaCACGTattaAGAGTAAGATATTTTTTGCACattaCCGAGTTTCTGTTCGTTCTTTTCAGGCCACGTGtaat	cold-responsive protein / cold-regulated protein (cor15b); similar to COR15A (COLD-REGULATED 15A) [Arabidopsis thaliana]
Chr1	AT1G76210	28592667	28592687	5	1		taatAAattaattaTTGtaat	similar to unknown protein [Arabidopsis thaliana] (TAIR:AT1G20520.1); similar to hypothetical protein [Glycine max] (GB:
Chr1	AT1G76210	28593982	28594116	6	0		taatGTCTTTACTAGTAGTATTGTCGATGGAATCattaAGAAAGATGattaAAAAATCTCCTTTTTCGTAGTAAACACGCattaTTGTTTATACCGTATAGCAATTCCTCAATGAAGCtaatGTCTATGCAtaat	similar to unknown protein [Arabidopsis thaliana] (TAIR:AT1G20520.1); similar to hypothetical protein [Glycine max] (GB:
Chr1	AT1G76210	28596219	28596311	5	1		attaGGGTACATTGTGGATTCGTTTAGATTTTCAATTTAtaatATATAGTTTTAAAGATTTTTATTCtaatATATAGTCTTAAGGTTtaatta	similar to unknown protein [Arabidopsis thaliana] (TAIR:AT1G20520.1); similar to hypothetical protein [Glycine max] (GB:
Chr1	AT1G76210	28596491	28596583	6	1		attaattaCCAACAAGAAAGtaatATAAGTCTTACAGTAACAGAAAACAAAtaatGGTAACTACTTGATCAATATGAATATATGATCAAtaat	similar to unknown protein [Arabidopsis thaliana] (TAIR:AT1G20520.1); similar to hypothetical protein [Glycine max] (GB:
Chr1	AT1G76210	28596729	28596772	5	2		taataatACGCATACattaatACATATATGTTTATATGTCtaat	similar to unknown protein [Arabidopsis thaliana] (TAIR:AT1G20520.1); similar to hypothetical protein [Glycine max] (GB:
Chr1	AT1G76210	28596827	28597159	18	3		attaGATTTTATGTTTAAGATCTTTATATCTCAGGTTATTTTCAACAAattaatATCTTCCCACAAattaTAtaattaGATTCATATCCCTCCAACTCCAAATGCTGAAATGCTTTCATTTTTattaTGTTGTTAGTGCAGCAATCTTattaTTCGATTTCCCGTTTGGAAGGTATAGCTACtaattaTAACGAAtaatCAACCATGCattaTATTTTCTCTGTTGTCATCATCATGTAGAGACattaTTGCGTGattaAAAAAAGAGAAATAAGAAGACattaTTGCGTGattaTAAAAACACACAGAGAAAATAAGACattaTTGCGtaat	similar to unknown protein [Arabidopsis thaliana] (TAIR:AT1G20520.1); similar to hypothetical protein [Glycine max] (GB:

## Sheet: Table S7. DOWNREGULATED
Table S7. Predicted TAAT clusters in promoters of WUS downregulated target genes.
chromosome	gene	chainstart	chainend	corNum	complexCores		sequence	metadata
Chr2	AT2G26560	11293482	11293550	6	1		taatCGACAAACATTGGAAAACCAAACACCCTtaatTTTGTTattaTTTACATGTCATGCCattaatta	encodes a lipid acyl hydrolase with wide substrate specificity that accumulates upon infection by fungal and bacterial
Chr2	AT2G26560	11293610	11293732	9	1		attaTGCTTAGattaGTTGATAAGCCATAAAAAAAAGGCTTAGAtaattaGattaGTTGAGATAACTTTGGTTTCAGTACGTACGTGTCTATGTattaTTCGCCattaTTCTattaGTAtaat	encodes a lipid acyl hydrolase with wide substrate specificity that accumulates upon infection by fungal and bacterial
Chr2	AT2G26560	11296010	11296138	5	0		attaAGACCATGTCAACCCTTTTattaCAAAACTACAATGTTTTTTTTTGTTCAAATGAAattaACTTCCCCATTTTCGGGTTTCTTGGTATGTCACTTTTTTCtaatGAATTCTAAGCTTTATAtaat	encodes a lipid acyl hydrolase with wide substrate specificity that accumulates upon infection by fungal and bacterial
Chr2	AT2G26560	11296648	11296698	6	1		attaAattaTTTattaatAACCTtaatTTCAAGTTTTTTTGTTTATGtaat	encodes a lipid acyl hydrolase with wide substrate specificity that accumulates upon infection by fungal and bacterial
Chr2	AT2G26560	11296749	11296813	5	2		taatTTGTAAAattataatTGATTTCAAAATTTATAACACATCTGCTAGACCGTGAGtaatatta	encodes a lipid acyl hydrolase with wide substrate specificity that accumulates upon infection by fungal and bacterial
Chr2	AT2G26560	11297404	11297503	5	1		taatCACCAATCAAACCTATACTattaTCCCTGTATCCCAATATAAAATCAAGAGTTGTACTTGtaattaTATTTAAGTTTGTCTATTTAAAACTAtaat	encodes a lipid acyl hydrolase with wide substrate specificity that accumulates upon infection by fungal and bacterial
Chr2	AT2G26560	11297646	11297971	16	1		attaAGACCAATTGGAACCCAAAATCAATGAAtaatTTTGATACGGCAAATCATCAATCTCGAATATGattaGTAAGTGAGTGAATGTGTACCAAAAATGACACCTtaatTCGTCGTCGTCATCATCTTattaCAattaTCCGattaGCAGAattattaTTTCAATTTTTGCTTTCTGAATTTGAATGCTTTtaatATATATATATATATATATATATAtaatATGATGAGAGAGAAATTTATTGAGtaatCAAGAAAGATGATTTGCAAAACTAACCACTTTTGAtaatTtaatTTAAAATATAAattaAGAAAATTTACTatta	encodes a lipid acyl hydrolase with wide substrate specificity that accumulates upon infection by fungal and bacterial
Chr2	AT2G26440	11245559	11245736	8	0		attaCAACAGCTTTACTTCAGATATCACAGCCAAGAACGtaatATCGCATACGAGAACAAAATCGAAAtaatGAACattaTACACATGAAATCAATTTGTGACTAACAAAGTtaatAAAACATCTCATAAATGAAAAAACACAattaCAGGTTCTATattaGCCAAACTTCAGAatta	pectinesterase family protein; similar to pectinesterase family protein [Arabidopsis thaliana] (TAIR:AT1G02810.1); simil
Chr2	AT2G26440	11245821	11245910	8	1		taatGAGattaCGCCCtaatTTCAACTGAGATCAAGCAattaAACCTAACTGAGattaatCGCGattaGAAATCAACACAGGTTGGatta	pectinesterase family protein; similar to pectinesterase family protein [Arabidopsis thaliana] (TAIR:AT1G02810.1); simil
Chr2	AT2G26440	11246642	11246729	6	1		attaAAATGGCCTTTTATGGGTACCTATTTATTTGAAAGAAAATTTGCAtaattaatAGGTTtaatCGGACTATCCTATTTAACatta	pectinesterase family protein; similar to pectinesterase family protein [Arabidopsis thaliana] (TAIR:AT1G02810.1); simil
Chr2	AT2G26440	11250711	11250750	5	1		attaataatACTATTTACTTTTCattaTTGTCTTTTatta	pectinesterase family protein; similar to pectinesterase family protein [Arabidopsis thaliana] (TAIR:AT1G02810.1); simil
Chr2	AT2G23260	9899114	9899199	8	1		taatGCTACCattaGGACATGTGTTTCTTGACCCTCattaCTTCCCattattaGGGATAGtaatAGtaatAAATTTAGAGGTatta	UGT84B1 (UDP-glucosyl transferase 84B1); UDP-glycosyltransferase/ abscisic acid glucosyltransferase/ indole-3-acetate be
Chr2	AT2G23260	9899256	9899456	15	3		taattaattaatATGAAGTGGGATTTGGtaatAAATGTATCTATTGtaatTGTAAGTGATAACCCAATAAATGTTGGTCAATAAATTCAAAattaattaTGTGTTTCTATattaTTGTACAATTGTTATAAAAAACAattaGGCTCTTACCAATTCTAGTATGGTTATGGTTATGAAGGTTTCCGtaatGGATGattatta	UGT84B1 (UDP-glucosyl transferase 84B1); UDP-glycosyltransferase/ abscisic acid glucosyltransferase/ indole-3-acetate be
Chr2	AT2G23260	9899530	9899915	26	4		attaGAAAGAAtaattaGAATATATGATTGAGACTGattaGAATATGTGATTGATCAATCATTTCCTATGATTGATCCTTGAtaatGGTCAGCTAGCTAGTTACAAATTTTattaTattaACAAAAAGattaTATattaGTGTTAAACattaTATATTTTCtaattaTATTTAGAAAATGTTTGAtaatATTTCAAattaAATAAATCtaataataatTTAtaatATCCTCAACAAAAGAAGattaAAAAAACAATGGAAAAAACTAAACTGGAATCAATAAGGAattaattaGAAtaatACACAAAAGTGTTAGAATATATAGTCtaatTGTCAAGAAATATACAATTTtaatTTGGTCAATATCGACACAAAGAAATAGGtaat	UGT84B1 (UDP-glucosyl transferase 84B1); UDP-glycosyltransferase/ abscisic acid glucosyltransferase/ indole-3-acetate be
Chr2	AT2G23260	9901473	9901556	5	0		taatAGCAATGGTGGTTTGATGAGAGATTTTGCTtaatGAAGACATAAAattaGattaTGGTAAGAAAATCTGTCTATAGtaat	UGT84B1 (UDP-glucosyl transferase 84B1); UDP-glycosyltransferase/ abscisic acid glucosyltransferase/ indole-3-acetate be
Chr2	AT2G23260	9901990	9902124	11	2		attaAGAAAACATattaatGTTGATTTTAAATGTattaTTTTTTGTATTTTACAGTTTCCTAtaatTTTAAATCAATGATATTCAATCATTTTTattaAAGTTTACAATTCATTGAtaataattaatAAATatta	UGT84B1 (UDP-glucosyl transferase 84B1); UDP-glycosyltransferase/ abscisic acid glucosyltransferase/ indole-3-acetate be
Chr2	AT2G23260	9902595	9902847	9	0		taatTTTCAACTAAAAACTACTTCGACCGTtaatTTGGTAGAAGTAGTGAATTTAGTATTCTTTCAAattaACGGTCGAAGTAGTGAAAATGGTTATGAAAAattaTGTAACTATTTAGATCATCAAATATATGTTTGTGGtaatCAATCCTTAGAAAACTCTTATCATAAAACATTTTTGAGTtaatGTCATCTACAGTGattaTAGTATACTTGAAGGAAGGTGAGGACattaGGTTTTGTCACAATatta	UGT84B1 (UDP-glucosyl transferase 84B1); UDP-glycosyltransferase/ abscisic acid glucosyltransferase/ indole-3-acetate be
Chr2	AT2G23260	9903765	9903848	9	2		taataatGTACAATGtaatATATATTGtaattaatTTattaTTCTGattaTGTGAATGAATAACTGGATATTCATGTTTTtaat	UGT84B1 (UDP-glucosyl transferase 84B1); UDP-glycosyltransferase/ abscisic acid glucosyltransferase/ indole-3-acetate be
Chr1	AT1G67810	25423582	25423731	5	0		attaAGGGAAGACCCAATTCGGAAAattaCAGGAAACAAGGGCTTTACGAGTTGACTGGTTCAAACtaatTGAGAGAGTCACAGAGAGAGAGAGACGTTACCTGtaatCGAATCAGCCCAAGGATCTCTTGTGAAGTTGATTTTTTtaat	Fe-S metabolism associated domain-containing protein; similar to QS (QUINOLINATE SYNTHASE), quinolinate synthetase A [Ar
Chr1	AT1G67810	25423806	25423887	6	2		taattaAAATTTTAGTTTGAtaattaAATTTTTGGGGGATCATATACCATAAGAAAAAAattaAAATAAAATTTTACAatta	Fe-S metabolism associated domain-containing protein; similar to QS (QUINOLINATE SYNTHASE), quinolinate synthetase A [Ar
Chr1	AT1G67810	25425752	25425800	5	1		attaAGATGGACATTTCCGATattattaGCTAAattaAATCATTCtaat	Fe-S metabolism associated domain-containing protein; similar to QS (QUINOLINATE SYNTHASE), quinolinate synthetase A [Ar
Chr1	AT1G67810	25425866	25425998	6	0		attaGCTTTCGACTAAACAAGAAATTTTACGTTTTTGCATAGattaTAAAattaGTTTGAAAATTTGGTTCAAAAATTTCCTGattaAAAGAATATAACGAAGCATTTTAtaatGATGACAATGATTCAtaat	Fe-S metabolism associated domain-containing protein; similar to QS (QUINOLINATE SYNTHASE), quinolinate synthetase A [Ar
Chr1	AT1G67810	25428125	25428375	14	2		attaatTTATAAAAGtaatATTTGAGTTTAAATATCAATTCAGAACTGGAAAATTTTtaatTTAACAAAATGTtaatTTCTGGAGGTTCAAACGTATTTTTAAAtaatGTTTGTattaAGTattaAAATAACattaatTTACAGCATATCTTTtaatTTGGTATTGGATTTAAGAAAATATACAAATATCAattaCTTATAtaatTTTTCATTGGTTAAAAACAAATATGACATCATCTATATATGGtaat	Fe-S metabolism associated domain-containing protein; similar to QS (QUINOLINATE SYNTHASE), quinolinate synthetase A [Ar
Chr1	AT1G67810	25428875	25429035	16	2		taatAAATTTACAACTTTTattaattaCAAattaTCGtaatATGTCACAATGATTTTtaatGCTGTCACAATGAGGtaatACattaTTTTCattaTACATATCGACTTTTattaattaCAAattaTCGTACACATAAGTACATAACTtaatGTACGCatta	Fe-S metabolism associated domain-containing protein; similar to QS (QUINOLINATE SYNTHASE), quinolinate synthetase A [Ar
Chr1	AT1G67810	25429387	25429709	15	3		attaTCAAACACATCTTATATCTGTATTTATTTATattaTAtaatAAAGAGTTTAAGGCAATACattaTattaACTAAATATCAATTTTTGTTAAattaCAAATAAACCAAAAAACGGTTACGAAATAGTGTGAATCTCTtaattaTAAAAAGACAAAAGAAAATATTTTCGAATTTAAGTTCAGAATATCTtaattaTAAGAAAACAAAAGGAAATACATTTGGATTTCTGTTCAGAATCTCAtaattaTAAAAAGACAAAAACGAAATCCTTTGACtaatAAATAGATAGACCTattaTCCTATATAACGCATTGACtaat	Fe-S metabolism associated domain-containing protein; similar to QS (QUINOLINATE SYNTHASE), quinolinate synthetase A [Ar
Chr4	AT4G15550	8880331	8880690	19	3		taatGTTTGAAAAGTATTTAGtaatTTCTAGTTGTCCAATGGAAGTTTTAAAAAACAACAATAAAAtaataatCAAAattaAATATTTTATACATATGAGTTTTTAGTtaatTTAAAAAGAGGCTATGTTTGTTAAATTTTTGCCGTAGGCCTCTtaatCATTGGCACGACACTAAGTTattaGattaatGattaAAGGTGAAGTTTTTATGTTTTAtaatATTCAAGAAGTTTGACTTCAATATTTACTCATGGAGAattaatTTGATTTCATATGGATGAAGtaatTGATATCTCAattaAAAAAAAAtaatATCTTTTGATAGTGACGACATGTCATGCAAAAAGattaAAGAatta	UDP-glucose:indole-3-acetate beta-D-glucosyltransferase
Chr4	AT4G15550	8880936	8881006	7	2		attaattaGTTCGATAAAACAAGTGAATTTGGGTTCATATAtaattaTGGTTCCattaTTTCCTTTTtaat	UDP-glucose:indole-3-acetate beta-D-glucosyltransferase
Chr4	AT4G15550	8881767	8881832	6	2		taattaGAAACCACACTTCTTtaataataatCATAGGCCAATATTTTTTTTCCAATAACCCTtaat	UDP-glucose:indole-3-acetate beta-D-glucosyltransferase
Chr4	AT4G17460	9737627	9737732	6	1		taatAAACCAGAGATTCACCTtaattaGATGAATAAACCGGGACTATACCGAACCCTtaatCACTGCTattaTATACAAGTATAGACTAAATATATATAAGCtaat	Encodes homeobox protein HAT1., Encodes homeobox protein HAT1.
Chr4	AT4G17460	9737933	9738104	10	2		taatACACTACTAGTTTGAAAAAAAAAATACTTACTAGAAAGATGAattattaGTTCattaTATACGGCATAtaatTCGAATGTACTATGTTTAACTATTTTtaatTTCGAGTACAGTTAGATCattaatGAGAAGGAGTTATTTCATTTGAAATCATGCGTAtaatGatta	Encodes homeobox protein HAT1., Encodes homeobox protein HAT1.
Chr4	AT4G17460	9739030	9739181	11	2		attaGCAAGTTACAACTCTtaataataatTCTattaatTTTTTTTTtaatAAAGAACtaatGTCTATATATCTCGAAATGATATCAAATTGGCGCAAtaatAAAATTCCTCGGATACTattaAATCAGAAGCTAAGGCTGCTTATATCtaat	Encodes homeobox protein HAT1., Encodes homeobox protein HAT1.
Chr4	AT4G17460	9739229	9739327	7	1		taattaAAACTTAGAATCattaTTTAGTTGattaGGCATAtaatTTGATGTACTTATTGTCGCTAAATAAATGTCAtaatGGATTTGCACCGCATatta	Encodes homeobox protein HAT1., Encodes homeobox protein HAT1.
Chr4	AT4G17460	9739572	9739655	8	4		taataatTGAGTTTCAAAAGGGCattaatAGattataatTGGCCAACCTGACAACATCTCATATCATTCACTTCCTATattaat	Encodes homeobox protein HAT1., Encodes homeobox protein HAT1.
Chr4	AT4G17460	9741992	9742106	9	3		attaatTTGATCATGtaatGTGATCAGAACattaCATGATCAAattaatGAGATGAGAAGCATTTCAACCAATattaAACTGCAACTAGCTACATTCCGCACGATACAAattaat	Encodes homeobox protein HAT1., Encodes homeobox protein HAT1.
Chr4	AT4G17460	9742631	9742704	6	1		attaGTATGCTGCattaatCATGtaatGTATTCAGAAGCATTTCAACCAATattaAACTCAAATCGTTCAatta	Encodes homeobox protein HAT1., Encodes homeobox protein HAT1.
Chr4	AT4G15920	9028832	9028950	12	3		taatTCtaatTGAAtaatAGTTGATGGTTTGAATTTGAGTGAAGGCTAAAGATTGATCTATCattaatAAACGtaattaatTTACTTAGATCTattaAAGAtaattaTGCATGATatta	nodulin MtN3 family protein; similar to nodulin MtN3 family protein [Arabidopsis thaliana] (TAIR:AT3G16690.1); similar t
Chr4	AT4G15920	9034114	9034350	11	2		taatTTTCCTTTATCCACCTTGAAAACATAAACACTCATCattattaAGATAACtaatACTCATTCTATTTCATattaGTTGTAGTTTAAGGTTTTTACACACATattaAGAAAGTTTTTAAAAATTCATTtaatATATCTCTTTTATATAAAAACATCATTTattaTAACCAATTCAACCAATAAAAAATATAtaattaAGTATAGTTGGTTAAAAAGTATTGAATATATTTatta	nodulin MtN3 family protein; similar to nodulin MtN3 family protein [Arabidopsis thaliana] (TAIR:AT3G16690.1); similar t
Chr4	AT4G15920	9034406	9034497	5	1		attaCATTTATATTGAAACAAAGGGAAtaatAAGTAACATAACTTTGATACTTACAattaatTTGCAAATAGTTTTACAAAAAACACGtaat	nodulin MtN3 family protein; similar to nodulin MtN3 family protein [Arabidopsis thaliana] (TAIR:AT3G16690.1); similar t
Chr4	AT4G15920	9034711	9034855	8	1		taatCCTAAAATATGGAattaCATAAGTAGTAAAGTAGCAACCACCGGTTTACTTTCTGAGGAattaGCAAACTattaatGGAATGAAGACCCTTTCTGGGGAattaGCATACAAAACtaatATGAGAATTTCATGTGGTGatta	nodulin MtN3 family protein; similar to nodulin MtN3 family protein [Arabidopsis thaliana] (TAIR:AT3G16690.1); similar t
Chr4	AT4G15920	9035309	9035437	8	1		attaAAAAACCATACAAATCTCATTtaatTTATCTCTTTCCTATAAAAACATCattaattaCAACtaatCCAACCAATAAAAAATATGATGTAAAATACAATTGGTTAAAACTattaAATACATTtaat	nodulin MtN3 family protein; similar to nodulin MtN3 family protein [Arabidopsis thaliana] (TAIR:AT3G16690.1); similar t
Chr4	AT4G14440	8304457	8304540	6	1		attaTCATTTTTTGGTGAGTTTTTCTTGTCGTCTTGTATGCtaatGCTGGTTtaattattaCATGTCTGGGAGTGTGTAAatta	enoyl-CoA hydratase/isomerase family protein; similar to enoyl-CoA hydratase/isomerase family protein [Arabidopsis thali
Chr4	AT4G14440	8305831	8305947	6	0		taatTTCATTTGGATTtaatACCAAATAtaatTTAGACCTTGAATGGTACtaatATCTAACATGTTTTTAGTTTTTGATTTTTCTGAAAAAAAAATTtaatTTTTCAATCAAGatta	enoyl-CoA hydratase/isomerase family protein; similar to enoyl-CoA hydratase/isomerase family protein [Arabidopsis thali
Chr4	AT4G14440	8306639	8306730	5	0		attaTGGTCATATGACGtaatTTGGATattaTAAATAGATGCATGATGTGACATATATTGCTGATGCTAGTACGattaTCAAGTATGAatta	enoyl-CoA hydratase/isomerase family protein; similar to enoyl-CoA hydratase/isomerase family protein [Arabidopsis thali
Chr4	AT4G14440	8307755	8307856	5	1		attaatAGAAGGGAACCCAACTGTATATTTattaGACGTGCTTTGCCACCGAAGTCTTTAAATTGGGtaatCTTCCCAACCATTTTGGTGTCAATGTTatta	enoyl-CoA hydratase/isomerase family protein; similar to enoyl-CoA hydratase/isomerase family protein [Arabidopsis thali
Chr4	AT4G14440	8308138	8308260	7	1		attaCTCATGGACACATTCCATAAGAGACCGACATGAGTAGTTAAattaGTTCACTAACTCTTTAAGTTGTGCAAACAACattaGTTAGGTtaatattaGTCCGCCAACTCTTtaatTTatta	enoyl-CoA hydratase/isomerase family protein; similar to enoyl-CoA hydratase/isomerase family protein [Arabidopsis thali
Chr4	AT4G14440	8308695	8308815	6	1		attaAAATAGGTCTAAATTTTGTTCTTTGCTTGCAATCTattaAATACTAGAGACGGCTCTGTGTTCGattaatGACACCACGATGGGACTTAtaatACAAATCAGTATACTCATATatta	enoyl-CoA hydratase/isomerase family protein; similar to enoyl-CoA hydratase/isomerase family protein [Arabidopsis thali
Chr4	AT4G14440	8309371	8309547	6	1		taatTTTCTTTCTCCAACTCTGACCAATGACCATATCCAAGCGTGTATGtaatGTACCTAGTCAACATGTTACAAGTCGTGGCCCTCCTCACCTTattaTATATGTCATCTACATAAACATCAGACATCACACACCAACATCattattaTGTTCTTTGATACAAAAGTACTCAatta	enoyl-CoA hydratase/isomerase family protein; similar to enoyl-CoA hydratase/isomerase family protein [Arabidopsis thali
Chr5	AT5G04230	1158089	1158213	5	0		taatGTAAACAATAGAAACCAGAATCAGTCAAGTAAAGtaatCTAGCTTAGATGCTTAAGTCTAACAACAGAATCCTattaAAATGTGACTCACTCTTTCAtaatCTGGATTCTTCATCCAtaat	Member of Phenylalanine ammonialyase (PAL) gene family.Differs significantly from PAL1 and PAL2 and other sequenced plan
Chr5	AT5G04230	1158955	1159016	6	2		taataatCAGCTTGGATTTTTTAGCTTTCTTGGAAATAAAAGAAGATCACGAtaattaatta	Member of Phenylalanine ammonialyase (PAL) gene family.Differs significantly from PAL1 and PAL2 and other sequenced plan
Chr5	AT5G04230	1159156	1159251	7	1		attaAATTGTATCGAAACTTCTTATAGtaatGTACtaatGTGAGAAAATCTGTGTACTGTTattaTAGTATACGCGTTTtaatACTTTTattatta	Member of Phenylalanine ammonialyase (PAL) gene family.Differs significantly from PAL1 and PAL2 and other sequenced plan
Chr5	AT5G04230	1160024	1160070	6	1		attaTGAattaTGCAattaTACTTTTCTGGTCATTCAattattatta	Member of Phenylalanine ammonialyase (PAL) gene family.Differs significantly from PAL1 and PAL2 and other sequenced plan
Chr5	AT5G04230	1160388	1160553	7	0		attaAAAGGAAAACATAACACattaTACGAGAAAGAAGTTTAAAAAAAAAAAAAACTGGTTGAAACtaatCGAATATTTGAAGCATTTTTTATATCTACTAGAAAGTAAGTTTTTtaatGGCTAAAAACGAAtaatCCTATTCattaTTTTAAATCAAACACtaat	Member of Phenylalanine ammonialyase (PAL) gene family.Differs significantly from PAL1 and PAL2 and other sequenced plan
Chr5	AT5G04230	1164089	1164188	6	1		taatTTGTTTTAtaataatATCTGATCATGTCTATATTTTTCAACAACAGACTAAAAATAtaatATAACAAAAACACAAGACCattaTAAGACGAAatta	Member of Phenylalanine ammonialyase (PAL) gene family.Differs significantly from PAL1 and PAL2 and other sequenced plan
Chr1	AT1G51070	18925959	18926050	5	0		taatCTGAATATAAAAACtaatCAAAGATATGAATACATAACTCCTTTTGCTattaCAAATTTCCattaGAAGAGATAAAGATCAGTCatta	basic helix-loop-helix (bHLH) family protein; similar to ILR3 (IAA-LEUCINE RESISTANT3), DNA binding / transcription fact
Chr1	AT1G51070	18927750	18927857	5	0		taatTGAGCAACTATGACATATattaAAAGAGATCTGAAGGATTGATGATGATTGGTGGGCCAAtaatGTACAACATCCATGAAAATGAAAGATCAAAattaTAtaat	basic helix-loop-helix (bHLH) family protein; similar to ILR3 (IAA-LEUCINE RESISTANT3), DNA binding / transcription fact
Chr1	AT1G51070	18930811	18931074	11	1		taatGGATTTtaatAGAATTGAAATTCAACACtaatTTACTGTTATTCAACtaatGATTCTAAATCTAGCTTTAAAATCTAGTattaTTGGAACTCATATTTGTAAATCATGTTtaatAGATTTTAAAGTTTGGTGTTATTCAattaAGATTTTAAATATTTCattaAAATCCAATGTTATTCAAAACTAAAAGACTTGTAAAATCTTTGTATattaatTGATTTGAAATGAAATCTCTTTGGAGTTTCATGAGTAAATCatta	basic helix-loop-helix (bHLH) family protein; similar to ILR3 (IAA-LEUCINE RESISTANT3), DNA binding / transcription fact
Chr1	AT1G51070	18931964	18932173	12	2		attaTTTACAtaatGAAAAGTGATTGAAGTTACCTTTTAAATGTAACTAAattaCATGAGTTACAATTCtaatTTGTTTGAATGACAATGAGTGAAGAAGAATAtaattaatACACAattaGTATGATAGTTACAATTTAGTATTCAATGGTTGattaatAAATGTGAATAAATTTATTGTTTTTGTGGGTtaatTGGAGATAAATatta	basic helix-loop-helix (bHLH) family protein; similar to ILR3 (IAA-LEUCINE RESISTANT3), DNA binding / transcription fact
Chr1	AT1G32240	11623940	11624120	10	2		attaCTGAAAATGGTTAAATCAAACATTCATGAGCTTTACAAAACTAACtaatGAGAATTGATGATGATGTTTAGTACTGAACtaatTGGAGTTGTATTGCAATGCTCATTGattaTCtaatTGCAAATAAAATGTCtaataattaTGTGATAACGGTTAGTACTATGTAAGTAGattaat	Encodes a member of the KANADI family of putative transcription factors. Together with KAN1, this gene appears to be inv
Chr1	AT1G32240	11624519	11624586	7	1		attaTTTTCtaatAAAATTTATATCAACCAAAAtaatattattaTCCAattaACCTAGACTTAAatta	Encodes a member of the KANADI family of putative transcription factors. Together with KAN1, this gene appears to be inv
Chr1	AT1G32240	11625309	11625370	5	1		taatCattaatCATATattaTCTATCATTCACGTCCATTTCTTTTCTTAACAAAACTGatta	Encodes a member of the KANADI family of putative transcription factors. Together with KAN1, this gene appears to be inv
Chr1	AT1G32240	11631568	11631655	5	0		attaTCACTTTTCTCTTCTCCCTATGTTTTTTTTCCTTGAattaTACCTtaatGattaAAAACCCTTACCACATGTTTTTTGAAtaat	Encodes a member of the KANADI family of putative transcription factors. Together with KAN1, this gene appears to be inv
Chr1	AT1G32240	11631833	11632009	14	2		attaCTAAATACTGCTGAATTGAAAATCTAAAATattaataatGTATGAAAtaatTCAATTGATTTattattaTGGTCATTTACCGAAACAAATattaTGTattaCACGTGTTTTATattaTTTACTTCAACACGTTAtaatTGAAATTTtaatTTCTCattaAAAAACTACCtaat	Encodes a member of the KANADI family of putative transcription factors. Together with KAN1, this gene appears to be inv
Chr1	AT1G32240	11632329	11632411	6	2		attaattaGTAGAAATTTGTATCATGTTCATAAAACCAAATTtaatAGCATGTCATACAAAAAGGATTGAAACCTTCtaatta	Encodes a member of the KANADI family of putative transcription factors. Together with KAN1, this gene appears to be inv
Chr1	AT1G32240	11632826	11632941	10	3		taatTTTCTTGAAATTCACAAAGATGTTTCTATAGCTGATTTTCATTTTGattaatCAAAGCAATattaCTATAAGCATTCTACattaatGACAAattattaAACTattaCTatta	Encodes a member of the KANADI family of putative transcription factors. Together with KAN1, this gene appears to be inv
Chr1	AT1G32240	11633330	11633423	6	1		attaAATGTGGCAGAACCTCCCTCACTTTTAAAattaTGAAACattaatGGCAGCAGCAACCattaCGGAGAATCAAATTCTTACAAAAAtaat	Encodes a member of the KANADI family of putative transcription factors. Together with KAN1, this gene appears to be inv
Chr1	AT1G46264	17222497	17222526	5	1		taatTCAtaatTCAtaatTCATAtaataat	member of Heat Stress Transcription Factor (Hsf) family, member of Heat Stress Transcription Factor (Hsf) family
Chr1	AT1G46264	17222700	17222793	6	1		taattaAAGTTACACTTTGCAAGATCCAGAAAGattaAAAAGCTCtaatGGATTTTTAAattaCTGTTATATATCTAAGAATGAATGCATatta	member of Heat Stress Transcription Factor (Hsf) family, member of Heat Stress Transcription Factor (Hsf) family
Chr1	AT1G46264	17223326	17223398	5	1		attaatCGAGGTTGCTAACTTCCAAATTCtaatTTACATTTTCACATTCACTTTTTCTTTTAtaatTTTtaat	member of Heat Stress Transcription Factor (Hsf) family, member of Heat Stress Transcription Factor (Hsf) family
Chr1	AT1G46264	17224654	17224690	5	2		attataatAAAAGCCAAATAAAAAGTTTCtaattaat	member of Heat Stress Transcription Factor (Hsf) family, member of Heat Stress Transcription Factor (Hsf) family
Chr1	AT1G46264	17226293	17226340	6	2		attaataatTTCTTTTATGTTTCtaattaTGTTTGGCTTTTGTTatta	member of Heat Stress Transcription Factor (Hsf) family, member of Heat Stress Transcription Factor (Hsf) family
Chr1	AT1G26190	9061198	9061358	10	1		taatAACTGATattattaACCAATATAAATTGGAAATTGTGTTTATCGTCGCATTGTattaTGTTCtaatCATAAGTGCATATCCAAAAAAATTGAAAtaatAAATAAAAGAGTCTATAGAGAtaatTTTCAGTTACCtaatGAtaatGTTAGAATAtaat	phosphoribulokinase/uridine kinase family protein; similar to phosphoribulokinase/uridine kinase family protein [Arabido
Chr1	AT1G26190	9061414	9061504	7	1		attaCTAAATGTTTTGTtaatATTTtaattaTTTGTAtaatATTTTGAATCTACAAAATTGGAGAAACCATATGATACtaatCAATCtaat	phosphoribulokinase/uridine kinase family protein; similar to phosphoribulokinase/uridine kinase family protein [Arabido
Chr1	AT1G26190	9061793	9062018	11	1		taatTTTTATTGATGACAGTTTTTGGTTTTTtaatCCTCGTAAATGTGtaatTTGTTTCTTGTGGACTTTGAACAAtaatAAAATGAGTCATAGGtaataatAAAACAAAACTTGAAAATAAAATAAAGTGAATCATATATGattaAAAAGGAGAGACATAAATACattaTACGACTACCTTTCTGCCTTTCGGCATTTCCCtaatTTAAGAAAGCTtaatGatta	phosphoribulokinase/uridine kinase family protein; similar to phosphoribulokinase/uridine kinase family protein [Arabido
Chr1	AT1G26190	9062071	9062130	5	1		taatGTTTACTtaatCCCTTTattattaAAAGGGAAGTATAAATTGAAAATTTGTCtaat	phosphoribulokinase/uridine kinase family protein; similar to phosphoribulokinase/uridine kinase family protein [Arabido
Chr1	AT1G26190	9062577	9062854	15	2		attaataatGTATATAACTCTTtaatGTCTATATTTTTGTTTTCTCAAAAATTTGTACTTATCTCtaattaTAAAATCTTATCTATAAGattaTACAATATTGCTAAGAATTTATTCTTGTAGACTATTGCTTCAtaatCTGAAGTTATCCTTCTCTCTTTTTTTCTTAAAAGTCTCAAGattaTCCTGAATTTCTAAAATATCTTCAAAGTTTCAtaatAAAAattaCGGCATAAAAAGTATCattaAAAATAAACAtaatTGATCtaatTCTatta	phosphoribulokinase/uridine kinase family protein; similar to phosphoribulokinase/uridine kinase family protein [Arabido
Chr5	AT5G13080	4147373	4147435	6	1		taatCCTTTTTTTGCTGCATGCATTTGCAtaatTTGCAtaatCTAAGAAAattaGTAtaatta	member of WRKY Transcription Factor; Group II-c, member of WRKY Transcription Factor; Group II-c
Chr5	AT5G13080	4149627	4149733	8	1		attaACGCCTAACCattaGTattaCTATTTATCAGATAACCGtaataatATGTTTAGCAACAGTTGTTTGAAATTtaatATGTGCattaTATGCTGCTATCAGtaat	member of WRKY Transcription Factor; Group II-c, member of WRKY Transcription Factor; Group II-c
Chr5	AT5G13080	4151235	4151329	6	1		taatCGTTAAAGAGGGGTAGTGTCGTAGACGACACGTAAGGattaAACATTTTACAtaattaCATTTGTAAGAtaatGTTTTATGTACCCCtaat	member of WRKY Transcription Factor; Group II-c, member of WRKY Transcription Factor; Group II-c
Chr5	AT5G13080	4151474	4151550	5	1		attaatAAAGATTTTGtaatAGATATTGCAAattaGGAAGGAAAGACTTATTGGTGATCTGACGTAAGAATCAatta	member of WRKY Transcription Factor; Group II-c, member of WRKY Transcription Factor; Group II-c
Chr5	AT5G13080	4152463	4152521	5	1		attaTTCTTCCGAGGTTTGAAGTTGAAACCATTTACCAattattaatCAATTTCAatta	member of WRKY Transcription Factor; Group II-c, member of WRKY Transcription Factor; Group II-c
Chr5	AT5G13180	4194809	4194853	5	1		attaGTTTtaattaCTAAACTGCAtaatTTAGATATATGTTatta	ANAC083 (Arabidopsis NAC domain containing protein 83); transcription factor; similar to ANAC041 (Arabidopsis NAC domain
Chr5	AT5G13180	4195075	4195193	8	1		attaCTCAGAGTTCCAtaatTTCTTCCTTTGGTGGTGGTTTGAGTTGTCAATattaattaatAAGATTGATAAGTCTAGACCTTAGCCAAGGGACATATGCTTtaatAGTATTCAatta	ANAC083 (Arabidopsis NAC domain containing protein 83); transcription factor; similar to ANAC041 (Arabidopsis NAC domain
Chr5	AT5G13180	4195304	4195377	6	1		taatCATTTGCTATCTTTTTATATAAAtaataattaTTTAAAAAACACAtaatTTTATTCGATAGATAGAtaat	ANAC083 (Arabidopsis NAC domain containing protein 83); transcription factor; similar to ANAC041 (Arabidopsis NAC domain
Chr5	AT5G13180	4196119	4196266	8	0		taatGTTTGTAGTGAAAAGAAATattaTTTTAACCTCCACGTTATTTTTGTTTGAGTGTATGattaAGCTAtaatTTATTTCattaAAACGAattaAAATAACGGAGTTGTTtaatAAAGTAGTCCTTTTCATTTGTACATACAatta	ANAC083 (Arabidopsis NAC domain containing protein 83); transcription factor; similar to ANAC041 (Arabidopsis NAC domain
Chr5	AT5G13180	4198008	4198233	19	6		attattaAAGAGTATTCACACTTTTAAAATGAtaataatCTTGTTattattaatAAAAAGGTGTGTattattattaAAGAGGAAAtaatTTCCTCTTTGCACGTGACGGTGAGattattaAAATATGTGTACAtaatACTTACCTATTTAGCTGTATTTattaTGTAAGTTGTGTTTGTATGattaCAAATATGCATGGAGGattaCAACTAAAAAGGGtaataat	ANAC083 (Arabidopsis NAC domain containing protein 83); transcription factor; similar to ANAC041 (Arabidopsis NAC domain
Chr5	AT5G13180	4198284	4198359	5	1		taatAAGAGTGTGATGAGTAGTTATCTCTTTtaatGTCAAAAAGGTCAtaattaTTCGGTGGAAACAACACAatta	ANAC083 (Arabidopsis NAC domain containing protein 83); transcription factor; similar to ANAC041 (Arabidopsis NAC domain
Chr5	AT5G13180	4198532	4198592	5	1		attaTATGTAtaattaGCTCATTtaatTTAGGGGTAGTGAGGAGAAAGAACGTTTAAatta	ANAC083 (Arabidopsis NAC domain containing protein 83); transcription factor; similar to ANAC041 (Arabidopsis NAC domain
Chr5	AT5G13180	4199651	4199897	12	1		taatATTCTACCTGCATTTTCTCTTTCTAGTGTGTCCTTACTGACGAattaataatTTTCCTACTAAGAGATTGTAAAAATACTCTAGGACAAGtaatTCAAGAGGATTTGGTGTAAAAAACACCTCTtaatAGTTtaatTTGCTCTAAGACCCTATCTTGCTAtaatTTCattaGTAAGAAGAAGAAACTCGCACAGTGGAtaatCTATGattaTTTCATATATTTTTAACAAATGAGAAACtaat	ANAC083 (Arabidopsis NAC domain containing protein 83); transcription factor; similar to ANAC041 (Arabidopsis NAC domain
Chr5	AT5G13180	4200317	4200379	5	1		attaAATATTCGACTtaattaAGACAACTTCGTTAAAGTAAGAtaatATTTTTAACTCTtaat	ANAC083 (Arabidopsis NAC domain containing protein 83); transcription factor; similar to ANAC041 (Arabidopsis NAC domain
Chr5	AT5G20400	6892587	6892720	9	2		taatGACTACTATATAAAAATTGCAAAAAACattattaGAGCATTTtaatTTTTAAGAtaatGATTTAGGATAGTATAAATATATTTATATAGCAGCCACTGTTAGtaatTTGTCAAAAACAAtaattaGtaat	encodes a protein whose sequence is similar to flavanone 3 hydroxylase from Malus.
Chr5	AT5G20400	6892912	6892945	5	1		attaCAACTattaGAGCATCattaatTTACtaat	encodes a protein whose sequence is similar to flavanone 3 hydroxylase from Malus.
Chr5	AT5G20400	6894446	6894476	5	1		attaTAAGAattaCACCACAAAattaataat	encodes a protein whose sequence is similar to flavanone 3 hydroxylase from Malus.
Chr5	AT5G20400	6897319	6897391	5	0		attaCGCTAAGGAAGTAGAGGCTGGTTtaatGGAGTATAAGCCGGAGAtaatCattaGTGTTCATCCTTtaat	encodes a protein whose sequence is similar to flavanone 3 hydroxylase from Malus.
Chr5	AT5G20400	6898656	6898885	14	4		taatTTGTTTATTGATTGAAGTTGTATGTattaTTTTTAAGCAAAAGGTTCATGATGTCTTTGCattaTTGTTAGCCattaACAATATCAACAAGAGATTCTTGTTCATATAGAATCACattaCTattaatTTTGTCGATATATTTCACattattaGAGACGGACTTACACattattaGTATATGATACATTTTCTTCTTattaGTATATGATACATATTCACattatta	encodes a protein whose sequence is similar to flavanone 3 hydroxylase from Malus.
Chr5	AT5G19875	6715911	6716066	6	1		attaGTTTGACTCTTTTTTTTAGACCTAAGAAAATTGTAGACGtaatTGCCACGTCTCATCTAAAATTTAGTGGTCGTTTACAAtaattaCACAATATGTTTTTAtaatATATACAAATGATCAAGCTTCTCTGAATTGGAAATAAGAAAACatta	similar to oxidoreductase/ transition metal ion binding [Arabidopsis thaliana] (TAIR:AT2G31940.1); similar to conserved
Chr5	AT5G19875	6719418	6719537	9	1		taatTTCCTAAAGCTTCTGTCTAGTTTCAATCTTATTTTGCattaTTTtaattaTTTATAGAAATAGtaatCtaatTTTGAAGAATCTAAattaTAtaatAGTTACCAAAATGTTAtaat	similar to oxidoreductase/ transition metal ion binding [Arabidopsis thaliana] (TAIR:AT2G31940.1); similar to conserved
Chr5	AT5G19875	6720202	6720439	10	1		attaCGAACTAACTCATCGAGGGAGGtaatAAAATTTACCTTTTTGAATCGGTCAAGCGACATGCCTCAtaatATTGATATATTCTTCTTTTCTTCCGTATATAAGAACAGtaatGCCGTTGAATCAGTCtaatGAACCATAGGTGGGAGTTGAATCCTCATTGGTGGACtaataataatTTCAGACATGATAGTGGATTTTTTCAAAAAGAAAAATattaTATAAGATTTACAatta	similar to oxidoreductase/ transition metal ion binding [Arabidopsis thaliana] (TAIR:AT2G31940.1); similar to conserved
Chr5	AT5G19875	6721296	6721391	5	0		attaGAGTATGAATTTTTACGGTATattaCTAtaatGTTTTCAtaatATTTTTTCTCAATTTGAATGCTGTGGTAACAGAGATTTGGTTATGatta	similar to oxidoreductase/ transition metal ion binding [Arabidopsis thaliana] (TAIR:AT2G31940.1); similar to conserved
Chr5	AT5G19875	6721702	6721968	14	2		attaAAGAAACCtaatTCCACTAACAAAATAAACCtaattaTGTTTTCTTGACGAAGACTCTATACTTTTCTTAGTTAACGattaGCGAAGGAAAAAAAAGGAGATATTTtaatTTGGGTTAAGAAAGACCGTTACTTTCTCCATATGAAACCattaattaAGACAGAATCTATAGTCAAACATATATAtaatCAAACATCAAAAAGAAattaACGTCAAATTTGTCCTTGAAAAATGATTCCACtaatGCAAACTCtaatTTtaat	similar to oxidoreductase/ transition metal ion binding [Arabidopsis thaliana] (TAIR:AT2G31940.1); similar to conserved
Chr5	AT5G20960	7113751	7113873	6	1		taataatTCATATTTTTGTTTGGtaatCGTTGGCGATCAGCCGattaCGACTATCGAGACTGATTGTTATTTCAATATattaGATCCTAAAATTTATAACGATCAAAATACATAGTCACtaat	Encodes aldehyde oxidase AA01.
Chr5	AT5G20960	7114568	7114627	6	2		attaatATCTATGCCCAGAtaatCAtaatattaAGTATCTATACATCGAAATTCAGtaat	Encodes aldehyde oxidase AA01.
Chr5	AT5G20960	7115450	7115537	5	1		taattaTCCACTCTTCTGAGCATATAAAGTGATattaTCCAATCTTTATTTGTATattaTTTGAATGCTATTGTTGTAAACTGAatta	Encodes aldehyde oxidase AA01.
Chr5	AT5G20960	7115621	7115721	5	0		attaAAACACCCattaTACATCTAAAAGACAAATGAATTTTGGTATCATGGTTTGTCattaAattaGAATTGAGGTATAAGTAAGTATTTTATGCTAtaat	Encodes aldehyde oxidase AA01.
Chr5	AT5G20960	7115949	7116090	6	1		taatATATACATGGTCTACTTGAACTCTAGGAAAGTTACACAattaGGTGTAACAGGtaatTTTCATCGAAAGAATGTGCTGAATATACCAATGAACACAattaTTGAAATAAGTAAAAAACAATATTTCCCACCTattaat	Encodes aldehyde oxidase AA01.
Chr5	AT5G20960	7116152	7116249	6	1		taatTTTCCTTTTGACGGGCCATTTGACTAAAAAATAGTTATGtaatGATATTTACTTTTCCAATTTCTTTTtaatATGTCTTCTCACattaatatta	Encodes aldehyde oxidase AA01.
Chr5	AT5G20960	7116542	7116655	9	1		attaACTTACCTTTGTTAGCattaTATCTTTCattattaatCTTACCtaatCCattaCGTTCACCAGATACCAACCGTACAAATATGTATAAAAtaatATTGAATACGACtaat	Encodes aldehyde oxidase AA01.
Chr5	AT5G20960	7122793	7122887	7	2		taataatAGTAGAAATATACAATGtaattaTATGTTTATCACAAACGTTAAAAAATTtaatTTTGTTGACAGACAattaAAAAGGGATATTtaat	Encodes aldehyde oxidase AA01.
Chr5	AT5G20960	7124134	7124156	5	2		taattaGCCCTAGTAtaattaat	Encodes aldehyde oxidase AA01.
Chr5	AT5G20050	6773109	6773160	6	1		attaattaatCCAACCAACTCTTGGTTAACCTGTGAAAAAattaCATAtaat	protein kinase family protein; similar to lectin protein kinase family protein [Arabidopsis thaliana] (TAIR:AT4G32300.1)
Chr5	AT5G20050	6773685	6773752	8	2		taatAGTATACTGAAATGCAtaatTGTGTTGAattaTACCATTGTTTTTTattaattaAAAAattaat	protein kinase family protein; similar to lectin protein kinase family protein [Arabidopsis thaliana] (TAIR:AT4G32300.1)
Chr5	AT5G20050	6773811	6773904	11	2		attaattaatTTCAtaatCAATCTGCATGCCGGCCtaatTGATTCCGATTCGTAGTGTtaattaatCATTGTTAAAAGCAAAAACattaCtaat	protein kinase family protein; similar to lectin protein kinase family protein [Arabidopsis thaliana] (TAIR:AT4G32300.1)
Chr5	AT5G20050	6774018	6774236	11	1		taatGGCTCTTTTCACAtaatTTATGACAAACCtaatAGTattaatGTGCATTGTACACGACTCTACATATGTACAATTTattaCTATATTTGACCTTGAATTCATCCAAAattaTCTCAGATTTTAAATATTTCTTTTCGATTTTGACATTTACAAAattaGAtaatTCAAAATACGGAATTTCTCGTTAGCAAAattaTGACTTTTTTTTTATatta	protein kinase family protein; similar to lectin protein kinase family protein [Arabidopsis thaliana] (TAIR:AT4G32300.1)
Chr5	AT5G20050	6777500	6777592	5	0		taatGTAAATAGGCAGATAGGTTAAAGTGAATAGattaAATTtaatCATGTTCATGCAGAAGAATTTGCCATGGGCCAattaTTCAACAatta	protein kinase family protein; similar to lectin protein kinase family protein [Arabidopsis thaliana] (TAIR:AT4G32300.1)
Chr4	AT4G36710	17302870	17302990	7	1		attaTGACCTTTTTGTGTAGTGGGGTTTGAGAAattaTCTCCCAAGAAAATACACAACTGTCTCTTTTTCTattaTAAAATTTAGATTTTattaCAattattaTATCAAGAAAAAATatta	scarecrow transcription factor family protein; similar to scarecrow-like transcription factor 6 (SCL6) [Arabidopsis thal
Chr4	AT4G36710	17303064	17303200	8	1		taatCAAATCATGTCTTtaatTTTGGTTTATTTtaatCACAGGATACTAAACACACAAAGTTTACAAATTCATAACCTTCAAattaAAAACAACTTATGAGAATTGAAtaatATGTTTTGGCGATattaTattatta	scarecrow transcription factor family protein; similar to scarecrow-like transcription factor 6 (SCL6) [Arabidopsis thal
Chr4	AT4G36710	17303443	17303496	6	1		taatATACAATCACGTGTGTtaatAAATAGAACTTGTattaattaCCAACatta	scarecrow transcription factor family protein; similar to scarecrow-like transcription factor 6 (SCL6) [Arabidopsis thal
Chr4	AT4G36710	17303783	17303975	13	2		taatTTCTGAGCAtaatGAAAACATTGGTCtaatACTGGCATTTTattattattattattaTTTTattaTTTGTTTAAAATACTGGCAATTCAATCTAACAAAAAAAAGGCAACtaatTTGGCGAGTGATTTCAGTTCGATAAATCATTGattaTTTTTCTTGCATGTTCCACATATATAAACTAtaatatta	scarecrow transcription factor family protein; similar to scarecrow-like transcription factor 6 (SCL6) [Arabidopsis thal
Chr4	AT4G36710	17304029	17304147	7	1		attaGGATACAAGTGGATCCCATTGCATGTAGGCGTTCATACGGTGGAATattaAACTTGattaTTTCTCTTAAATTTTTAAAACATAACAGAAATGTGGGCTtaatCattaatTtaat	scarecrow transcription factor family protein; similar to scarecrow-like transcription factor 6 (SCL6) [Arabidopsis thal
Chr4	AT4G36710	17304202	17304342	7	1		taatTGAGCCGCTATACCGCATAAAATCTAAattaTATAACACAGATGAAGACTTATGTAAGAAAAAAAGTTGAattaTGTTAGGAAAAAGGTGTattaatGAGAGGAACCTTTTCTCCACGATattaAAGGTTGAAtaat	scarecrow transcription factor family protein; similar to scarecrow-like transcription factor 6 (SCL6) [Arabidopsis thal
Chr1	AT1G31770	11372287	11372441	9	0		taatTGTGACCATTCATATGCattaAACAAtaatAACGAAATCGTTGCTCACACGACACattaGACTattaGAGCAGAAAGCCATCAAAGattaGAGAGAGGAGtaatTTCACAAAATCAAACAATattaAGATAAAATGGTCAAACTACAtaat	ABC transporter family protein; Identical to White-brown complex homolog protein 14 (WBC14) [Arabidopsis Thaliana] (GB:Q
Chr1	AT1G31770	11372864	11372952	5	0		attaCattaAATAGACtaatTCCAAAACTCAAAGAACACTACAATTCCAAGTTCTCTAAGAtaatGACCAACACAACAATCCAAGtaat	ABC transporter family protein; Identical to White-brown complex homolog protein 14 (WBC14) [Arabidopsis Thaliana] (GB:Q
Chr1	AT1G31770	11379903	11380052	10	3		taatTTTAGTTATGTAAGATattattaGGTAACCTGTTATTCTCTCATTCTTAGAattaatATTTCAACGATAAAACtaattaatATGTTAAGAAATATATTCGGACTTGAAAAGAAGAGTAAGATTTattaTATTTTATTTTCGTtaat	ABC transporter family protein; Identical to White-brown complex homolog protein 14 (WBC14) [Arabidopsis Thaliana] (GB:Q
Chr1	AT1G31770	11380453	11380604	11	2		attaCAATCTTTTTCAAACTTtaatTTTGCAGTTAAAtaatCAAATGAGGATATAtaattaTATATTGCTTACTAGTTGTTATCAATattaCCACAACTCTattaAGAAAGATTTattaattaCTTTTGTTTTTATCTGATTTTATAAatta	ABC transporter family protein; Identical to White-brown complex homolog protein 14 (WBC14) [Arabidopsis Thaliana] (GB:Q
Chr5	AT5G14730	4753832	4754035	8	0		attaAAAAAAAGTAGCAAGAATATTGTTTCTACTTACattaTAAAattaGTTGACAAAAAAAAACGATTCAAtaatTTTAAGAGAGCCACTattaTATTTTGATGTAACGTATGCATGGTTTGTGTAAATAAAGTAAAattaTTTATCATATTTGtaatGAAAAGAAAACGGTCTATGAATTTTTGTGACTGATAAAATCatta	similar to unknown protein [Arabidopsis thaliana] (TAIR:AT3G01513.1); similar to conserved hypothetical protein [Medicag
Chr5	AT5G14730	4754756	4754890	9	2		taattaCAACTCGGACATATCCTTattaatTGCTTTTTTCCTTCATTTCtaatAACATGCTATattaTAGTGAAAAAtaatATTCACAAAATCTACTATGTTCAATAAACAATGtaatATGCAATTTACAAtaat	similar to unknown protein [Arabidopsis thaliana] (TAIR:AT3G01513.1); similar to conserved hypothetical protein [Medicag
Chr5	AT5G14730	4754968	4755114	9	1		attaAAAAATTTAtaatAGTTTGTattaAACTATTTTTTAGTGTACCATAtaatTTTCTCTTTCTATTtaatAAACTTAAGAATGATGTACATATTTCattaatAGTAAGATTTAGattaCAAAATCAGACCTCGAAATAACGatta	similar to unknown protein [Arabidopsis thaliana] (TAIR:AT3G01513.1); similar to conserved hypothetical protein [Medicag
Chr5	AT5G14730	4758121	4758181	6	2		attaCAATCTCTTTCTtaatTTACTTCTTCTTGATAGTAtaattaAGTTGTTTGtaataat	similar to unknown protein [Arabidopsis thaliana] (TAIR:AT3G01513.1); similar to conserved hypothetical protein [Medicag
Chr5	AT5G14730	4758700	4758823	9	2		taataattataatCTAGAGGTACTTTCTTGTACAAATATGTGAAATGTTTTGCATATattaatGTTTGAAATattaGACTTAGTAAATCCGTTTTGTtaatATCAGAAGTTAGTATGAGGatta	similar to unknown protein [Arabidopsis thaliana] (TAIR:AT3G01513.1); similar to conserved hypothetical protein [Medicag
Chr5	AT5G14730	4759600	4759625	5	1		taatTTTTCtaataattaAACAatta	similar to unknown protein [Arabidopsis thaliana] (TAIR:AT3G01513.1); similar to conserved hypothetical protein [Medicag
Chr5	AT5G14730	4759843	4759896	5	1		attaAGCTCTTAACCATTCAAAGTTAGCCACGTGtaattaTTGTCattaCtaat	similar to unknown protein [Arabidopsis thaliana] (TAIR:AT3G01513.1); similar to conserved hypothetical protein [Medicag
Chr5	AT5G14730	4759979	4760058	7	2		attaatattaGTtaatTCACAACCAAATTCGGTCTCTCTGTTTTCAACATAAATTGGCGGTtaattaTTTACTAGGtaat	similar to unknown protein [Arabidopsis thaliana] (TAIR:AT3G01513.1); similar to conserved hypothetical protein [Medicag
Chr5	AT5G14730	4760249	4760343	5	0		taatATATTTCAAATTTtaatATAAATTTTATCTTTATTTATGGAattaAATCTGGCATattaCTAGAAATCAGATAGTCAAAAATTGTTTatta	similar to unknown protein [Arabidopsis thaliana] (TAIR:AT3G01513.1); similar to conserved hypothetical protein [Medicag
Chr5	AT5G33290	12556147	12556272	5	0		attaTAAAACCattaTCATAACCTTTGTTCCCTCACATCCTtaatTTTTAAGTTAAAAACAGTCAAAACATCATGAAAGTCAGGGTAAAAAattaTCATCGGATATATCAACTTTCAAGAACatta	XGD1 (XYLOGALACTURONAN DEFICIENT 1); catalytic; similar to catalytic/ transferase, transferring glycosyl groups [Arabido
Chr5	AT5G33290	12556467	12556770	14	3		attaGTAAATTTATCCTATTTTTTATTTCTTTCtaatAACATAGAGTTAGCAAAACTTTTAAGCAAATattaatTTTGTTCTGAATTCTTTattaGTAAATTTATCATATTTTTTATTTCTTTCtaatAACATAGAGTTAGCAAATGTTTTAAGCAAATattaatTTATTTCATCGGATGACACATCACTGCAtaatATTGAATTTATTTTTCtaatTTTGCCTTTACAGCCATATTTGTTACAAGTTTTGGTTCACTATattattaTACTTATAtaatCTAGCAGAAAATATTTAAAACtaat	XGD1 (XYLOGALACTURONAN DEFICIENT 1); catalytic; similar to catalytic/ transferase, transferring glycosyl groups [Arabido
Chr5	AT5G33290	12557399	12557807	21	2		attaTGTATATGATGAACTAGAACACATGattaGACGTAAAAAAAAAAAAAGTACGTATCtaatCCCAAAAAATTTACATATCAAAAAAtaataatCCAATCGTCCCTTAGtaatTtaatTTattaCTTTTACCATTTAGCAAAAGAACTTTTCAATTTTTTtaatACGTTAAAAAAAGTattaTTTAAattaTCAGTTTattaTTTTTGTTGGTTTAAAGCATGCATAAACTTGAGATTTGCtaatTTAAATCCTtaatTGTATGTTGACTTTCAATTtaatCATAAATTTTCGTTGACTAAGCCAATTGAGGTACtaatTTTTTTTTCGACGTCattaattaACTTAAAAACGAGAGattaCTTCGAATTCTAAAAAGAATAGAAAATCCGAAAAAG…	XGD1 (XYLOGALACTURONAN DEFICIENT 1); catalytic; similar to catalytic/ transferase, transferring glycosyl groups [Arabido
Chr5	AT5G33290	12557894	12557995	9	2		taattaGCTTAGTAAACGAGAATTCGtaattaAattaAAAattaACATAAAattaAGGATTTCAATCACCAAattaAAAGTTAAACCAATAAAAATGAtaat	XGD1 (XYLOGALACTURONAN DEFICIENT 1); catalytic; similar to catalytic/ transferase, transferring glycosyl groups [Arabido
Chr5	AT5G33290	12562022	12562050	5	1		attaGCATTTGTTattaCTGTtaattaat	XGD1 (XYLOGALACTURONAN DEFICIENT 1); catalytic; similar to catalytic/ transferase, transferring glycosyl groups [Arabido
Chr5	AT5G24800	8513278	8513351	5	1		taatATTTTAAATCTGTAACCAGAAAGATTCTAAATAtaattaCTACACTAAATattaTAGTATCAAAAAtaat	Encodes bZIP protein BZO2H2., Encodes bZIP protein BZO2H2.
Chr5	AT5G24800	8513665	8513803	5	0		taatTCCTTTCATCTTCTTTTCTTTTTCTTTGCAAAACCTCGTTTGGAGattaCAAGTAGAGTTTGTAGAAACAGAAAAattaCTTCTTCTTTTTTTGCTAAAAGAAAACAAAAattaCTTTTGTGTTCATAAACtaat	Encodes bZIP protein BZO2H2., Encodes bZIP protein BZO2H2.
Chr5	AT5G24800	8514442	8514547	6	0		attaTCAATATTTTTCCTTCAAATattaTCAattaTTTATGAAGattaGTTTTTAGTGTTTTATGAAattaTATATTCGGTAAAACATTTACCGTAAAAGGTtaat	Encodes bZIP protein BZO2H2., Encodes bZIP protein BZO2H2.
Chr5	AT5G24800	8514946	8515008	5	0		attaAAGGTTATCattaGCATAtaatTGGTACCAtaatATTCACCAATACTACAGAGCCtaat	Encodes bZIP protein BZO2H2., Encodes bZIP protein BZO2H2.
Chr5	AT5G24800	8517786	8517837	8	2		taattaAGATGTTAGAtaattattaatAACGCTCATAGCGtaatTTACtaat	Encodes bZIP protein BZO2H2., Encodes bZIP protein BZO2H2.
Chr5	AT5G67450	26916887	26916930	5	1		attattattaTTTtaatATTTATTTATTTTCTTTTTTAGAtaat	Encodes zinc-finger protein. mRNA levels are elevated in response to low temperature, cold temperatures and high salt. T
Chr5	AT5G67450	26917249	26917297	5	0		taatTTGCAAGACTACGtaatCAGattaAAGCTGTGtaatGTGTGatta	Encodes zinc-finger protein. mRNA levels are elevated in response to low temperature, cold temperatures and high salt. T
Chr5	AT5G67450	26917515	26917681	9	2		taataattaGattaAATCAAAAGGAGAGCACATCAAAATGAGGGTCACATGattaTGGAGAAAGATAAGGTATCCTtaattaAGAGTTTGGTCGGTTAGGAGAAAGCTGATACTATATGattaCTTCCAACGGTTTTGGTCAATGGACTACTAAACATTGAACatta	Encodes zinc-finger protein. mRNA levels are elevated in response to low temperature, cold temperatures and high salt. T
Chr5	AT5G67450	26917899	26918036	7	1		taatAGGCATGATCAGCTGCTTAGTTATCAAACTAGCACCTGCAAattaGTATTTGATTCTTCATGGTTattaatATGGGTTAGTTTCTTATTGTTGGTCTTGTATACTTGGTGAattaTattaGTAAAACAAGatta	Encodes zinc-finger protein. mRNA levels are elevated in response to low temperature, cold temperatures and high salt. T
Chr5	AT5G67450	26920114	26920178	5	1		attaAATTCCTTTATTTTATATTGACATATAGATGtaatATGTTGTCACtaatTTTGGattatta	Encodes zinc-finger protein. mRNA levels are elevated in response to low temperature, cold temperatures and high salt. T
Chr5	AT5G67450	26921814	26921864	5	2		attaatAGTGACAAGTGGGCCAAAGGACGGattaAAAGTAAACAAtaatta	Encodes zinc-finger protein. mRNA levels are elevated in response to low temperature, cold temperatures and high salt. T
Chr5	AT5G67440	26909847	26909908	5	1		attaTTCACGATAGTGAGAGTATACGATTTGAAGAAATGTATAAattaGtaattaTTTatta	phototropic-responsive NPH3 family protein; similar to phototropic-responsive NPH3 family protein [Arabidopsis thaliana]
Chr5	AT5G67440	26911854	26911928	5	1		taataatTTGTATAGAATATattaAGAGGACTCTAACAATTGCAACCAAACACACAAACAAAAattaCAGAatta	phototropic-responsive NPH3 family protein; similar to phototropic-responsive NPH3 family protein [Arabidopsis thaliana]
Chr5	AT5G67440	26911987	26912083	7	1		taatTTCACACTTAGAAGTTGTtaataatTTGGattaCAAGCACAAGCTAGtaatACAAGTGTATGTGTtaatGTGTACCAAGTGTAACAGGAatta	phototropic-responsive NPH3 family protein; similar to phototropic-responsive NPH3 family protein [Arabidopsis thaliana]
Chr5	AT5G67440	26912138	26912201	5	2		taatTCTTAGAACTTGAATTGAattattaGTGTTGACAAAAAAATAAAAAGAATTGAattatta	phototropic-responsive NPH3 family protein; similar to phototropic-responsive NPH3 family protein [Arabidopsis thaliana]
Chr5	AT5G67440	26916887	26916930	5	1		attattattaTTTtaatATTTATTTATTTTCTTTTTTAGAtaat	phototropic-responsive NPH3 family protein; similar to phototropic-responsive NPH3 family protein [Arabidopsis thaliana]
Chr5	AT5G67440	26917249	26917297	5	0		taatTTGCAAGACTACGtaatCAGattaAAGCTGTGtaatGTGTGatta	phototropic-responsive NPH3 family protein; similar to phototropic-responsive NPH3 family protein [Arabidopsis thaliana]
Chr5	AT5G67440	26917515	26917681	9	2		taataattaGattaAATCAAAAGGAGAGCACATCAAAATGAGGGTCACATGattaTGGAGAAAGATAAGGTATCCTtaattaAGAGTTTGGTCGGTTAGGAGAAAGCTGATACTATATGattaCTTCCAACGGTTTTGGTCAATGGACTACTAAACATTGAACatta	phototropic-responsive NPH3 family protein; similar to phototropic-responsive NPH3 family protein [Arabidopsis thaliana]
Chr5	AT5G67440	26917899	26918036	7	1		taatAGGCATGATCAGCTGCTTAGTTATCAAACTAGCACCTGCAAattaGTATTTGATTCTTCATGGTTattaatATGGGTTAGTTTCTTATTGTTGGTCTTGTATACTTGGTGAattaTattaGTAAAACAAGatta	phototropic-responsive NPH3 family protein; similar to phototropic-responsive NPH3 family protein [Arabidopsis thaliana]
Chr5	AT5G67440	26918790	26918892	9	2		attaCGAAAattaAATTTCTAACAAAtaataataatTCACGattaCAGAATGGTCCACTATAtaatAACGTGTACGATCCAATCATCCATCTCTGCattatta	phototropic-responsive NPH3 family protein; similar to phototropic-responsive NPH3 family protein [Arabidopsis thaliana]
Chr5	AT5G67440	26918966	26919027	6	1		attaACATTTCTTTTTAAAAAtaataataataatGCCAAGTCCACTCCAATCATTTTCatta	phototropic-responsive NPH3 family protein; similar to phototropic-responsive NPH3 family protein [Arabidopsis thaliana]
Chr5	AT5G67080	26771457	26771621	11	3		taattaGTCGTattaTTCGAAAGCATattaGTTTTCTGCTTATCGCAGTTGGTGCCCtaatAAGAGGTCGCtaattaGTTTACTTTAGAGCTAACTATTCtaattaGTAAACGAtaatTGTGGAGGATAACGGCGGAAAATATCAAAAAATAAAAAAATATatta	member of MEKK subfamily, member of MEKK subfamily
Chr5	AT5G67080	26771709	26771866	15	4		attattaatGGTCCAAAGAATATCCACATATCTACTTCattattaAAAAAAATAAAACtaatACTGATCTCCATAAAAtaatGTAAGAAACATGTTATGTGTATATattaTGAGTTCAGGACGtaattaGAGAattaCtaatAGTGTGattataatta	member of MEKK subfamily, member of MEKK subfamily
Chr5	AT5G67080	26771975	26772102	5	1		attaTCTCTATACAATCTAAGTTATATTTTGTTGTtaattaCAGCTACAATCGGAAATATATGAATACCAAAAAattaCGGTAAACTTCATGTATACACATGCATATGTTATAGTGTTTGTTTCtaat	member of MEKK subfamily, member of MEKK subfamily
Chr5	AT5G67080	26772308	26772359	5	2		taatTTTACTACCGGTCAAAAattaatATATACCTCGTAAGTGAtaatatta	member of MEKK subfamily, member of MEKK subfamily
Chr5	AT5G67080	26772492	26772622	9	3		attaattaCTCCCAAAATTCAGTCTTTCTACATTtaattaTattaTTTTAAAAAATAAAAATCGTAACCTCATTTTTTTTGTTtaataatACCAAAAAAAATCAGTATAAATTGAGGAACTCGCACCatta	member of MEKK subfamily, member of MEKK subfamily
Chr5	AT5G65600	26213263	26213574	16	2		taatTCTACATAGATATTTTattaatTTGAAGTATattattaAAAAAAAGTGATTTGTCTTTTAAAAGTTGGAGAGACTTTGattaCCTAAGAAAATAAAACAGTGTTtaatGACTAAATACattaACTTTTATTTAGTGTTTTGTTattaGTTTTTCAAATGTTGATGattaGtaatTTTTTTTTTTTTCTTTTTTGATGattaGTAAAATTtaatTGCAGAAATAGTTTACATAACAGTTGTTATACAtaatATTCAATATAGTAAAAATACGTATAtaatAAGTGTTCACAAGGAGAATCACAATatta	legume lectin family protein / protein kinase family protein; similar to lectin protein kinase, putative [Arabidopsis th
Chr5	AT5G65600	26214296	26214415	8	2		taattaGACTGAAACATACAATATATAGtaatTTTATACACTTAAGCAACATTTTTGAAGTTATATTTTACGGACattaatTTGGGattaCGAATCTTGtaatCTAGAAAAGCCTTatta	legume lectin family protein / protein kinase family protein; similar to lectin protein kinase, putative [Arabidopsis th
Chr5	AT5G65600	26214851	26215028	8	1		attaCTTATATAAAATAAAGCATATACTAGCGATTTTAtaatTTTTTCAACTTAAGTTTATTGCTGAAAATCTTGTAACattaTAACGGATGGAtaatTTTAAGTTTAACCATTTTCAGCTGGAAAATTtaatTCGtaataatACTTGACACTAAAAAAATTTCTAAGTAGCATatta	legume lectin family protein / protein kinase family protein; similar to lectin protein kinase, putative [Arabidopsis th
Chr5	AT5G65600	26215092	26215200	5	0		taatATTTTTGTAACAGCAGTACAAAATTTattaCGGCGTTTAAATTtaatGTTATATCTATCTGtaatTGGTTGTTGAAGCGAGAAAGAGACATGACAAAGGAAatta	legume lectin family protein / protein kinase family protein; similar to lectin protein kinase, putative [Arabidopsis th
Chr5	AT5G65600	26215986	26216123	10	2		attaatAACAATATACAAAATAAGattaAGCATAGattaTACAAAGAAtaatCATTCTTCAAGAGCATGACCAAtaataataatACTTTGGGATGAAACAAAAACAGAGCAAAAAGAGattaCAGTTAAATCTCtaat	legume lectin family protein / protein kinase family protein; similar to lectin protein kinase, putative [Arabidopsis th
Chr5	AT5G65600	26218662	26218761	5	1		attaGTAAATGGAAATCGGATCtaatTTAGATTGCCTCTATAAAACTGAAAATCCTCAACGGTTAGattaatAAAAGTATATATCAAATCATCATTtaat	legume lectin family protein / protein kinase family protein; similar to lectin protein kinase, putative [Arabidopsis th
Chr5	AT5G65600	26219692	26219785	5	1		taatTGGTCCGTAAGTCTTGCGGTGTTCGAAGTTCGGCAATGTTTTCACGtaatATAGATTTGACACTTAAACTCATTTTAAAAAtaataatta	legume lectin family protein / protein kinase family protein; similar to lectin protein kinase, putative [Arabidopsis th
Chr5	AT5G65600	26219877	26219925	6	1		taatGATTTTGTGGTtaatGGCAAGattaACAAGTtaattaAGTTatta	legume lectin family protein / protein kinase family protein; similar to lectin protein kinase, putative [Arabidopsis th
Chr5	AT5G65640	26234177	26234370	11	1		attaGTTAAATGCAATCAAAGTGTTATATAACTATAACGAAAattaAAAACACattaGATATTTtaatCTATTTTATATGAAAAAATGTAGAACTACACTTGtaatGATTCAAACAACTACTTAGattaAATGACattaAATATTTAAAGATAAattaAATCCATATAtaatTTAGATTTTTAGCTTTattaat	BHLH093 (BETA HLH PROTEIN 93); DNA binding / transcription factor; similar to basic helix-loop-helix (bHLH) family prote
Chr5	AT5G65640	26234902	26235011	7	0		taatGGATAGCattaGAATGACTTGATGGTCTAACCattaACattaGAATGACTTGATGGTCTAACCattaACattaGAATAACTTGAGTCCATCATAACTTGGTTtaat	BHLH093 (BETA HLH PROTEIN 93); DNA binding / transcription factor; similar to basic helix-loop-helix (bHLH) family prote
Chr5	AT5G65640	26235152	26235272	6	0		attaAATCAAAGATCTTCGTTtaatAAAACTTGTGTTTCATATTTTTAAAtaatTTAtaatCCAGATATATTGTACTATATACACCCACACATGTAtaatATGAATGTGAATGTTGAatta	BHLH093 (BETA HLH PROTEIN 93); DNA binding / transcription factor; similar to basic helix-loop-helix (bHLH) family prote
Chr5	AT5G65640	26235745	26235834	5	1		attaGTTCATAACTTCATCATATTCATAACAattaCCGCGAATAGCCCATCCAattattaTAAAAATTTTGACTATGTAAAAGCGTtaat	BHLH093 (BETA HLH PROTEIN 93); DNA binding / transcription factor; similar to basic helix-loop-helix (bHLH) family prote
Chr5	AT5G65640	26235887	26236121	16	5		attattaatAGGCCTACACTTGAAAAAATGAGattaCTATTCACAAACattaCCTTGATTTAAGGGTCAAATTGAAattaAAAAAAAAACAAGTGATGCTGAATATAAAattaAGGCAAGATCTAGACGCAATTTAGTAGAATATGCGTACACAATAGAtaattaCGTACGCCTGTGTATATACGattaatTCCCTCTCAAtaatAGTTCATCattattaTGTAAAATAtaatta	BHLH093 (BETA HLH PROTEIN 93); DNA binding / transcription factor; similar to basic helix-loop-helix (bHLH) family prote
Chr5	AT5G65640	26236239	26236338	6	1		attaatCAATGTATattaCTCTCTTTTTGTTTGTTTCTCAattaGATGAATACATTTTTCATTTATAtaatAACTAAGACCTAAACTCTTGAGTCCatta	BHLH093 (BETA HLH PROTEIN 93); DNA binding / transcription factor; similar to basic helix-loop-helix (bHLH) family prote
Chr5	AT5G65640	26236390	26236464	5	0		attaTATATGATCACCtaatGCATGATTTATATAtaatATATGAAAAAGtaatATAAAATAGCCAGAAATTtaat	BHLH093 (BETA HLH PROTEIN 93); DNA binding / transcription factor; similar to basic helix-loop-helix (bHLH) family prote
Chr5	AT5G65640	26236942	26236986	6	1		attaTACtaatCACAAattaAACGGGAATCTTTTATTtaattaat	BHLH093 (BETA HLH PROTEIN 93); DNA binding / transcription factor; similar to basic helix-loop-helix (bHLH) family prote
Chr5	AT5G65640	26239234	26239395	11	3		attaatCAAAAAGTTATAAAGGCtaatCATAAGCGTGattataatGTtaatGACTGTGCCTCCACCAATCAACGCATTCATCattaCTGCGGCACTTACGTCAACGAattaatCTTTTATCGATAAAATTCCAAGAGGCCCTAACTTAGGCTtaatCAatta	BHLH093 (BETA HLH PROTEIN 93); DNA binding / transcription factor; similar to basic helix-loop-helix (bHLH) family prote
Chr5	AT5G65640	26241513	26241591	6	1		attaattaatAACTCTCAAGCACTGAAGtaatTTTTTTATTTGTGCAAAATACTTAGAAATAAACAAATGCTATAtaat	BHLH093 (BETA HLH PROTEIN 93); DNA binding / transcription factor; similar to basic helix-loop-helix (bHLH) family prote
Chr5	AT5G65730	26298626	26298744	10	1		taattaattaatGTTTGtaatTGCACGTTGTACATTCattaCTTTTATAAAGAGACTGATCAAATGATGATTGAtaatCCTTTTAGTGTATattaGGCGTGTCAATGGTGTATATatta	xyloglucan:xyloglucosyl transferase, putative / xyloglucan endotransglycosylase, putative / endo-xyloglucan transferase,
Chr5	AT5G65730	26298809	26298913	6	1		attaatCTAtaatTCTCATCCTTACATTTTCATTGGCATCAAATTTAGGtaatTTTTAGAATATAGCTtaatAAATGAGTAGGCCAAGAGGACGGCTCGCAatta	xyloglucan:xyloglucosyl transferase, putative / xyloglucan endotransglycosylase, putative / endo-xyloglucan transferase,
Chr5	AT5G64000	25616122	25616246	9	2		taatAAGAAAGACAAAGAAAATTTCTtaattaTGAAATAGattaCTCCAGTCGAATCTTCTGCGAAGTTTCTTGTGAAAtaattaAAACAtaatGTAGTATAAAGAAAGattaGTGTATTGatta	3'(2'),5'-bisphosphate nucleotidase
Chr5	AT5G64000	25616363	25616421	5	2		taattaAattaTGACAACCGATGCAAAAAAATCCGTGAAATATTCTACAGAAtaataat	3'(2'),5'-bisphosphate nucleotidase
Chr5	AT5G61520	24741751	24741863	7	1		taattataatTTTATAGTAAATTTTATTTTTTGCTTTtaatTTTATAGTAAAAtaatTTTACTCTATGGTCAAAAAACTTAAAACattaAGGGGATGATAAGCTGTGAAatta	hexose transporter, putative; Identical to Sugar transport protein 3 (Hexose transporter 3) (STP3) [Arabidopsis Thaliana
Chr5	AT5G61520	24743342	24743432	6	1		attaCAGTTTAAACGTTTGTtaatCGAAAATTCAATGGATTCTTTGATGTGGGGATACTtaattaTattaCCGTTCTTGAGATAACTatta	hexose transporter, putative; Identical to Sugar transport protein 3 (Hexose transporter 3) (STP3) [Arabidopsis Thaliana
Chr5	AT5G61560	24751507	24751614	5	1		taattaCACTCTTTACTCAGCAATCATGGAGTGGAAATCtaatAAACGGTAGAGAGAAACAGATTCCAGAAAAattaCAATCGGTTCTATCAATGTGTTTACTCtaat	protein kinase family protein; similar to protein kinase family protein [Arabidopsis thaliana] (TAIR:AT4G25160.1); simil
Chr5	AT5G61560	24751803	24751880	6	1		taatTGATTTGTCATTCTATATAGTCCAAATAtaattattaatCTCTAGAATGAATGTAGATTTTGGACCATCCatta	protein kinase family protein; similar to protein kinase family protein [Arabidopsis thaliana] (TAIR:AT4G25160.1); simil
Chr5	AT5G61560	24752067	24752209	8	1		attaAATGACCTCTACTCTCAACCCATTtaatGCACAtaatAAATGCTAAAAAGTACACCTGTGTGATCCAATAAattaataatATTTCTCTGTTTCAtaatACTAGTATTTCATAACTTTAAAGAAATTTACATAAGTtaat	protein kinase family protein; similar to protein kinase family protein [Arabidopsis thaliana] (TAIR:AT4G25160.1); simil
Chr5	AT5G61560	24757268	24757446	8	0		attaGTTACAAACGAAGAAACTTTAACAAAGGTAAACAAATATACGTtaatAAGTTCGAACTATACGTCAattaTGAattaTGTCTAAACCAAACGATGTTCAAAACATAGAAGtaatAAGAattaCattaTAACAACAAACAGTATATGTAACTATGTAAGAGAATCATTGCAAtaat	protein kinase family protein; similar to protein kinase family protein [Arabidopsis thaliana] (TAIR:AT4G25160.1); simil
Chr5	AT5G61560	24757723	24757884	9	1		taatTTTGTCattataatCAAGATTTTCTCtaatTGAAACTCTACACTAACCTTTCTTTTGTTGTGGCtaatTTTTGTATACTTTGGACGtaatAGTTCTGTTATTGGCTCTTAAATGATGTGGAAACTattaAGAAGGTTCCattaAGTCTAAGTGTtaat	protein kinase family protein; similar to protein kinase family protein [Arabidopsis thaliana] (TAIR:AT4G25160.1); simil
Chr5	AT5G59540	23993641	23993723	5	1		taattaTTTACGCTCTACGATGtaatTCAACAAattaTAAAAAAATGAAATTTTTTGTTTATACAAGATCCATTTAGTCatta	oxidoreductase, 2OG-Fe(II) oxygenase family protein; similar to 2-oxoglutarate-dependent dioxygenase, putative [Arabidop
Chr5	AT5G59540	23995805	23995908	7	1		taatGTTGTCTCTTTCTCTCTTTCACACTGACTTtaatGAGTTGTCGtaatTGAATTTTTCTTCGCCACTTTTGTTTTattaAGGACTGattaGTTTTtaatta	oxidoreductase, 2OG-Fe(II) oxygenase family protein; similar to 2-oxoglutarate-dependent dioxygenase, putative [Arabidop
Chr5	AT5G59540	24000061	24000188	5	1		taattaTATCACTTTTTAACTATTTTTTCTTCTTTTTTTAAAATGAATTTCattaAACAATTTGTGATATACTACTGTATTTTAtaatGTCGACCAATGAGGTGGAGGATGGAGTATTTAGAAAatta	oxidoreductase, 2OG-Fe(II) oxygenase family protein; similar to 2-oxoglutarate-dependent dioxygenase, putative [Arabidop
Chr5	AT5G59680	24044551	24044636	5	1		taattaTGTCACGTCtaatAGTTGCTCATGAAACTCAGAAGACCTGAATGGATCTAACAATCtaatATACAGGAAAAGGAGGtaat	leucine-rich repeat protein kinase, putative; similar to leucine-rich repeat protein kinase, putative [Arabidopsis thali
Chr5	AT5G59680	24046164	24046348	6	0		attaTCTCCCTTTTATTCTTCTTATTCCTCTCGTGGTGAAGTTGCattaGAATACACCTTTTGGTCattaTCCATCATGTTTAAGCCTAAGGGCtaatTGTTATAAACCTTGTTTATTTCCTGCTGACCTACTTTGCTTTGtaatATCTAGTCAGCATATATAGATCATTGTGTGCCTAAAtaat	leucine-rich repeat protein kinase, putative; similar to leucine-rich repeat protein kinase, putative [Arabidopsis thali
Chr5	AT5G59680	24051136	24051347	8	0		taatACTAACATATGATTGTCATTGTTTTTCCAGTATCAATATACattaAGCTACTACAAAattaGTATAAATCACTATattaTAAATCTTTTTCGGTTGTAACTTGtaatTCGTGGGTTTTTAAAATAAAAGCATGTGAAAATTTTCAAAtaatGTGATGGCGCAATTTTATTTTCCGAGTTCCAAAATATTGCCGCTTCattaCCCtaat	leucine-rich repeat protein kinase, putative; similar to leucine-rich repeat protein kinase, putative [Arabidopsis thali
Chr5	AT5G58610	23683864	23683948	5	1		attaatCTTAAGATTCTCTCTTCGAATGTGTTAAAATattaCTAACCGAAtaatTTGATGGAAAGAGATTTAAAAAGAAGCtaat	PHD finger transcription factor, putative; similar to DNA binding [Arabidopsis thaliana] (TAIR:AT1G05380.1); similar to
Chr5	AT5G58610	23686205	23686256	5	2		attaACACATTTGGGTTGTTTCCCAACTTAAGattattaTACACACattaat	PHD finger transcription factor, putative; similar to DNA binding [Arabidopsis thaliana] (TAIR:AT1G05380.1); similar to
Chr5	AT5G58610	23691376	23691404	5	1		taatCCCAattaAACAGCGAGattaatta	PHD finger transcription factor, putative; similar to DNA binding [Arabidopsis thaliana] (TAIR:AT1G05380.1); similar to
Chr5	AT5G58610	23692285	23692382	10	3		taattaTCTAAAAattaataatTTGTCGTGTATATATACAGTATTTGCACTATCATattaatattaTGACTTTACTTATTTattaGAACTGTAAatta	PHD finger transcription factor, putative; similar to DNA binding [Arabidopsis thaliana] (TAIR:AT1G05380.1); similar to
Chr5	AT5G58610	23692803	23692844	7	2		taataattaTCTCAattaTCTTTAAACTTTATGAtaattaat	PHD finger transcription factor, putative; similar to DNA binding [Arabidopsis thaliana] (TAIR:AT1G05380.1); similar to
Chr5	AT5G57500	23283416	23283492	5	1		attaACCTTTTTTTtaatCTCTCTCTCGTTTTTAGGCAAGTACAACATACAtaattaGCCCATGCATAGAGTTatta	transferase, transferring glycosyl groups; similar to galactosyltransferase family protein [Arabidopsis thaliana] (TAIR:
Chr5	AT5G57500	23288884	23289033	9	1		attaAACAGAAGCTTTGAATGCattaTCAAGCAATACAAAGTTtaatACATACTCGAATCACTAACATCATGACattaCGTCATCACATTTGTCTCTCATGattaCattaatAAattaTAAATGCAAATGAAAAAATGTGACTCGCtaat	transferase, transferring glycosyl groups; similar to galactosyltransferase family protein [Arabidopsis thaliana] (TAIR:
Chr5	AT5G57500	23289105	23289197	5	1		attaTAGGATCTTAGTattaCAACAAATAAACGAATGAATAAATAAAAAAATAGGAACattaAGGCGATCTGTAGTTGAAACTCTGattatta	transferase, transferring glycosyl groups; similar to galactosyltransferase family protein [Arabidopsis thaliana] (TAIR:
Chr5	AT5G57500	23290479	23290551	6	1		attaTATTTtaatTTGGTTATTTTCTTTATATCAATATTCAAACtaatTTCTTAAGTATAAattaTattatta	transferase, transferring glycosyl groups; similar to galactosyltransferase family protein [Arabidopsis thaliana] (TAIR:
Chr5	AT5G57130	23142000	23142117	10	3		taatGTTAAACATTTTTCTGTGTTTGCTattaatCATGAGGGTATAtaatCTACAAattaattaAATAGTTTAGCCAAAAGCAACCCATGATGTGTattaGTTTTGGCATGAattaat	protein binding; similar to heat shock protein-related [Arabidopsis thaliana] (TAIR:AT4G29920.1); similar to conserved h
Chr5	AT5G57130	23143064	23143204	9	2		attaTTTTGAGTTTAAGGAGTCCattaACACCATGATCAAACCAattaCTATCTATTCAAATTCAAGattaatCACtaatTTTCTAGCTTTTTGAGtaattaCATTCGCATTTGATTGTTCTTCACTTAAATCAACTtaat	protein binding; similar to heat shock protein-related [Arabidopsis thaliana] (TAIR:AT4G29920.1); similar to conserved h
Chr5	AT5G57130	23143821	23143935	10	3		taattaTTTGCAATACCAAattaAGTTTCAATTTattaatTGattattaTAAGTTTATAACTAAGATTTACattaAATTGAATTtaatAGGTATGAGTAAGAAAATGAAATatta	protein binding; similar to heat shock protein-related [Arabidopsis thaliana] (TAIR:AT4G29920.1); similar to conserved h
Chr5	AT5G57130	23144311	23144386	6	1		taattaatTGGTTTTCACTattaCAATAAAAATGATACTAtaatTTTCGATAAAAATATGCCTTTATTGGAGatta	protein binding; similar to heat shock protein-related [Arabidopsis thaliana] (TAIR:AT4G29920.1); similar to conserved h
Chr5	AT5G57130	23144554	23144674	7	2		attaGCATGCATTTTAAAAACGATTTTTTCTCCACAAGTTattaatGTGTAAattaGTATATATTTGAAAAAAAGACAGCTTTTTTTTATGCTCTTATTCGCtaataatGACCAAAAatta	protein binding; similar to heat shock protein-related [Arabidopsis thaliana] (TAIR:AT4G29920.1); similar to conserved h
Chr5	AT5G57130	23151952	23152174	13	3		taatAAAGTTTCCTTGGtaatCAGAAATCCGTTAGACtaatCAAAAAGACCTCGTGTCGAATATCATCATAAattaatAAAAtaatATTCTGCTGGAGCTGGTCATTTTTTTTTTTTTTTTTtaattaGGAAATATCTAGATTTTTATATTGACCAattaGTCAattaCTGATTTACTCTAGATCTTATTTTTATATATATCTAAGAATAGACattataatta	protein binding; similar to heat shock protein-related [Arabidopsis thaliana] (TAIR:AT4G29920.1); similar to conserved h
Chr5	AT5G57220	23185493	23185634	10	1		attaTCTGAATATTCAACGTTTGattaTTCGCTAAAACTTAAAtaattaatTTTATATTCGATTTATTCCATAAGAAATTGattaCAtaatGTGACTGTTACTGTtaatGTTTCTCTCTtaatATCATCAAAAGTATGtaat	member of CYP81F, member of CYP81F
Chr5	AT5G57220	23186183	23186280	6	2		taattaAAAGATTCTATAAATCTTACCCAATTTTTTCTAtaatattaTTCATATCTATTCTATAGAGTTGGAAATAGTGTCATAGattaTATGTtaat	member of CYP81F, member of CYP81F
Chr5	AT5G57220	23187448	23187498	7	1		attaattaTTtaatTTtaatCAGTATTGGtaatATTTTTAAACAAAAatta	member of CYP81F, member of CYP81F
Chr5	AT5G57220	23187634	23187790	6	0		taatATTGAAATGGTCAAGGAGAATCCATTTattaGTGGACCTTCAtaatACAACAAAGAAAGAAAGAAAACGAAACTCAAAGAGACAAattaAAAGAGTCAAAGTTCAAAATATGTACTCTTTATTTTATTGTGTTtaatAACTTTGTATTTatta	member of CYP81F, member of CYP81F
Chr5	AT5G57220	23189883	23189953	6	1		attaGTTTATATATattattattaAATTTGGattaAAGATGCAAAAAATAAAATAAAAAAATCCGTAtaat	member of CYP81F, member of CYP81F
Chr5	AT5G57220	23191873	23191920	5	1		taataatTTTAAAACTtaatACAattaGTGACTATATATATAGTtaat	member of CYP81F, member of CYP81F
Chr5	AT5G56220	22753350	22753401	5	1		attaAAAAAAAAAGAtaattaCTCGattaTGAGGAGTTTATCTTACAAatta	nucleoside-triphosphatase/ nucleotide binding / transmembrane receptor; similar to transmembrane receptor [Arabidopsis t
Chr5	AT5G56220	22753974	22754121	9	2		attaTAAATTTAAGTtaattaTAAAATGGTTTTTGattaAGTGGGTGATCattaTAAAATGACATTGGTACATGTTTAGACattaACCATCTCCAGGCTGCTTCTCTCTTAACCATTTCTTtaatCACTATTTTAAAAACAAattaat	nucleoside-triphosphatase/ nucleotide binding / transmembrane receptor; similar to transmembrane receptor [Arabidopsis t
Chr5	AT5G56220	22759409	22759628	11	1		taattaAAGAAAGGTGTTTCTAACGACTTTTTAAGTCAACCACCACattaTTCTTTTCACCAACCAATCAAATTTCAACACAtaatAAattaTGTTACTTTAGAAGTTtaatTGATCTAACAAattaAAATGTAAACACCAATAAACCCTAAACCTTTCAAATTGtaatTGGattaAGTTAACCAATTCTATTTTTAAattaGTTTGTGGATATTTtaat	nucleoside-triphosphatase/ nucleotide binding / transmembrane receptor; similar to transmembrane receptor [Arabidopsis t
Chr5	AT5G53880	21871514	21871585	8	3		attaatTCACTTCCCATAAAAATTGATTTGattaatGGATTTATCTATTtaattattaGTATTTTTGTtaat	unknown protein
Chr5	AT5G53880	21872723	21872784	5	1		taatTGGTTCATACACTTACTTAAATAAGTAGGATTtaattaAATTCattaAAGGAAAatta	unknown protein
Chr5	AT5G53880	21873557	21873693	6	0		attaTAACTAAATAGATAACTTCCAtaatAGTTTTTCCTTACGTATTCACACCATCTTTGAAattaTAGTTTGAACTGTCATTTAGTTTTAGGGGAGattaGCAAATCTTATATAtaatGGTCTTTTTAACTGtaat	unknown protein
Chr5	AT5G53880	21873875	21873954	5	0		taatGGAAGTACAGAAtaatGGAGGGAACTGATACTATGtaatGtaatGTATGTCATGTGGGAAAACACTTGGTTCtaat	unknown protein
Chr5	AT5G53880	21874374	21874466	5	0		attaTGGTTTGAGCtaatTCACTCGCACCCGATCTGAAtaatCCAACTTTTTGGGTAAAAGtaatTGAAATTCTCCATTTGACTCAAGAtaat	unknown protein
Chr5	AT5G53880	21874657	21874845	10	0		taatACAACTCTCACAAAAGTTtaatACACGTTTTGGAGAGATattaTAGTTGTATCTCTCTACATTCTTTGTACTAGCCAAACCGGattaTCTTAGATATGTAAGATAGGTCAattaGCTACACCAATAGTATGACGattaCGACAAattaAGGTCattaAAATGAACTAAACtaatCAAAGACtaat	unknown protein
Chr5	AT5G53880	21874987	21875217	12	2		attaTCAAAAGACATCACTCCATTTTCGATGCTCCCAAACattaCTTtaatTCACTtaatACTATACTATATGAAACTCATATATATGTACATTTTTTattaACGTTGTGGTGCACTCACCAtaatTTTATGTTATAAACTACTTCAAATACAtaattaAGTACAGTCAAGAGTCTCTCTCCAGTTTTATCCTAACattaCTCAGAGACTATTCATAGTattaGTattaat	unknown protein
Chr5	AT5G53880	21875927	21876043	8	2		attaACATTTTCCGGAAAAAtaatAAattaAATTTCCATCTCTtaattaTTCAATATGATAACCAACTATGAattaGCTACATGATTGGATCATCGAATTTCAACAGAACTattaat	unknown protein
Chr5	AT5G53030	21502754	21502894	9	0		taatACTTAGAAAGTTTGTTTTTTCTTTAtaatCAattaGAAattaTTTTAAGtaatATCATATCCAtaatAAGTATATGTTATGTtaatATTTTTATATTGTTTGTAtaatATAGATTCTTAGGATTTAGCATACGatta	similar to unknown protein [Arabidopsis thaliana] (TAIR:AT4G27810.1)
Chr5	AT5G53030	21503823	21503838	5	2		attaattaACtaatta	similar to unknown protein [Arabidopsis thaliana] (TAIR:AT4G27810.1)
Chr5	AT5G53030	21504043	21504169	8	2		taatCATGATTGtaatATGAATTGGACTGCCTGtaatCAATCCAGAGTCATTCTACTTGACTGTGATAGTTAtaataatGAGCAACCAACTTAtaatCATCATAAATTTCCAAGTTAGCTGattaat	similar to unknown protein [Arabidopsis thaliana] (TAIR:AT4G27810.1)
Chr5	AT5G53030	21506828	21507007	8	1		attaCtaatTCCATTCATCAAAAAtaatTGATAAACAAGTTCAATGAGGAAAACCTAAAGAAACATTCCCTAGAtaatCTAGATTGACCAATTGGGTCAACAAGattaAAAAAAAACATCAGTCTAAAAGAAAATGAAATCAAtaataatCATCACCAAGTGATTTTCTTCTCTTAtaat	similar to unknown protein [Arabidopsis thaliana] (TAIR:AT4G27810.1)
Chr5	AT5G53030	21507154	21507239	7	2		attaACCTTTCGAAATCAAGAACGtaatAtaatAAAACCTAAAACGCTACTCGTGAATCACAAGCAAATGCTattaatAAattaat	similar to unknown protein [Arabidopsis thaliana] (TAIR:AT4G27810.1)
Chr5	AT5G53030	21507997	21508075	10	2		taatGGGAGTTACGAGTCCCAAAGCGTattaGAAATCattaAATGTtaatCTtaattaattaCCGTGTGACTTtaatta	similar to unknown protein [Arabidopsis thaliana] (TAIR:AT4G27810.1)
Chr5	AT5G52450	21285904	21285976	6	3		attaatTTCTTTTGAATGTTCTTCTCTACTGTTGCTATACTATTCTCtaattaTTCACAAATAGTTattatta	MATE efflux protein-related; similar to MATE efflux family protein [Arabidopsis thaliana] (TAIR:AT2G34360.1); similar to
Chr5	AT5G52450	21288713	21288894	9	0		attaGCTCTCAGGACATTCTCGCAAAGCTGTATGTGCATCTTGAtaatATGTCTGTGTATTTATGTTACattaGATTCTTTCTtaatGGtaatTGAGTTTattaGGTCAAAGCTTGGAAAAtaatGAAATGAGTATAAattaTTGGCTCTTGCTCTCATTTCATCAATATTCAGAGTTtaat	MATE efflux protein-related; similar to MATE efflux family protein [Arabidopsis thaliana] (TAIR:AT2G34360.1); similar to
Chr5	AT5G52320	21243852	21243960	6	2		attaTGGAAAattaTTTGTTGATTCAAAAAGGCCAAGAAACACAACCGACTtaattaAGACCATCTCCATTGGTCATCAAAATAAAGAGTCTTTAAATATAAAattaat	member of CYP96A, member of CYP96A
Chr5	AT5G52320	21247003	21247129	12	2		attaAATTTTCATCattaTTTATATGAtaattaTACTattaTTGTAACACGTtaatCAACATGattaTTCTATGGTTACAAACTTACAattaGAAGTTATAACTATAtaattataatATCTATatta	member of CYP96A, member of CYP96A
Chr5	AT5G52320	21247183	21247302	5	0		taatAGCATTGAAATTCAAACTCAAAAAattaTGTGCAATATAGTAGTACAtaatTGCAAAAATCATCATATGGACTAAAACAATTTAGACATGTGTAGTAtaatCGTCGAGCATCtaat	member of CYP96A, member of CYP96A
Chr5	AT5G52320	21249538	21249629	5	0		attaAattaGCTGAAAAAGAGAAGTATattaCTAAAACACAAAAACAAACAAACGGGTATAGTATCTattaACATATCTCGAAAACCTtaat	member of CYP96A, member of CYP96A
Chr5	AT5G52400	21270778	21271016	14	1		attaTATCTAGTATATATAGTATATATATGACCAAAtaatAAAATAACATCCAAAACTTAGAtaatATATGGTCCAAAACATAGAtaatACATGGCTCAAAtaatACAACATAAAAATATAGACATAGTATattaAACTAAAAAAAtaatCTAAAACtaatATTTTGTTTTTACAAAAATattaTTtaatGGATAAattaGTACTTTTTAAAAGTGTTTTTAAGCTGTtaattaGatta	member of CYP715A, member of CYP715A
Chr5	AT5G52400	21271515	21271644	10	2		attaAAAAAATGTTTCATACGCGAAACTTTGACTATTTTGCTCattaAGCTCTTTTACTTGAACTTATattataatATCTGAACTCCAAtaatattaGtaatATATTTCattaCtaatCCCAATTTatta	member of CYP715A, member of CYP715A
Chr5	AT5G52400	21272428	21272509	5	1		taattaatTTTTCCAGTTGACAAAAAATAAAATAAAAAAATAAAAAGGtaatGTGTTTAAACCTTTTTGCCAATAAGGatta	member of CYP715A, member of CYP715A
Chr5	AT5G49690	20187329	20187467	6	0		attaGAAGACAAGAAATCTAGGCCTCAAAAGAtaatGCAATTCCAAACCATCAAGattaGTCAGGTATGTCAGTTGattaCCTCATCTAAGCAAAAGTTCAAGAAGTTTTCCAAGCAtaatAAACTTAACTGTCGtaat	UDP-glucoronosyl/UDP-glucosyl transferase family protein; similar to UDP-glucoronosyl/UDP-glucosyl transferase family pr
Chr5	AT5G49690	20189269	20189364	5	0		taatAGAAAATGAAAAGATCATTTTAAGCCCCCTCTCCCTtaatATGAACCTTAGGCGCtaatAAGCAAGTCATattaACGTTTAAAATTGTatta	UDP-glucoronosyl/UDP-glucosyl transferase family protein; similar to UDP-glucoronosyl/UDP-glucosyl transferase family pr
Chr5	AT5G49690	20189498	20189647	7	0		taatTGATTTTAAGCGATTTAAGAATTTATATATAAAACAATATAtaatATGATATCATATGTAAAATAAATATATAAAAAATATCTattaCAAATAAGATattaGATCATAAATAAAAattaAACAACATATATATTtaatTTATatta	UDP-glucoronosyl/UDP-glucosyl transferase family protein; similar to UDP-glucoronosyl/UDP-glucosyl transferase family pr
Chr5	AT5G49690	20192098	20192172	5	1		attaTATTTTTGtaatAGACGAAGTTTTGATCAAATACTATattataatATAGTTTGAACCCAAAAACTTTatta	UDP-glucoronosyl/UDP-glucosyl transferase family protein; similar to UDP-glucoronosyl/UDP-glucosyl transferase family pr
Chr5	AT5G49690	20193732	20193822	7	1		taatGATTGTTTTCATTTtaatACTCTTATTGTACAattaTGCTTCTTTATTGGATCTTCAAAGTGTGGTAtaattaatACGTAGCAatta	UDP-glucoronosyl/UDP-glucosyl transferase family protein; similar to UDP-glucoronosyl/UDP-glucosyl transferase family pr
Chr5	AT5G48820	19790332	19790443	9	2		attaatCAGTGGCCAAtaatCAGCAGTtaatCAAAGATTCCGTTTTCTTATattaTTTAAATGAATTTATTTTATATATTtaattaatGTAGAAACTAAAACAATTTAtaat	Kip-related protein (KRP) gene, encodes CDK (cyclin-dependent kinase) inhibitor (CKI), negative regulator of cell divisi
Chr5	AT5G48820	19791996	19792097	6	2		taataataatTTGATATTCAAGATTCAAAACACTCTTATCTCTTTACtaattaGTACAAAATTCACCTTTGTGTTTGTACTTTTAACTCTGAACTTACatta	Kip-related protein (KRP) gene, encodes CDK (cyclin-dependent kinase) inhibitor (CKI), negative regulator of cell divisi
Chr5	AT5G48820	19794516	19794653	10	2		taatTGTCAAAAACAATattattattattattaTTTTTAAATAAAACCCCAAACTCATCattattaTTTGTATTTTCCGTTGTGTTTTCACTTTTCATAGAAtaatCGTCAGTTTTACATTTTTGATTTATTGAtaat	Kip-related protein (KRP) gene, encodes CDK (cyclin-dependent kinase) inhibitor (CKI), negative regulator of cell divisi
Chr5	AT5G48820	19795201	19795339	8	1		attaCCCTTTGAACCAACGCGTattaCACACGGCTTTTTTTGTTGGATATACATGTTTCTTTTAAAAtaatGATTTattaTTTATCATTTTTATCAAATATattaatCATAAAAattaTTGAAATCATATAAAGTtaat	Kip-related protein (KRP) gene, encodes CDK (cyclin-dependent kinase) inhibitor (CKI), negative regulator of cell divisi
Chr5	AT5G48820	19795416	19795469	7	1		attaGtaattaTTCTTACattaTGCACACtaatGAATattaAACTTACATatta	Kip-related protein (KRP) gene, encodes CDK (cyclin-dependent kinase) inhibitor (CKI), negative regulator of cell divisi
Chr5	AT5G48820	19795561	19795684	7	1		attaTCTATATTTCTCGattaAATAGAAAAAATCCGGGATTTTTTCTTTATAAAattaCCATGTGGACCCAtaatTTATATATTTTCTATCTTTTAAAATCAattaGTCAATCAATCattatta	Kip-related protein (KRP) gene, encodes CDK (cyclin-dependent kinase) inhibitor (CKI), negative regulator of cell divisi
Chr5	AT5G48820	19796005	19796084	5	1		taatAAATTTTTGATCTAGGGACAATTTTCAATattaatCCTCATTTGTTTGCTAACAACATTTattaTGCGGATAtaat	Kip-related protein (KRP) gene, encodes CDK (cyclin-dependent kinase) inhibitor (CKI), negative regulator of cell divisi
Chr5	AT5G48820	19796223	19796256	5	1		attaTAAattaAAATCAAattataatTCGGatta	Kip-related protein (KRP) gene, encodes CDK (cyclin-dependent kinase) inhibitor (CKI), negative regulator of cell divisi
Chr5	AT5G48820	19796362	19796483	6	1		taatAGTGCCATGCCTCTCAAAAATCCATATACTGTATCTAAAATCTTTtaatGGCAAACTAAATattaAAATTCCACTTTTTTTTTGtaattaAATTTAGTTTGGATATACATATATatta	Kip-related protein (KRP) gene, encodes CDK (cyclin-dependent kinase) inhibitor (CKI), negative regulator of cell divisi
Chr5	AT5G48820	19796583	19796748	12	2		attaCTACTTCCATTTAAGAtaattaGAAAATCCATATAGTGTTTGCTGACTAAGATTCCTGGTCCATACTattaACCACAtaatCCCCAattattaAGCTCAAGCattaAGGTTCATTTTattaAGCTCAAGCattaAGGTTCATTTTattaAGCTCAAGCatta	Kip-related protein (KRP) gene, encodes CDK (cyclin-dependent kinase) inhibitor (CKI), negative regulator of cell divisi
Chr5	AT5G48820	19797032	19797108	5	1		taatTCTTTCAATATATCCCACTTACAACACattaGGAGACCattattaGAAAGCGTATCATATCATTGATGTtaat	Kip-related protein (KRP) gene, encodes CDK (cyclin-dependent kinase) inhibitor (CKI), negative regulator of cell divisi
Chr5	AT5G48490	19645675	19646018	14	1		taatTCTTCGTCGGTTTCTGAACAAAAAAAACTATCTattaTCCTAGGTTTATGCTTTTATTTTGTCTTTTGTGGAATCCGGtaatCAGTAAACCGGATCGAGTAGGCtaatGACTTTCGGATTCtaatTTCACCCCTTTTGACAAACTCtaatCTTGGTGAAATTGCATattaatCTCGGGCTATattaTGTTTTGTTGATGATTTCGCTTCTCTATCTATCTTCTAtaatCGTTCTGTGTTtaatCTGTGTTCTTTGTCATTTTTGTTGGTTTAGTACTAAGGGTAtaatCGTCTATTTGGAATGAAAATGAAATGGTTAGTGattaGATAAGACGGAatta	protease inhibitor/seed storage/lipid transfer protein (LTP) family protein; similar to DIR1 (DEFECTIVE IN INDUCED RESIS
Chr5	AT5G48490	19647234	19647374	7	1		attaGTGtaattaGTGATAAACTCATAAGCATGGCACATACGAGATGattaTTTGGTCTACGAAATGGTTTAGTGGATTtaatATATGTATTTTTATAGTTGATACTTTTTCACCATCtaatCGTTTTTCAACTACAatta	protease inhibitor/seed storage/lipid transfer protein (LTP) family protein; similar to DIR1 (DEFECTIVE IN INDUCED RESIS
Chr5	AT5G48490	19648645	19648842	10	2		attaTTTGTCACTTTTTTTTTCCGGTTAAAATTtaatTTAAATTTATAACAtaatattaTATTTACTTTTAAAAACtaatTTAAAATAAAATATATCTCTATAAATAGTAAACAATCAAACAGAAAattaatAAAACTAGTCATGAattaTTGTTTTTGTCTAAATCTTattaTCCGTACTTGCGAGTATCTAAatta	protease inhibitor/seed storage/lipid transfer protein (LTP) family protein; similar to DIR1 (DEFECTIVE IN INDUCED RESIS
Chr5	AT5G48490	19648902	19649027	7	2		taatGGATGCAGGGCAACATATATTTattaatGTCATAGACCCtaattaCAACTTATATATAACTTTTTTCAACtaatACACTTTATAACTACAAATATTCTTCTTATTTATATAGGTAAACtaat	protease inhibitor/seed storage/lipid transfer protein (LTP) family protein; similar to DIR1 (DEFECTIVE IN INDUCED RESIS
Chr5	AT5G48490	19650624	19650695	8	2		taatTTACATTTTTGATCGTTCattattaGATTTTGTAGTTTCATTGTGTTCGTTattaGGattattaatta	protease inhibitor/seed storage/lipid transfer protein (LTP) family protein; similar to DIR1 (DEFECTIVE IN INDUCED RESIS
Chr5	AT5G48490	19650992	19651094	6	2		attaatATCTCATTTTATATTCCCGTATCAATAAATGTTTTTCAattaTCCTCTCCTGTTTCACAAATGTTTTATACTCACTATTTtaatGTAGCATattaat	protease inhibitor/seed storage/lipid transfer protein (LTP) family protein; similar to DIR1 (DEFECTIVE IN INDUCED RESIS
Chr5	AT5G48485	19644182	19644264	5	0		taatCTTGATCGGTATAtaatTTGtaatTTGGTTGGTTGATATGACATAtaatGTCTCTCTACTAAACTATGCACATCCatta	encodes a putative apoplastic lipid transfer protein that is involved in systemic acquired resistance. Mutants in this g
Chr5	AT5G48485	19645675	19646018	14	1		taatTCTTCGTCGGTTTCTGAACAAAAAAAACTATCTattaTCCTAGGTTTATGCTTTTATTTTGTCTTTTGTGGAATCCGGtaatCAGTAAACCGGATCGAGTAGGCtaatGACTTTCGGATTCtaatTTCACCCCTTTTGACAAACTCtaatCTTGGTGAAATTGCATattaatCTCGGGCTATattaTGTTTTGTTGATGATTTCGCTTCTCTATCTATCTTCTAtaatCGTTCTGTGTTtaatCTGTGTTCTTTGTCATTTTTGTTGGTTTAGTACTAAGGGTAtaatCGTCTATTTGGAATGAAAATGAAATGGTTAGTGattaGATAAGACGGAatta	encodes a putative apoplastic lipid transfer protein that is involved in systemic acquired resistance. Mutants in this g
Chr5	AT5G48485	19647234	19647374	7	1		attaGTGtaattaGTGATAAACTCATAAGCATGGCACATACGAGATGattaTTTGGTCTACGAAATGGTTTAGTGGATTtaatATATGTATTTTTATAGTTGATACTTTTTCACCATCtaatCGTTTTTCAACTACAatta	encodes a putative apoplastic lipid transfer protein that is involved in systemic acquired resistance. Mutants in this g
Chr5	AT5G48485	19647789	19647929	8	1		attaTTTTGTGAAGTGTGAACCATAGCTATGCGAtaatCTCGGTATGAATCTAAGCGAATCCattaAAATATCCTTATATTtaattaGAATATTCCattaAACATGGTAAAtaatAAACAAACAAAGGAAAACACCAtaat	encodes a putative apoplastic lipid transfer protein that is involved in systemic acquired resistance. Mutants in this g
Chr5	AT5G48485	19648645	19648842	10	2		attaTTTGTCACTTTTTTTTTCCGGTTAAAATTtaatTTAAATTTATAACAtaatattaTATTTACTTTTAAAAACtaatTTAAAATAAAATATATCTCTATAAATAGTAAACAATCAAACAGAAAattaatAAAACTAGTCATGAattaTTGTTTTTGTCTAAATCTTattaTCCGTACTTGCGAGTATCTAAatta	encodes a putative apoplastic lipid transfer protein that is involved in systemic acquired resistance. Mutants in this g
Chr5	AT5G48485	19648902	19649027	7	2		taatGGATGCAGGGCAACATATATTTattaatGTCATAGACCCtaattaCAACTTATATATAACTTTTTTCAACtaatACACTTTATAACTACAAATATTCTTCTTATTTATATAGGTAAACtaat	encodes a putative apoplastic lipid transfer protein that is involved in systemic acquired resistance. Mutants in this g
Chr5	AT5G48430	19625010	19625086	5	0		taatTGTTTTCGGATTTAGGTTtaatGAACGGCTTAGGattaAACTTGAAACATCtaatGAATCTTTGAATAGatta	similar to extracellular dermal glycoprotein, putative / EDGP, putative [Arabidopsis thaliana] (TAIR:AT1G03220.1); simil
Chr5	AT5G48430	19625531	19625611	5	0		attaGTCGGGACTCGGGCGGTATCTTCGGCGCTAtaatTTtaatTGGGCTTTtaatGGGCCTGAATCTTTTGGGCATatta	similar to extracellular dermal glycoprotein, putative / EDGP, putative [Arabidopsis thaliana] (TAIR:AT1G03220.1); simil
Chr5	AT5G48430	19625848	19626051	11	3		taattaAATAAACAAACCCACTTGAAACCAattaatattaCATATattaAAACATTCGTCAATGTTTTTCGGTATATTGAAGAAAGGGattaAAATCTTCAAGATTCGCATGGACTAAGGAGTGTAAattaatGAAACGTAAATGCTGCTTCATTGattaACTTCTGCAAAGATGTCACAAATTCATATGACACCTAAAGatta	similar to extracellular dermal glycoprotein, putative / EDGP, putative [Arabidopsis thaliana] (TAIR:AT1G03220.1); simil
Chr5	AT5G48430	19627106	19627224	5	1		taatTCCGACTTTAGTTTACAACTTTTTTGTattattaCACTGACATTGACATATATCGTTGTACTCAattaGAAACTTAAAAAGTGCAAAAATGAACGATCCTTGGATTGAACAtaat	similar to extracellular dermal glycoprotein, putative / EDGP, putative [Arabidopsis thaliana] (TAIR:AT1G03220.1); simil
Chr5	AT5G48430	19627279	19627396	7	2		attaGATACGTAGCACTTTGAATGAGAGTCTTATATattaAGATGCTTGATTTTtaattaGGtaatTTTATCTGGTGGTTTTTCGAAAATATCTTGCCATACCAACATACTGtaatta	similar to extracellular dermal glycoprotein, putative / EDGP, putative [Arabidopsis thaliana] (TAIR:AT1G03220.1); simil
Chr5	AT5G48430	19627547	19627673	6	1		taatAtaatGACATGGTTTGACGAAAAATAACCAAATAAATCACtaatAGTAACAAAGGAAGTAAGAAAAAAATCATCAGCAAtaatTGACATGGTTTATCAAACTTATGTAACATCTTtaatatta	similar to extracellular dermal glycoprotein, putative / EDGP, putative [Arabidopsis thaliana] (TAIR:AT1G03220.1); simil
Chr5	AT5G48430	19629165	19629311	7	1		attaCTAGGAGAattaAGAACGTATATATAGCtaattaGAGTTGACATTTTAACATATAGACATCACACACGTtaatATGTACGAACTTGTACACACAAtaatACGGTCCGACCAGAACAACTAGATATATATATTTTAAAAGatta	similar to extracellular dermal glycoprotein, putative / EDGP, putative [Arabidopsis thaliana] (TAIR:AT1G03220.1); simil
Chr5	AT5G48430	19631339	19631455	5	0		taatTTTTGGTTCAGAAAAGTTCTGATTCAGCTACAAAGattaCCAACCTTattaAACCTGTAACTGGTTCattaTAGAACTCGGCATATCTGCCTGCTGTTGCAAACGCTCTatta	similar to extracellular dermal glycoprotein, putative / EDGP, putative [Arabidopsis thaliana] (TAIR:AT1G03220.1); simil
Chr5	AT5G44630	18000557	18000642	5	1		attaatCTTAAGGGAAAATTTACAAAAAAAAGattaTCCTAGGAGACTATGGATCTTGGCCCGAAACTTCattaAACAGAAAatta	Encodes a sesquiterpene synthase involved in generating all of the group B sesquiterpenes found in the Arabidopsis flora
Chr5	AT5G44630	18001776	18001862	5	1		taatattaGTTGAAACAATTTTTCTTTTCTTTTTTACCAATTGGAAACAATTtaatATATATGGTATGAattaCTTATACTCTtaat	Encodes a sesquiterpene synthase involved in generating all of the group B sesquiterpenes found in the Arabidopsis flora
Chr5	AT5G44630	18002426	18002492	5	2		attattaTTTTTTGTATGAATCGTTTCTAACCTCTTTCACTCAGCACTtaattaGAAATCTGAatta	Encodes a sesquiterpene synthase involved in generating all of the group B sesquiterpenes found in the Arabidopsis flora
Chr5	AT5G44630	18005815	18005929	9	3		taatattaAAAATATGTTGAattaGTATGGAGAAGGCTATTTATTTattattaTTTTTTGGTAGAAGGAGAAGGCTATTtaattaatCAAACATAACGTAGTATTTTCTTAtaat	Encodes a sesquiterpene synthase involved in generating all of the group B sesquiterpenes found in the Arabidopsis flora
Chr5	AT5G44620	17995125	17995275	9	1		attaAAAGGTATattaatCTGTTTAACTAACATTTGTTTATATCtaatTGAattaGAAATATCTAAAACAattaACAGTTATTTTAAAATTTTGGTCAACTGattaGCTGTTATCTAAAATTCGTGTCTtaatCTTGATTTTTAGCAatta	member of CYP706A, member of CYP706A
Chr5	AT5G44620	17995693	17995801	5	1		attaatTTATGCAAGTGATTCAGTTACCTATAAATAGTAGTTACTAGGTATAtaatAACtaatCAAATTTATTGGGGAATATTTTTTTTTTTTTGAATTTTGTGAatta	member of CYP706A, member of CYP706A
Chr5	AT5G44620	17995895	17996249	31	8		attaGTAGTCGTGTTCTTCTGATGTTGGTTTGattaAATGGAATTTGAGAGAATTTTAtaatAAAtaatAAAACCTTTTTAAAATTCTTGTAAAATCAGCTAAACAGTTTattaTCTTAtaatTtaatAAATTGAATATCTATACattaTCATATATTTCACATattaTATTTTGCAtaattaAGtaataatAAGTAAAtaatATCTAAAAAtaattaTCTTTACTtaattaTTCAAATAtaatATGTGAtaatGTAAAGAAATTCAATTTattaAattataatATATACAAAAAGTAGtaatAAAAATTGTtaattaAATTTTTtaattaatTTTGTTTTTTGAAAATattaat	member of CYP706A, member of CYP706A
Chr5	AT5G44620	17997008	17997252	9	0		attaACTTGGAAGCAAAGAACattaTCAGTCCATTGACATCGAAGAACTTTATATGACATTTTTTCCAattaAGGGTGCTTGTATTCCAGCTTTtaatATGCTTGTCGTTTGCTACTCCATCACTtaatGAACCTCTGTGGCCAAATGTAACAAtaatTTTCATCAAACACCGTCTAGGGTTAAACTAAGTTTCCTAAattaCGATAGAGTAGAGATTTTTTTTATTGAATCtaatGTTAAatta	member of CYP706A, member of CYP706A
Chr5	AT5G44620	17999594	17999691	7	1		taatTGGTGAATTTTattaTTCTCTCCATTtaatGAGCGGTGTTGTTTTGTATTTTtaatACAGTTTACAAAAattaatCTTGTGTTTATCTTTatta	member of CYP706A, member of CYP706A
Chr5	AT5G44620	18000557	18000642	5	1		attaatCTTAAGGGAAAATTTACAAAAAAAAGattaTCCTAGGAGACTATGGATCTTGGCCCGAAACTTCattaAACAGAAAatta	member of CYP706A, member of CYP706A
Chr5	AT5G44620	18001776	18001862	5	1		taatattaGTTGAAACAATTTTTCTTTTCTTTTTTACCAATTGGAAACAATTtaatATATATGGTATGAattaCTTATACTCTtaat	member of CYP706A, member of CYP706A
Chr5	AT5G44620	18002426	18002492	5	2		attattaTTTTTTGTATGAATCGTTTCTAACCTCTTTCACTCAGCACTtaattaGAAATCTGAatta	member of CYP706A, member of CYP706A
Chr5	AT5G43170	17328152	17328265	9	2		taatTTCTTAAATTTCAATAAAtaatACGCATACACAattaCGCATGTTAAGCCATattaattaatAAAGGAAAGAGACGACAGTTATACCCTCACAAAACTTAAACGtaatta	Encodes zinc finger protein. mRNA levels are elevated in response to high salinity and low temperature. The protein is
Chr5	AT5G43170	17331847	17331893	5	2		taattaAAATattaTTTCAACATTTGGTGAGAGTGGAATATattaat	Encodes zinc finger protein. mRNA levels are elevated in response to high salinity and low temperature. The protein is
Chr5	AT5G43170	17332571	17332691	11	3		taatATAGATTGTAtaattaCTTATAtaattaGGTCTTTATGCTAACTAAAAAAtaatTTCCAACAattaattaACCtaatTCTCTAAGAGTAACCTATCTCTCTCTCTTTTCTCACatta	Encodes zinc finger protein. mRNA levels are elevated in response to high salinity and low temperature. The protein is
Chr5	AT5G43170	17333309	17333415	7	1		attaTTCCGTGCCGTCCTTTGGTCTTCTACTattaCTTTGTTCattaTCTTTTAACAATATGTattaTAGGAATTTGAATCAAGCtaattaGACAACGACCACatta	Encodes zinc finger protein. mRNA levels are elevated in response to high salinity and low temperature. The protein is
Chr5	AT5G43170	17333498	17333568	5	2		taattaCGTATTCAATTCTTATTGGGTtaattaGATTCGATTTGTAGTTAGAATATTTTTTTAAAAAatta	Encodes zinc finger protein. mRNA levels are elevated in response to high salinity and low temperature. The protein is
Chr5	AT5G42030	16810672	16810812	7	1		attaTCTTACGACGATCTAtaatGTCAACCAATCAGATTTGGTCTTGTGTTGGAGtaatCGTGGCCGTTGGTTACTTCGTTTCTTCTTCTtaattaGACAATGAGCTTTTGTTGGGCCAGTCTTCTTCTattaCATCatta	ABIL4 (ABL INTERACTOR-LIKE PROTEIN 4); Identical to Protein ABIL4 (Abl interactor-like protein 4) (AtABIL4) (ABIL4) [Ara
Chr5	AT5G42030	16811187	16811293	8	2		taattaACTTCGAAattaTGAAAtaattaTTTGCACTattaGAAAAATATTGATGGCTCGTACtaatATATTTTTGGATGTAACCTTAAAGAAATAAAGAGAGatta	ABIL4 (ABL INTERACTOR-LIKE PROTEIN 4); Identical to Protein ABIL4 (Abl interactor-like protein 4) (AtABIL4) (ABIL4) [Ara
Chr5	AT5G42030	16813199	16813423	16	4		attaTTTTCTTTTAAATGTTAGTAACtaataatACCAAattaCATTTCattaAAGACTGAAAAAtaatATattaAATTTattaCGAGGATTTAAAAATTGAAAAAAGCAGTCGACAAATCAAAACAtaatGACCCGGAATATTGTATTTAGAGCACACTTTTCAattaTCAAAATGCTTTTTAAGAAattaatTTATAAGTTattaatGATTCCATCAattatta	ABIL4 (ABL INTERACTOR-LIKE PROTEIN 4); Identical to Protein ABIL4 (Abl interactor-like protein 4) (AtABIL4) (ABIL4) [Ara
Chr5	AT5G42030	16813471	16813522	5	2		attaatGGAGCAGAAAGTAGAGAAGAAGAattaTTTAACATTTTGTtaatta	ABIL4 (ABL INTERACTOR-LIKE PROTEIN 4); Identical to Protein ABIL4 (Abl interactor-like protein 4) (AtABIL4) (ABIL4) [Ara
Chr5	AT5G42030	16815262	16815353	8	1		taattaatTGGTGTGtaatTTTATAAATACAGAAGTACTTGTGTCTTGTATTTattaGTATTCCTTATTtaatAAattaCTTTTCACTtaat	ABIL4 (ABL INTERACTOR-LIKE PROTEIN 4); Identical to Protein ABIL4 (Abl interactor-like protein 4) (AtABIL4) (ABIL4) [Ara
Chr5	AT5G40980	16412002	16412133	7	1		attaGTGtaatCAAATGGTTATTGTtaattaGTCAAAGCCTCAAAGGTTTtaatTTAGTGAATTTCTCTTCCAACTTAGtaatTCTGAATCATTGATAAGAGAGACCACCAAACCTTTGAATGCCCCAatta	similar to unknown protein [Arabidopsis thaliana] (TAIR:AT3G01940.1); similar to hypothetical protein [Oryza sativa (jap
Chr5	AT5G40980	16412341	16412390	5	2		taatATTCATTTTCGTCTATCATTGCAtaattaGTGGAATGAAattatta	similar to unknown protein [Arabidopsis thaliana] (TAIR:AT3G01940.1); similar to hypothetical protein [Oryza sativa (jap
Chr5	AT5G40980	16413749	16413911	7	1		taatTTTTTTTGGTGACTATAAAATCAAGACGATATAAATCTTAGtaatTTGTTTGACAAATATATTTTTTCCATCCCGAAATGCtaatCTTTTTACTTTCTAGTGGGCAATATATACGAGattaTCTCAAAATTGTAACAAAAAAtaataatGTTGGAatta	similar to unknown protein [Arabidopsis thaliana] (TAIR:AT3G01940.1); similar to hypothetical protein [Oryza sativa (jap
Chr5	AT5G40980	16414428	16414483	6	1		taatACTGAAAAATGtaataatCattaAGCTTGTATTGATGTCattaAGTTAtaat	similar to unknown protein [Arabidopsis thaliana] (TAIR:AT3G01940.1); similar to hypothetical protein [Oryza sativa (jap
Chr5	AT5G40980	16415658	16415746	5	1		taatTTGGTATTGAAGTTTGTGTATAGGTCTTGGGTCtaattaTGTTGtaatGCATAGCTAAAGAGAGGGAATACAAATAAAAGAtaat	similar to unknown protein [Arabidopsis thaliana] (TAIR:AT3G01940.1); similar to hypothetical protein [Oryza sativa (jap
Chr5	AT5G40980	16416496	16416545	5	1		attaCTGTTGGTTCTGTTGAAtaatTTTAAAATGTATGattattaCtaat	similar to unknown protein [Arabidopsis thaliana] (TAIR:AT3G01940.1); similar to hypothetical protein [Oryza sativa (jap
Chr5	AT5G40980	16418058	16418177	7	1		taatAAattaatTGAAATATGAGTGAAACTCAAattaTATGAAGTCTATGCAAATGAAAGTTAACTTGAattaTTCTTCATTTAAATGATCAattaTCCTTCATTTAAACTCAAATatta	similar to unknown protein [Arabidopsis thaliana] (TAIR:AT3G01940.1); similar to hypothetical protein [Oryza sativa (jap
Chr5	AT5G38900	15570539	15570774	13	1		taatTTTTTTCCTACTCTTAGAAACTAAATAAAGGGtaatGAGGGCAAAGattaCtaattaTATAGCtaatCTATCACATATCAAATTGtaatACATTTCTAACTTGTAGTTCTCattaTGGAattaTGAGTAACAAATATTTTCGTCCTGGACTTGGAGTATGTtaatGTGTAGATGCATTTGCTTCTTTGGGCAGTTTAtaatACTATACGAAGTtaatTTCCGTTTGAGtaat	DSBA oxidoreductase family protein; similar to DSBA oxidoreductase [Medicago truncatula] (GB:ABE87781.1); contains Inter
Chr5	AT5G38900	15572639	15572741	5	0		attaTGCAGATTCGGATGATGAAGATATTTGTCCAACCTGCCTTGATGGtaatACTAAAAAattaGTTTGATGCTATTGTTattaTTCTCTTTGAACCTatta	DSBA oxidoreductase family protein; similar to DSBA oxidoreductase [Medicago truncatula] (GB:ABE87781.1); contains Inter
Chr5	AT5G38900	15572846	15572972	7	1		attaGGCCattaatAGTATAGTTTACGTAGATGAGGCAATCGTTGCGAGTGCattaAGGtaatATTGGTTTCATAGTTCTTTGTTTTAACAATATGCAGattaCACTTTGGAGAATCCGAAGAtaat	DSBA oxidoreductase family protein; similar to DSBA oxidoreductase [Medicago truncatula] (GB:ABE87781.1); contains Inter
Chr5	AT5G38900	15573127	15573348	8	0		attaAAAGTGCATCATTTTGTattaGAATTTGATATCCCCATTTTAAGTAGTGGTCCATTTCTCATACAattaTTGGTCATATAGAGAACCATGAGATGAGTTAACTTTTTGGAGTtaatGCATCCATACCtaatTGTTTCACTCtaatCTTTCAGGTGATGGCATTTGATGAAAATGAAACTTCTTAGCATTGtaatAAAGACTTGCTCAAAGAACAtaat	DSBA oxidoreductase family protein; similar to DSBA oxidoreductase [Medicago truncatula] (GB:ABE87781.1); contains Inter
Chr5	AT5G38900	15575793	15575893	6	1		taataatTTGTATAAAAATGAtaatTTAAAGattaGTAAATATGATTTTAGTTTTGTAGCAAATGGCCCattaGCTCAGTTGGTTAGAGCGTCGTGCtaat	DSBA oxidoreductase family protein; similar to DSBA oxidoreductase [Medicago truncatula] (GB:ABE87781.1); contains Inter
Chr5	AT5G38900	15576351	15576380	5	1		taatCCTTattaAAACAACATattaataat	DSBA oxidoreductase family protein; similar to DSBA oxidoreductase [Medicago truncatula] (GB:ABE87781.1); contains Inter
Chr5	AT5G38900	15576454	15576707	14	1		taatTTCTTTACCCGTCTCGTGATTTTTTTTATAGTAGtaatTTTTAAAATTTAAGAattaTTTattaTATATAAAATTTTTGCAACTTGTATCATTCTCtaatAGATTTATATTTTATAGTTtaatTTTATATATAGTAACattaTATATACCACATAACATTTTTGGTTTTATAtaatCTTTTCTAAattaGGATGATTTGATATGTtaatAAattaAAGATTTAACCCGTATTGAAACGGTGGattaatta	DSBA oxidoreductase family protein; similar to DSBA oxidoreductase [Medicago truncatula] (GB:ABE87781.1); contains Inter
Chr5	AT5G38900	15576756	15576844	7	1		attaatattaatTTTATTTATGATATGACTTTGATTTAtaatCTAAACATTTTAGCtaatAACATAGGAGTGCACCATATTTATTtaat	DSBA oxidoreductase family protein; similar to DSBA oxidoreductase [Medicago truncatula] (GB:ABE87781.1); contains Inter
Chr5	AT5G38900	15577062	15577173	6	0		taatTTTTTAAATGTTGAATGCTTTTTTTTGTGCtaatTTTTATGTGattaAGATTtaatTGATTTCGTTTATAAAATattaAATTGTTTTACGAACTTATTTGTTTAtaat	DSBA oxidoreductase family protein; similar to DSBA oxidoreductase [Medicago truncatula] (GB:ABE87781.1); contains Inter
Chr5	AT5G38900	15577301	15577415	10	1		taatCTtaatGACGTCattaAAAGATTTTGTTTTTGattaAATTTTTTtaatGGTATTGTCATGtaattaattaCAAAAAATAAAGTTACATTTAAAATGTACTTTTCAAAtaat	DSBA oxidoreductase family protein; similar to DSBA oxidoreductase [Medicago truncatula] (GB:ABE87781.1); contains Inter
Chr5	AT5G38900	15577544	15577689	7	1		taatATGTATCGATGTTGTTGTTGTTTTTGTTGTTGTTGTGTCAtaatCTAACTTCGAATCCAATTGTGTTACACtaatACGCTCAAAAAATCTATTTAGTGattaatTTACGTattaGCTTGGAAAACTTAAGAAAACAAAatta	DSBA oxidoreductase family protein; similar to DSBA oxidoreductase [Medicago truncatula] (GB:ABE87781.1); contains Inter
Chr5	AT5G38900	15577926	15578077	7	1		taatAAATGACAAGCTAAGGGAAGTTtaatACAACAAAATCAACAACtaatGTATACTGTTTTTTTGGTTTTAAattaatGTATACTGTTGCTTACGGTTGCATGAGtaatCGCGTTAACAATTTGTTTTATGTTCGACAACAACTAGtaat	DSBA oxidoreductase family protein; similar to DSBA oxidoreductase [Medicago truncatula] (GB:ABE87781.1); contains Inter
Chr5	AT5G38900	15578131	15578202	7	2		taataatTTAAAAattaTCTATTTTAAATAACCCTGAAattaattaTCTTGTATTCCCATACCCCGCTtaat	DSBA oxidoreductase family protein; similar to DSBA oxidoreductase [Medicago truncatula] (GB:ABE87781.1); contains Inter
Chr5	AT5G38900	15578417	15578604	11	2		attattaattaGAGTGAACAAGTGtaatTCGTTAAAAGGTGAAGAAtaataattaAACAAACCTTTGACGTATGTATAACTTGTtaatCACCAACACTTGCCATTTCAAACTTCAAATGCATCATATTTCATCAtaatCTTACGTATTTATTTTTATTCCAATCTTACGTTTTTCAATTCAAATatta	DSBA oxidoreductase family protein; similar to DSBA oxidoreductase [Medicago truncatula] (GB:ABE87781.1); contains Inter
Chr5	AT5G39030	15619350	15619456	5	1		attaTTTAGCGCAAAAGTCTATTTTTGTTTTTGATAGTTTGATCGAAAGAattaTAAAAAAAATATAAGAAACATTTTGAAAACGTTTTTTCCGATCCattaataat	protein kinase family protein; similar to protein kinase family protein [Arabidopsis thaliana] (TAIR:AT5G39020.1); simil
Chr5	AT5G39030	15622774	15622845	5	1		taattaAAAAGAGTtaatGTTTGACTCAAACATGTATattaGATTGTGTTTTGCTCTGAATAGATACTatta	protein kinase family protein; similar to protein kinase family protein [Arabidopsis thaliana] (TAIR:AT5G39020.1); simil
Chr5	AT5G39030	15622913	15623098	7	0		attaAAAATCTAGATTGGACTACGTTAGtaatATACAACTACAAAtaatTTATTTAAGACCTAAAAtaatTGAAAGAAAAAACCAAAAATGAGGTACCACTTGTAGGAGTATGtaatCTTAACTAGTATGAACAATGAGAAGTCAGACACTCAGACCTTAAAtaatTGAAAGACAAAGCCAAtaat	protein kinase family protein; similar to protein kinase family protein [Arabidopsis thaliana] (TAIR:AT5G39020.1); simil
Chr5	AT5G39030	15623411	15623490	6	1		attaTACTCCAtaatTCTTCTTTtaatGCTTCCGTTTCAGTCCTCGGGTTtaatGCCTCAATGTTCGAATTTGAattaat	protein kinase family protein; similar to protein kinase family protein [Arabidopsis thaliana] (TAIR:AT5G39020.1); simil
Chr5	AT5G39030	15623855	15624136	14	2		attaTGTATGCAAACAATATATTTTTCAattaGGTTTCCAAATCCTCTATATGTATattaAAATAGAGTATATTTGATGTTTATATATCAAGCTCACAattaTTCTCAATACAGTATTTTTATTTTTCTTTATTtaattataatATCTTTCTTATCAAACATTCTCATTTCCTAGtaatACATATTTTGattaTTCTAACACtaatTGCCAAACATTCAAGAATCCTAAATTTACCAAAattaattaTTTTAGATATTTTTATACGTACACCGGAGTTtaat	protein kinase family protein; similar to protein kinase family protein [Arabidopsis thaliana] (TAIR:AT5G39020.1); simil
Chr5	AT5G39030	15624282	15624401	7	1		taatCATGTattaattaGGGCATACATATATAGTTCAAAATTTCTtaatTTGTGTAAAATATATCAAAATGACACTAGTTGTGAAACGGAAAGattaCAAAAAATATTTTTCTAAAatta	protein kinase family protein; similar to protein kinase family protein [Arabidopsis thaliana] (TAIR:AT5G39020.1); simil
Chr5	AT5G39030	15625141	15625269	7	1		taatACTTTTCTACTAAATAAACATAAGAAGAAATAGTATTGTtaattaGTCACAATCCAAATTTACAGAACCAAATACAACAACTTTGtaatTTCTtaatGTattaAAAATTTTAAAAATTTCCatta	protein kinase family protein; similar to protein kinase family protein [Arabidopsis thaliana] (TAIR:AT5G39020.1); simil
Chr5	AT5G38260	15286376	15286416	5	1		attaAAATAAATTTTTTTATCGTAtaatCAAattataatta	serine/threonine protein kinase, putative; similar to kinase [Arabidopsis thaliana] (TAIR:AT1G67000.1); similar to serin
Chr5	AT5G38260	15287281	15287414	6	0		taatTGAAACTTTTTTCTCGATTTCTCGAGCAattaTTTCGGCGATTTTCTTTCTCCGGCGattaCTTTTTTCTCGATTTCTTCGGCGATTtaatATTTTTAAAGTattaGACTTTTGACTTTTGTGTTGatta	serine/threonine protein kinase, putative; similar to kinase [Arabidopsis thaliana] (TAIR:AT1G67000.1); similar to serin
Chr5	AT5G38260	15288130	15288279	7	1		taatGTACCAATTCCAAGAAAAAACAACAGAAAATTGTCTCCattaACCAATGCAATGATGTGAGTGTTTGCGTCAATAAATATCATTtaatAAGCTTAGattaTATAAACACAattaatCAAATCCGAAGAATACCTCAAGATCTtaat	serine/threonine protein kinase, putative; similar to kinase [Arabidopsis thaliana] (TAIR:AT1G67000.1); similar to serin
Chr5	AT5G38260	15288455	15288726	17	4		attattaTCTGACTATGCtaatGGTGTTTTAGGGTACTattaAATattaAATAAattattaTGAGAATCTTATACATCTTTTTTTGGtaattaGAATCTTACATATTTTAAGTTTAGAGTAAAGTAACGtaatTTTAACTTTTTATTTAAATGATAAACACattaGGATAAAAGTATCTCTCAGATATGTTTTTAAAAtaatGATATACTCATATACAtaattaAATCTAGTGAAattaAAtaatGATATTTTTTGTTAAAAAGTAAAtaat	serine/threonine protein kinase, putative; similar to kinase [Arabidopsis thaliana] (TAIR:AT1G67000.1); similar to serin
Chr5	AT5G37600	14931739	14931875	5	0		attaTCTAGCAAGATAAACATAGCTTGTTCAAAGAAATAAAACACATattaAGCTTCattaTTCTCAAACATCAACCTGAAAGAAAtaatCTCTTCCACTATCAGTAAACACCCTCCACTTAGATGTGTGTATatta	encodes a cytosolic glutamine synthetase, the enzyme has high affinity with substrate ammonium, encodes a cytosolic glut
Chr5	AT5G37600	14932893	14932956	6	1		taatAAAATATattaatCCAAGCTAAATGTTCAATCAGTGATTCTAAattaTGCattaGAatta	encodes a cytosolic glutamine synthetase, the enzyme has high affinity with substrate ammonium, encodes a cytosolic glut
Chr5	AT5G37600	14933165	14933276	7	2		taatAAAAGTATAGTTATCTTTATATAtaatTTGAAATATTTATTTTGAAAAattaAAAAAATattaatATACATTTAGATCCACCTAGCCTGCCCCGCAAACCAGattaat	encodes a cytosolic glutamine synthetase, the enzyme has high affinity with substrate ammonium, encodes a cytosolic glut
Chr5	AT5G37600	14936065	14936166	9	2		attaatATTCTtaatACTACATTTTCTGTGTTATTGATTTTTAAattattaatTTtaatTGATACAAACAtaatATGATATAACAATATATTTTTTTTtaat	encodes a cytosolic glutamine synthetase, the enzyme has high affinity with substrate ammonium, encodes a cytosolic glut
Chr5	AT5G37600	14936215	14936400	13	3		taatTGATATattaTTTTATTTGTGCAAAATATATCAATAGATTTAGTAtaataatGTTTTAAACGGTGattaGGTGGAACCAtaattaAACACTCtaatCATCTTGAAattaGTATTTGTTTTCtaatGCAACTTACTTAGattattaTTTTTAAACGAAATTCGCTTACTTAAATTTAGTatta	encodes a cytosolic glutamine synthetase, the enzyme has high affinity with substrate ammonium, encodes a cytosolic glut
Chr5	AT5G37600	14936908	14937007	8	2		taatTTTCTAAAAATAtaattaTTTTTGACAGTTAAAAGTtaatTTCAAATCATATTtaattaTTTATTGAACACACATCtaatATATTCTTTGCAatta	encodes a cytosolic glutamine synthetase, the enzyme has high affinity with substrate ammonium, encodes a cytosolic glut
Chr5	AT5G37600	14937627	14937942	17	1		taatTTTTTTTTTATATCTTCTCTATGTCTCACtaatTTAGAAAATAtaatAAAATCGTTTGATTTTAGTTAACTATGCTTTGGGAAAGATGtaatTTattaAATATTTAAGAGAATAAACCAGAAAACAattaACTACTTTTTAAACGATGGATATATAAATCAGAAattaAAAATAGAGAACCCAAAGtaatAACAtaatTtaatTTTtaatTTTtaatTTATATTGGattaatATATATTCTAAATATTTGTGGTattaTATATTTATTTATattaTTTTTTTGTGCACCCAATTTTATTTATATTTATatta	encodes a cytosolic glutamine synthetase, the enzyme has high affinity with substrate ammonium, encodes a cytosolic glut
Chr5	AT5G36160	14230113	14230469	16	0		taatACAAATGGTACGTACGTTAACCTTTTGTTAACGGCtaatATCTGTTTACATATAGTGAtaatACCTTCATAAGTTTTGCATCAAAGTTACCACTtaatACAAACTGGTATGTtaatACTTAGGTTATCGGCtaatATCATAAGTTCTTAGTGATTTCAGATAGTTTCACTTTTGTTATGAattaGAGTTAGCACCtaatACAAATGTTATGTTAACCTTTTGTtaatAGCtaatATCTGTTTACATATAGTGAtaatACCCTTAGAGGTattaAAAATTTAAATTCATAAGTTTTGTATACGAGTTACCACCtaatACAAACTGGTATGTtaatACTTGGattaCCGGCtaat	aminotransferase-related; similar to aminotransferase, putative [Arabidopsis thaliana] (TAIR:AT5G53970.1); similar to Os
Chr5	AT5G36160	14231266	14231448	11	2		attaatGAAGATTCTATTGTTATTCtaatAAGTTTTTGAAAGCTTTATAAGATTTAGTGTTattaGTTTACATattaGTAAAAAACAATCTAAACATTTTACAAGTTTACCTTTATTGGattaattaatGATTTTATAAAACCAATGATGTTattaCAATAAAATACTTTTTTTATCCTatta	aminotransferase-related; similar to aminotransferase, putative [Arabidopsis thaliana] (TAIR:AT5G53970.1); similar to Os
Chr5	AT5G36160	14231567	14231661	6	2		taatATTTTTAAGTTGGGATCATGTTTCAATACGCAAACTAGTGATATGattaatGATTTGCTAGTCATTTTCTCTAAAAAAATattaAattaat	aminotransferase-related; similar to aminotransferase, putative [Arabidopsis thaliana] (TAIR:AT5G53970.1); similar to Os
Chr5	AT5G36160	14232132	14232292	13	1		attaAAAAAAAattaAGAtaatTTTTTTGTTAGattaattaAAAtaatTCTAGCTTCCACCCAAACTCTAGTCACTATGattaAAAtaatCtaatCTTTTATATATCTTATTTTTattaGAAAACCTtaatCAATATATTGTAACCCTATTCTCTCAatta	aminotransferase-related; similar to aminotransferase, putative [Arabidopsis thaliana] (TAIR:AT5G53970.1); similar to Os
Chr5	AT5G36160	14232593	14232751	13	3		taatattaTCAATTTattataataatATATTGTATTTTTGTTTCTTTtaataataatATattaTATTtaatATAtaatTTTAAAATCATCAAAACTCTACTTAAAACTTAAAAGTGattaTAAAGATCCAACAATACATCTTTACCTATGTGTGAatta	aminotransferase-related; similar to aminotransferase, putative [Arabidopsis thaliana] (TAIR:AT5G53970.1); similar to Os
Chr5	AT5G36160	14232807	14233032	7	0		taatTTTATCCTCAACTTTCAAAATATGCAGAAtaatCCAATAAAGTCAAAAAAAAAGAAAAAAAAAATATAGCTTATAAattaTAAACGTTTTCACTTTTCACAGTTACATACATTTGTTTTTTTAAattaTAAATGTAGAGTTTGACTCTTGGTCTTGGGTGCGACtaatGTCTTAACACTGTCTTCTAAATTTTTTTTTACCATTTTGTCtaatTTCAAtaat	aminotransferase-related; similar to aminotransferase, putative [Arabidopsis thaliana] (TAIR:AT5G53970.1); similar to Os
Chr5	AT5G23530	7932151	7932258	5	0		attaGAAGAAGAAAAATACAAAGGTAGAGAAAAAAAAGTTTCGAAAGtaatCAAGAACAAAACACAATTTGattaACTTCTAAACGTGCAAACCTAGtaatGATatta	similar to ATGID1C/GID1C (GA INSENSITIVE DWARF1C) [Arabidopsis thaliana] (TAIR:AT5G27320.1); similar to Esterase/lipase/
Chr5	AT5G23530	7932329	7932395	6	3		attaatTCGTTCCTCCTTTTAAAattaatTGTCAGTATCTCCAAGAGACGAACAGTTCACCtaatta	similar to ATGID1C/GID1C (GA INSENSITIVE DWARF1C) [Arabidopsis thaliana] (TAIR:AT5G27320.1); similar to Esterase/lipase/
Chr5	AT5G23530	7932841	7932943	6	0		taatGTAACTTTTTCAAATATAGattaCACAATTCAACAAGCTTAtaatACATTTCCTTTACattaTACattaAATAAGAGCTTTGGATAGTCTCATAGtaat	similar to ATGID1C/GID1C (GA INSENSITIVE DWARF1C) [Arabidopsis thaliana] (TAIR:AT5G27320.1); similar to Esterase/lipase/
Chr5	AT5G23530	7935298	7935378	8	2		attaattaAAATCGTtaatACCtaattaGTTAGTGACTTAtaatTTTTTTGGCCAAATTGCGAATGCGGTGTCGTTTtaat	similar to ATGID1C/GID1C (GA INSENSITIVE DWARF1C) [Arabidopsis thaliana] (TAIR:AT5G27320.1); similar to Esterase/lipase/
Chr5	AT5G23530	7935533	7935701	8	1		attaatTCTCAGAGGCAAGCTTCTTCTattaGACCAAACTTGTTTTCGCATCCtaatTGTCAATTTCGGCGATATCATTTCtaatCATCAATTTTCTCCCTTTTCGAattaGATCGGAattaTGTATAAATTTTTTGGTTGCGTATCTTTGACGTGAAAAAACCCtaat	similar to ATGID1C/GID1C (GA INSENSITIVE DWARF1C) [Arabidopsis thaliana] (TAIR:AT5G27320.1); similar to Esterase/lipase/
Chr5	AT5G22580	7500037	7500140	5	0		taatGTTAGGCATCGGGTCGATAtaatGTCATTTTCAGTGGGAattaTTTAAGAGCATGGCCACATGCATGCTGCTTtaatCATATCTTTAAAAGGGAAAtaat	Identical to Protein At5g22580 [Arabidopsis Thaliana] (GB:Q9FK81); similar to stable protein 1-related [Arabidopsis thal
Chr5	AT5G22580	7501210	7501284	5	0		taatTTTTTTGTCACCATCGATAAGAGAGattaACAGTACtaatTTTCtaatGGTAAGAGCTTACCTCAAGatta	Identical to Protein At5g22580 [Arabidopsis Thaliana] (GB:Q9FK81); similar to stable protein 1-related [Arabidopsis thal
Chr5	AT5G22580	7503712	7503788	5	1		attaGCattattaACAAACAAAACAAAAattaCAAACGACGTCGCATTCAAATCCTTTTTCCTTTCTTTTTTCatta	Identical to Protein At5g22580 [Arabidopsis Thaliana] (GB:Q9FK81); similar to stable protein 1-related [Arabidopsis thal
Chr5	AT5G22580	7504328	7504422	5	0		attaAAGattaTCGGGCCCATGAGATGGGAGACCCAtaatCCTGAGGAAGCATGtaatGTCTTACATCTGAAAGATGTGAGGGACCTTGACtaat	Identical to Protein At5g22580 [Arabidopsis Thaliana] (GB:Q9FK81); similar to stable protein 1-related [Arabidopsis thal
Chr5	AT5G22580	7504599	7504682	5	0		attaAGGattaTTGGGCCCATGAGATGGGAGGCCCAtaatCTTGAGGAATCATGtaatGTGGAGAGGATCTGATAAGCAAatta	Identical to Protein At5g22580 [Arabidopsis Thaliana] (GB:Q9FK81); similar to stable protein 1-related [Arabidopsis thal
Chr5	AT5G22580	7505804	7505906	5	1		taatGACTTGCACCAACCCTAGAGCTTTAACTtaattaTGCATTTAAAGAAGTATGCTATCTAGTATTTtaatGTATCTTATTTTGTAGGATTTAACTGatta	Identical to Protein At5g22580 [Arabidopsis Thaliana] (GB:Q9FK81); similar to stable protein 1-related [Arabidopsis thal
Chr5	AT5G22460	7447100	7447159	5	0		taatTTCTACACCATTTTGTTCTTtaatTTTTTTTattaGtaatGTCTTTTTAACTtaat	esterase/lipase/thioesterase family protein; similar to hydrolase, alpha/beta fold family protein [Arabidopsis thaliana]
Chr5	AT5G22390	7415818	7415860	6	1		attaCTTTTTTGAGtaattaAattaTATATAtaatCTGAtaat	similar to unknown protein [Arabidopsis thaliana] (TAIR:AT5G19260.1); similar to hypothetical protein [Oryza sativa (jap
Chr5	AT5G22390	7416937	7417109	6	0		attaACCACTGCTTGTTTATTTAGTTAGCATCAATATTCACTTattaAGCATATGAAGGCATCACTTAGATTGAACAATAAAAAGTAGGattaGATGATCGCACCTCAATATAGCTCACAACTACTtaatCCTATACGATCattaACAAAACAAACAAAAAAAACTTCTtaat	similar to unknown protein [Arabidopsis thaliana] (TAIR:AT5G19260.1); similar to hypothetical protein [Oryza sativa (jap
Chr5	AT5G22390	7417412	7417659	16	4		taatATTTGTTTTTGAtaattaGAAAAAAAAATTTCGAattaAATATTTGACATTTAACAATTTTCCTAAAATCTCTCTACattaACTACACGATTGGTTACTAAAATAAAACTTTCAAAATATTtaatATCATTtaattaCTACAAAattaTCattaTTGATATTGTTTTTCTGCATGACTattaCAATTCAattataatCATCAAACCGCAGAGATATTTGATAGCATTtaattaCTATAAAatta	similar to unknown protein [Arabidopsis thaliana] (TAIR:AT5G19260.1); similar to hypothetical protein [Oryza sativa (jap
Chr5	AT5G22390	7419339	7419553	15	4		attaatATTTTACTCGTCTtaattaGTCGTCTACACTGAGTATACTTTTTGTACGTTattaTATAGCTTAAGTTTTCCACACATAtaattaCTATattaCATGATattataattaACATTTTCAGTTTGCATGCattaCattaGTTAGGTTTAAGAATATTTTGATGTGAATATTTTAACATCTAtaatTCGTTTTGGTCAACAACATCAAtaat	similar to unknown protein [Arabidopsis thaliana] (TAIR:AT5G19260.1); similar to hypothetical protein [Oryza sativa (jap
Chr5	AT5G22390	7420344	7420557	8	1		taatCACAAATATACAAACATATATAACAGTATTTCCTAAGTATCTATATattaAATGAATCGAGAATAGTATGAAACCAGTACAATattattaTGGCattaTTCATTCTTTTCAATATCAAACACAGTGACAACAAAAATAAAACattaTGCAGTTGTGCTAGTAGGTATGAGTAAGACCTTATGTtaatGTGGGACGGTCGGTCTCGTtaat	similar to unknown protein [Arabidopsis thaliana] (TAIR:AT5G19260.1); similar to hypothetical protein [Oryza sativa (jap
Chr5	AT5G22390	7421516	7421549	5	1		attattaattaTTCTGATTCTTGTTGTATAtaat	similar to unknown protein [Arabidopsis thaliana] (TAIR:AT5G19260.1); similar to hypothetical protein [Oryza sativa (jap
Chr5	AT5G22300	7378245	7378376	7	0		attaCGATCAAattaTACTCAAATCattaTTTGTAAAAAAACTAAAGTGATattaACGTGGTTAACTCTGTTCTGTtaatTTTTTTGGTGATGTGAATCCAAAAattaCTTTGAAAGTTTCTCGTACAatta	encodes a nitrilase isomer. The purified enzyme shows a strong substrate specificity for beta-cyano-L-alanine, a interme
Chr5	AT5G22300	7378689	7378733	5	1		taatCTTCtaatCCTCATACCTTCGAAAAGTAAACAAtaattaat	encodes a nitrilase isomer. The purified enzyme shows a strong substrate specificity for beta-cyano-L-alanine, a interme
Chr5	AT5G22300	7383106	7383231	7	0		taatAGAGAAAATGTCTTGTTTCGTTTTTGATTCAAAATCTTAAACtaatCCTTTCTTGAATCAattaTATATCTCattaTTGTTCGTTCTTATTCTCATTGTTGTACtaatCattaTGATTtaat	encodes a nitrilase isomer. The purified enzyme shows a strong substrate specificity for beta-cyano-L-alanine, a interme
Chr5	AT5G22300	7383374	7383493	6	1		attaTGGTCtaattaGAGTTAGTTACAAACATAAAAACTCGTACGtaatGAATTGTTGTTCTCTAAAATAAGCACTTAAGTTCCGtaatAGACTTCAAATTCTGACAAATCACTTGatta	encodes a nitrilase isomer. The purified enzyme shows a strong substrate specificity for beta-cyano-L-alanine, a interme
Chr5	AT5G22300	7384600	7384679	5	1		taatACCTTTACCAGTTCTTTAGACGTTGTtaatCCGTCACTGACATTCTTGAAACGAGTTTTCACCTGtaatAtaatta	encodes a nitrilase isomer. The purified enzyme shows a strong substrate specificity for beta-cyano-L-alanine, a interme
Chr5	AT5G17980	5952542	5952680	8	1		taatTTCCGCTATTTCCTTCCTGTTGGAGAattaAGAAGAGattaAACAAATCCtaatTTCCGCTATTTCCTTCCTGTGATCATattaatATATTGTATATATATATAGTACtaatCAGACAATTGAACCAAACTtaat	C2 domain-containing protein; similar to C2 domain-containing protein [Arabidopsis thaliana] (TAIR:AT3G03680.1); similar
Chr5	AT5G17980	5958276	5958362	5	0		attaAGTCAATCTAGGCTTAtaatAAAAAAGTATACAtaatCCTATattaCTGCACTTCAATAAGTTAACTCAACGTTCACTTtaat	C2 domain-containing protein; similar to C2 domain-containing protein [Arabidopsis thaliana] (TAIR:AT3G03680.1); similar
Chr5	AT5G17980	5959106	5959152	5	1		attaTCTCTTCCCAAAATTGattaCTTTTattaTTGAACAattatta	C2 domain-containing protein; similar to C2 domain-containing protein [Arabidopsis thaliana] (TAIR:AT3G03680.1); similar
Chr5	AT5G16560	5405425	5405517	5	0		attaTCTattaCtaatAAAAAATCTCAACTTTTGTTCCTTACTCTTattaCTTCCTAAATCCGATCGAAACAACTGTTGGGTTAGTTTCtaat	Encodes a KANADI protein (KAN) that regulates organ polarity in Arabidopsis. KAN is required for abaxial identity in bot
Chr5	AT5G16560	5411941	5412103	13	4		taataatCGACCAATTTCATAGATGAAAAGCATACAACTTTTAACAATAAAAattaatACGattaTCATCCattaAAACCTTAACAATTTGAGtaatAAATCAAAAACTCAATTGATCTTTAAAAtaataatGTTCACAGattaTCATGAAGAAtaataatta	Encodes a KANADI protein (KAN) that regulates organ polarity in Arabidopsis. KAN is required for abaxial identity in bot
Chr5	AT5G16560	5413521	5413567	5	1		attaTACAGtaatATATATTTTTCTTattaGATATAAATTTtaatta	Encodes a KANADI protein (KAN) that regulates organ polarity in Arabidopsis. KAN is required for abaxial identity in bot
Chr5	AT5G16560	5413946	5413987	5	1		attaattaACAGTAGTACAGAAGTAGTAGTattaAACTatta	Encodes a KANADI protein (KAN) that regulates organ polarity in Arabidopsis. KAN is required for abaxial identity in bot
Chr5	AT5G13750	4436559	4436868	13	2		taatAAAATTTCACTAACCTTAGGATTTCAGCTCCTTCTattaCTTGTCCTTTTGTTTTGCTTTGTCTGattattaTACACCAAAACCGCTTTCAtaatCGTGGATCCCATCCAAAAGTGATGTattaatCGGTTAACAAATCGTATGGTCAGTCAATACGGCAGTAAGGAAattaGAAGATGAGACTGAGAGGAACTTACTTGAACCGTtaatTTattaTTtaatACAAACCGTGGCCTATTTTTCAAGCTCTTCAAAAGGCattaCTCAACCTTTACTTGATGAATAACATTTACTCAAATAAAtaat	ZIFL1 (ZINC INDUCED FACILITATOR-LIKE 1); tetracycline:hydrogen antiporter/ transporter; similar to ZIF1 (ZINC INDUCED FA
Chr5	AT5G13750	4437109	4437271	11	3		taattaAAATTTGAAAAAtaatAGGTAGATTTTGAAGATGTTGTtaatGAATTTGACAATAGATTTGCTTGATGGTTTTAAACTCTtaattaTattaTTTCTAAATAACTAAATACCTCattaattaGTAGTATTGGATTGAGATGCTTTAACATCAAAatta	ZIFL1 (ZINC INDUCED FACILITATOR-LIKE 1); tetracycline:hydrogen antiporter/ transporter; similar to ZIF1 (ZINC INDUCED FA
Chr5	AT5G13750	4437710	4437844	10	3		attaGGTCATCCattaCATCATattattaTTGGACATATTCAAAATTTACAAtaataatCTTATCATCATCATattaTAAAAATGGTGGTCTACAattaatCAAATCAAATTTGAACAGCCACAACAAACGatta	ZIFL1 (ZINC INDUCED FACILITATOR-LIKE 1); tetracycline:hydrogen antiporter/ transporter; similar to ZIF1 (ZINC INDUCED FA
Chr5	AT5G13750	4443682	4443796	5	0		taatTCTTTAAACCATGCCACTCCCACTCTCTTTTCTtaatTCTTTAAACCTGCTGCAGTCATTTTGTTTCTATAtaatATCTTCTTACAGAGAATCAGTCTAGtaatAGTatta	ZIFL1 (ZINC INDUCED FACILITATOR-LIKE 1); tetracycline:hydrogen antiporter/ transporter; similar to ZIF1 (ZINC INDUCED FA
Chr5	AT5G13400	4300850	4301014	6	0		taatGATCACCGCATAGTCTAAACTATattaGATATAAGATATGGGACtaatGAGGGGTGACCTTATACTGAAGACCAGACTGTGTTTCTGTAtaatCTGGATACTTCATTTTTGTTTTGCCAtaatCCTTCCCTTTAAGCGCTGGCACTGTGAATGCAAGtaat	proton-dependent oligopeptide transport (POT) family protein; similar to proton-dependent oligopeptide transport (POT) f
Chr5	AT5G12880	4066610	4066813	14	2		attattaatTTGTAAAattattaTTTTTTCTTGTattaCTTTTTGCGATTTTTTTtaatCtaatTGTGGATGAAAGAATCACACAATCGCTCAACAAATTTTAtaatATAAGTTTGCCAGGAAAAAATAGTTTAtaatATATGAAAATCTTTAGtaatTTTACAACTAAGCTTTtaatGAAGtaatACTACTCTTAAAATatta	proline-rich family protein
Chr5	AT5G12880	4067023	4067198	7	1		attaTGCAACATATCATTTTCTTAAATGAAGACAAAGTGGTTACtaattaGTAAAGCAattaTCACCCATGAGAATAGAGCCTCCAAATAAAGGAAattaACAAACTACCATTGAATCAAAGCattaGCTTAAACTTGAATCTTACTTTACAGGGTGATGTATCTTAACCTAtaat	proline-rich family protein
Chr5	AT5G12880	4067258	4067377	6	0		taatTTAAGTATCACTTCAGGGTCTATCTTTTTAGTGACAAAATCtaatTGGTtaatCattaTATATGCattaCATGAAATTTATGGTGGAGAAGTTTTGGTCACACTTGTTTCTGatta	proline-rich family protein
Chr5	AT5G12880	4067591	4067715	8	2		taatATCACCAAGTATACGTTGTTGattaGAGTCACATAAAAAAACAATTTGtaatTCAGTTCAACAAAATGGCATAGAAGAAGCGTtaataatTTTGTACAattattaGCTGTTAACAGCtaat	proline-rich family protein
Chr5	AT5G12880	4068154	4068362	9	0		taatCCATAtaatATTCTTGTAAAAATTGGATATGTTACATTGTTACTACattaACGAACCAtaatTTAAACCACGATAGGATGACTCAACCTCCAATCtaatTCCTTAAAGAATGtaatTGTTTCCAAAGTCATTGTGTGTTCACTAGCCattaGCTTGATATTGTCTAGGTTAACAAAATCAAGTTTTAAAGtaatCCATAGAatta	proline-rich family protein
Chr5	AT5G12880	4068985	4069224	12	4		taataatTTAGACCAATAGTTCCTCTTGAGGGTTAGATATATAGACGGCTtaattattaTATAGGCAAGAGTTTATTTTAACAAGTCAAAGGTTTGGGTGTTattaTCATATGGAATCTAACAACACGGCAACTTTTTTTTTtaattaTCTCCTAGTGCTACTTGTATTGGAAGAAGTTTGACGAAattaGTTAAACTCGATTTTAAAATATGGTACTAAGGtaattaTGAAAGACtaat	proline-rich family protein
Chr5	AT5G12880	4069290	4069449	10	2		taattaAATTGGATAAAGAAAAGGGattaACGTGTATTCTATCGAAtaatTTATTCTGGATATCGTTTTATTTGACTCTGTATCTTTattaTAACAGTTTAGGCTACAATTTTGtaataatTTTCCCTGTtaatAAGTTTCTTattaTTTAGACTAtaat	proline-rich family protein
Chr5	AT5G12880	4069503	4069586	6	1		attaTTCattaGGTTTGGAGTTGGATTTATCTCAAattaTGAAAAGattaGCTCCTCTATCACAACACCAGTGTGGTAtaatta	proline-rich family protein
Chr5	AT5G10520	3318610	3318726	7	0		attaCTAGACTGCTATCAATATTCAAAAACATTCTTAGAACTtaatAtaatGGATGATAACtaatCTGCCTTAAACATGCTCTGCattaTTTCTTGCATAACAtaatTGTTTCtaat	protein kinase family protein; similar to protein kinase, putative [Arabidopsis thaliana] (TAIR:AT5G65530.1); similar to
Chr5	AT5G10520	3319018	3319085	5	0		attaGTAGTTTATATAACTTGTTCAATCTTTTCCtaatCCGTTCtaatGATATTTAGattaCGAatta	protein kinase family protein; similar to protein kinase, putative [Arabidopsis thaliana] (TAIR:AT5G65530.1); similar to
Chr5	AT5G10520	3323038	3323102	5	1		taatTTCTTGTTTCTAAattaGTAGTCCTATGATTTtaataatTTTGAGGAAGATGAAAGGatta	protein kinase family protein; similar to protein kinase, putative [Arabidopsis thaliana] (TAIR:AT5G65530.1); similar to
Chr5	AT5G10520	3323215	3323358	9	1		taatGAATTGAGAGTtaatattaAAGGGATTTTGTTATGattaTATTTCACTCAAATTCTATTCTCCGCAAAATAGCtaatTCGTGATTCGTGattaAAAAAGAAAattaAATAGCGCATGTGATattaAATAGCTCTTCtaat	protein kinase family protein; similar to protein kinase, putative [Arabidopsis thaliana] (TAIR:AT5G65530.1); similar to
Chr5	AT5G10520	3323437	3323508	5	1		attaGGTTTTAGTtaatTTTGGATGACATTTTTTGCTAGTATGATTTAAAattattaAAACAACGAAAatta	protein kinase family protein; similar to protein kinase, putative [Arabidopsis thaliana] (TAIR:AT5G65530.1); similar to
Chr5	AT5G10520	3323700	3323869	8	0		attaAGCCATCGTATCATTGATATGATTTTTtaatATTCAACTattaCTAGAATATTTGTATTCACAAATACTATCACTTTCGAGCCAtaatACtaatACAAAAAAACAAGTTTCTACTACAtaatCCCTGTTATTTGAAAGTtaatAACAAGAGCTATCCATTCGtaat	protein kinase family protein; similar to protein kinase, putative [Arabidopsis thaliana] (TAIR:AT5G65530.1); similar to
Chr5	AT5G10520	3324426	3324574	9	2		taatTTAGAACTAGATAAAAACAAACGATCGCAGTGTAAGTAGGGAAGattaatTGTGTTAGTTGGTGAACTAAACCCGTtaatATATACTACCACAACCattaatTTCTATCTtaatTTTCTAAAAAAtaatATACGCCCAAAAatta	protein kinase family protein; similar to protein kinase, putative [Arabidopsis thaliana] (TAIR:AT5G65530.1); similar to
Chr5	AT5G10310	3238793	3238855	5	1		taatTTCCCTAAATAACtaatGAACTTTGAtaatGATGTTTGGAACGATGTGCTATTtaatta	similar to unknown protein [Arabidopsis thaliana] (TAIR:AT4G37810.1); similar to 80A08_28 [Brassica rapa subsp. pekinens
Chr5	AT5G10310	3239237	3239359	6	1		attaGGTCGGTTAACACTTAACAGGCACGTGTTTATCGTGTTCAattaGTTCCGTtaattaAGCCTTTTTTACGTCCATCtaatCGCGGATGTCAAAATCTTACATGTGTTGGTCCGTTatta	similar to unknown protein [Arabidopsis thaliana] (TAIR:AT4G37810.1); similar to 80A08_28 [Brassica rapa subsp. pekinens
Chr5	AT5G10310	3240069	3240155	6	1		taatTTTGATACTAGTAGTTTTTTAtaatTTGACCAACTTATCTtaatACCATGAAAAtaatTCTTGGTTTGGTTGATGAtaataat	similar to unknown protein [Arabidopsis thaliana] (TAIR:AT4G37810.1); similar to 80A08_28 [Brassica rapa subsp. pekinens
Chr5	AT5G10310	3240394	3240447	5	1		attattaattaGTTTTGGTGTGTGGTTACATGATGGTTACACTGTGAAGGatta	similar to unknown protein [Arabidopsis thaliana] (TAIR:AT4G37810.1); similar to 80A08_28 [Brassica rapa subsp. pekinens
Chr5	AT5G10310	3241049	3241111	5	1		attaCTAAattaTTTTGAAGCTATAAGACAAAGAAGAAGAAAAAATAAAGtaatGAtaataat	similar to unknown protein [Arabidopsis thaliana] (TAIR:AT4G37810.1); similar to 80A08_28 [Brassica rapa subsp. pekinens
Chr5	AT5G10310	3241287	3241377	5	1		attaAattaAAAATTGTGAAGAAGTAACTGGTTACTTAtaattaCAGTTTAAGCTTAAATGGTTCTGTTCTGTCAGTCAGAAAATAGtaat	similar to unknown protein [Arabidopsis thaliana] (TAIR:AT4G37810.1); similar to 80A08_28 [Brassica rapa subsp. pekinens
Chr5	AT5G10310	3242473	3242596	5	0		attaTTTTCTTTGGATATCTCTCTTTGCATTGTTCattaGTTTTTGCATGTTTTGTATTTTGCATATCATTGGAAGTATATATAtaatAAACCGGattaAAAATTGAGTCAATGTTGGTTatta	similar to unknown protein [Arabidopsis thaliana] (TAIR:AT4G37810.1); similar to 80A08_28 [Brassica rapa subsp. pekinens
Chr5	AT5G10310	3242689	3242768	5	1		taatACCAAGATCTTTGGACTTATATGCTTCTTTTGGCATACTtaattaAATGCTTTATGGTTCCAAACTCattaCtaat	similar to unknown protein [Arabidopsis thaliana] (TAIR:AT4G37810.1); similar to 80A08_28 [Brassica rapa subsp. pekinens
Chr5	AT5G10310	3243101	3243185	7	1		taatTTTGACTGCATTCAattaAGGTAACTTCAACAATCTTATGTTattaAATGTGAACATCTGTCCCCTtaatattataataat	similar to unknown protein [Arabidopsis thaliana] (TAIR:AT4G37810.1); similar to 80A08_28 [Brassica rapa subsp. pekinens
Chr5	AT5G10310	3243396	3243493	5	1		attaCTCTTTTTTTACATattaGCTGAGTTTTCAATCGACATGAtaattaAATTGGAGTAGGATTTTGGAATGGTCCATGGACCAGTGATGATCatta	similar to unknown protein [Arabidopsis thaliana] (TAIR:AT4G37810.1); similar to 80A08_28 [Brassica rapa subsp. pekinens
Chr5	AT5G10300	3238180	3238286	7	2		attaatTGAGCTGGTTCCATCTACAAAGACACATTtaatAACattaCAACAAAATCTTTTTCTTACTTACTTTTAGTGGATCTGACACattaCAGAGAAAGattaat	hydrolase, alpha/beta fold family protein; similar to esterase, putative [Arabidopsis thaliana] (TAIR:AT2G23620.1); simi
Chr5	AT5G10300	3238793	3238855	5	1		taatTTCCCTAAATAACtaatGAACTTTGAtaatGATGTTTGGAACGATGTGCTATTtaatta	hydrolase, alpha/beta fold family protein; similar to esterase, putative [Arabidopsis thaliana] (TAIR:AT2G23620.1); simi
Chr5	AT5G10300	3239237	3239359	6	1		attaGGTCGGTTAACACTTAACAGGCACGTGTTTATCGTGTTCAattaGTTCCGTtaattaAGCCTTTTTTACGTCCATCtaatCGCGGATGTCAAAATCTTACATGTGTTGGTCCGTTatta	hydrolase, alpha/beta fold family protein; similar to esterase, putative [Arabidopsis thaliana] (TAIR:AT2G23620.1); simi
Chr5	AT5G10300	3241049	3241111	5	1		attaCTAAattaTTTTGAAGCTATAAGACAAAGAAGAAGAAAAAATAAAGtaatGAtaataat	hydrolase, alpha/beta fold family protein; similar to esterase, putative [Arabidopsis thaliana] (TAIR:AT2G23620.1); simi
Chr5	AT5G10300	3241287	3241377	5	1		attaAattaAAAATTGTGAAGAAGTAACTGGTTACTTAtaattaCAGTTTAAGCTTAAATGGTTCTGTTCTGTCAGTCAGAAAATAGtaat	hydrolase, alpha/beta fold family protein; similar to esterase, putative [Arabidopsis thaliana] (TAIR:AT2G23620.1); simi
Chr5	AT5G10300	3242473	3242596	5	0		attaTTTTCTTTGGATATCTCTCTTTGCATTGTTCattaGTTTTTGCATGTTTTGTATTTTGCATATCATTGGAAGTATATATAtaatAAACCGGattaAAAATTGAGTCAATGTTGGTTatta	hydrolase, alpha/beta fold family protein; similar to esterase, putative [Arabidopsis thaliana] (TAIR:AT2G23620.1); simi
Chr5	AT5G10300	3242689	3242768	5	1		taatACCAAGATCTTTGGACTTATATGCTTCTTTTGGCATACTtaattaAATGCTTTATGGTTCCAAACTCattaCtaat	hydrolase, alpha/beta fold family protein; similar to esterase, putative [Arabidopsis thaliana] (TAIR:AT2G23620.1); simi
Chr5	AT5G10300	3243101	3243185	7	1		taatTTTGACTGCATTCAattaAGGTAACTTCAACAATCTTATGTTattaAATGTGAACATCTGTCCCCTtaatattataataat	hydrolase, alpha/beta fold family protein; similar to esterase, putative [Arabidopsis thaliana] (TAIR:AT2G23620.1); simi
Chr5	AT5G10300	3243396	3243493	5	1		attaCTCTTTTTTTACATattaGCTGAGTTTTCAATCGACATGAtaattaAATTGGAGTAGGATTTTGGAATGGTCCATGGACCAGTGATGATCatta	hydrolase, alpha/beta fold family protein; similar to esterase, putative [Arabidopsis thaliana] (TAIR:AT2G23620.1); simi
Chr5	AT5G08000	2560895	2561002	6	1		attaTAAACGGTATTCTCATTTTCTAACGCTATAGCTCACTGGCCTGtaatCATGTCATTTCAATGTTTTGACTTTTTCTTTATATATACAtaattataatTTAtaat	glycosyl hydrolase family protein 17; Identical to Glucan endo-1,3-beta-glucosidase-like protein 3 precursor [Arabidopsi
Chr5	AT5G08000	2561376	2561433	7	2		taatATATGCTattaTAGATTTTATTTTCtaattaTTTTTTTTGGTTtaatTtaatta	glycosyl hydrolase family protein 17; Identical to Glucan endo-1,3-beta-glucosidase-like protein 3 precursor [Arabidopsi
Chr5	AT5G08000	2561505	2561559	7	2		taatCAtaatTTTTTCGTattaatTGTGattaTGTTGGACGAAAATACTtaatta	glycosyl hydrolase family protein 17; Identical to Glucan endo-1,3-beta-glucosidase-like protein 3 precursor [Arabidopsi
Chr5	AT5G08000	2567792	2568002	12	0		taatTGattaTCAACACAAGACACCTCAAATTTTGATTCTAAACTTTTGATTtaatTTATTCAATTCTAAAAattaAATAACTTCTCATGATGACAAACAACattaAAATACTATAtaatTGTGACTTTACGGtaatTTCTAGTGAtaatTGattaTGtaatGGCAattaAGACTTTTATGAAACAAATATACACTACTTCCATATTtaat	glycosyl hydrolase family protein 17; Identical to Glucan endo-1,3-beta-glucosidase-like protein 3 precursor [Arabidopsi
Chr5	AT5G08000	2568208	2568400	12	2		taatTTAAATTTTGattaTTTtaatTTTATGAAATAAAAATTtaatGTACattaatGTATATCATAGTGAGAGCTATCTATGACATTTGTCAACAAGTtaattaCTTTTCTTTATGACATTTGTCattaTATTTTTGGTTTGTGCAAAGACATTTATTGTTtaatTGATTtaatACTAAATCGGCATTGtaat	glycosyl hydrolase family protein 17; Identical to Glucan endo-1,3-beta-glucosidase-like protein 3 precursor [Arabidopsi
Chr5	AT5G06610	2027979	2028051	5	1		attaTTCTGATATTTTCGAGAATTTAAAGGGTCattaatGtaatTTCACAGTATACGGGCTCAGATTTAtaat	similar to unknown protein [Arabidopsis thaliana] (TAIR:AT1G27690.1); similar to Lipase, putative, expressed [Oryza sati
Chr5	AT5G06610	2028233	2028440	13	3		taatGACGGTAGTGAATCTTGAGGTTTCTTTTattaCATTTACAATATTGTTAGATTGTATTTGTattaatTCTGCTGATTTACTATGTTTTTTTTTGCCATAAAAAACCAAATAAattaACTGAGAAACATGTTGTTattaataattaatAAATGTTGCTGattaACAAAAAAAAAAACATGTTTTGTTTTCCTTAAAGTTtaatta	similar to unknown protein [Arabidopsis thaliana] (TAIR:AT1G27690.1); similar to Lipase, putative, expressed [Oryza sati
Chr5	AT5G06610	2028911	2029056	7	0		taatCTGAAATTTGAGAACTTGAATGAAattaCATattaTGattaTTTATTTGATTCTCCATAtaatCAAACTCAATTTTATGGGTTTATTTGTTTCTTTATCTTCTCTACAtaatCATCATCAAACTTGGAACTAAATAAGatta	similar to unknown protein [Arabidopsis thaliana] (TAIR:AT1G27690.1); similar to Lipase, putative, expressed [Oryza sati
Chr5	AT5G06610	2034595	2034695	5	0		taatATGGTCTCTCAAATATTTTCTCTTGtaatTTAGAAAAAGAGATAGACattaCTattaAGATCTTTGTATTGGCACTGAAAATGTCTACATTCGatta	similar to unknown protein [Arabidopsis thaliana] (TAIR:AT1G27690.1); similar to Lipase, putative, expressed [Oryza sati
Chr5	AT5G06610	2036254	2036333	5	0		taatGGTTTTCTAAAACTATATATCTTAACCAAattaTTTTCAATCattaGATAGTGAAACACATAtaatATATATatta	similar to unknown protein [Arabidopsis thaliana] (TAIR:AT1G27690.1); similar to Lipase, putative, expressed [Oryza sati
Chr5	AT5G05730	1718004	1718141	5	0		taatTTGGATGGTGTTGCAGGGCAATGGAGAAattaGATAAattaCCTTTCCAGGGGCGGACGTTGAATATTTCACCAGCTAAGCCCCGTGattaTGGAGACCAAAGAAGCACTTGACTTTTAACGAATAGGTGatta	ASA1 encodes the alpha subunit of anthranilate synthase, which catalyzes the rate-limiting step of tryptophan synthesis.
Chr5	AT5G05730	1723468	1723578	8	2		attaAAAGCATGTGCTTTTCTTCTTATCTTTTACCTTCCAATTTCAtaatattaTTCTTTCCTTCTattaTACtaatattaatCCTTCCTAGTCATTTCTTTATGTTatta	ASA1 encodes the alpha subunit of anthranilate synthase, which catalyzes the rate-limiting step of tryptophan synthesis.
Chr5	AT5G05730	1723820	1723847	5	1		taattaatAACTGattaGCAAAATatta	ASA1 encodes the alpha subunit of anthranilate synthase, which catalyzes the rate-limiting step of tryptophan synthesis.
Chr5	AT5G05160	1526386	1526568	10	1		taatAtaatACGTTTATGAAAattaAATAAAAATCAAACCTAGAAAATCTCattaCAAAACTCCACGTCTTCATCTAACTAtaatTGTGTTTATCTATTtaatTTTGTTTAAAAAGGATTTCattaAATCTAAATGGATACAAAGTTTTCGGTCAAAAAAAAACTAGACCtaattaCAAatta	leucine-rich repeat transmembrane protein kinase, putative; similar to leucine-rich repeat transmembrane protein kinase,
Chr5	AT5G05160	1527095	1527175	7	1		attaCtaatGTCACTTCATAGTCAATCTTCATGGattaataatCCATCattaTTCATTTAGTTAGACCAAACCAACCtaat	leucine-rich repeat transmembrane protein kinase, putative; similar to leucine-rich repeat transmembrane protein kinase,
Chr5	AT5G05160	1527548	1527658	5	0		taatTTTGATACattaTTGTTGAattaCTTGAAGAAATCGATCACTACCTTTTTCCTTGATTTGCATGCTGTAtaatGCAAAGAAAAGAAAAAGCAAAATATTCCTTtaat	leucine-rich repeat transmembrane protein kinase, putative; similar to leucine-rich repeat transmembrane protein kinase,
Chr5	AT5G05160	1532212	1532366	6	0		taatCTGGAAAACATATCATGGAAAAattaCGACAAACTCAAGAAACTGTGAGTTtaatGTATATTCGTGTCTAAAAGCAATTTGAAAGAACAAGAAAattaGACGCAAGTATAGGTAAGTGTGACTTACATCAAAGAACACGGTattaCGatta	leucine-rich repeat transmembrane protein kinase, putative; similar to leucine-rich repeat transmembrane protein kinase,
Chr5	AT5G03610	912688	912808	5	0		taatTTATATCATCTTATAGCTCTCATCACTACATattaTTTAACATCTCCATGGCCAAATTTTAAATTTCTCGATTTTTGATAtaatATTTTGTGCAGGAGTAGtaatCAATGGAGtaat	GDSL-motif lipase/hydrolase family protein; similar to GDSL-motif lipase/hydrolase family protein [Arabidopsis thaliana]
Chr5	AT5G03610	913087	913136	7	1		attaTCattaTattaTACATTGTTACGGATGTtaattaatAAAACTatta	GDSL-motif lipase/hydrolase family protein; similar to GDSL-motif lipase/hydrolase family protein [Arabidopsis thaliana]
Chr5	AT5G03610	913398	913484	8	3		attaCATCGACCAAAATCGTCCTGCCGCTGTAAGAAAAAAAACattaatCTTAGATGTCAAGGCtaattaatTCAGAAACattatta	GDSL-motif lipase/hydrolase family protein; similar to GDSL-motif lipase/hydrolase family protein [Arabidopsis thaliana]
Chr5	AT5G03610	913535	913670	5	0		attaGAAAAAAATCATAACGCCAAATGTATATATACTTTTATTTTGGGTGattaTTTGATTCTTATCTTCattaAAATTTGCATGCAGGGCTTAAAAGCACTAGTAGAGAAAGTCGTGGAtaatTTACGCGTtaat	GDSL-motif lipase/hydrolase family protein; similar to GDSL-motif lipase/hydrolase family protein [Arabidopsis thaliana]
Chr5	AT5G03610	914522	914606	6	1		taattaCtaatTTAAATAGTAGTACTATATGTAGTGGACTAGTGGTATTTAGCAAAAattaTTGATTCGTTattaTTCTTTtaat	GDSL-motif lipase/hydrolase family protein; similar to GDSL-motif lipase/hydrolase family protein [Arabidopsis thaliana]
Chr5	AT5G03610	918486	918621	7	1		attaAAACCCTATTTAGTTTCAAAAAAAtaattaACTAAAGCTAAATATAAATAAATCAAGTAACtaatGAACCGGAAAattaGGTTGAACATGATCCtaatAACAAGCCAAAGGACTCTCAGACTTCTAACtaat	GDSL-motif lipase/hydrolase family protein; similar to GDSL-motif lipase/hydrolase family protein [Arabidopsis thaliana]
Chr5	AT5G03150	743106	743161	5	0		attaCGTTtaatTCTTCGTattaCTTTTCTTGGCTTtaatTTTGTTTACGAGtaat	zinc finger (C2H2 type) family protein; similar to zinc finger (C2H2 type) family protein [Arabidopsis thaliana] (TAIR:A
Chr5	AT5G03150	744928	745032	16	4		taatGAattaataatGAtaattaTTTattaTTGTTTTAtaatAGtaattaattaAattattaTTTAAATGGGTtaatCCATTTAACAACTCAACCCATCAAatta	zinc finger (C2H2 type) family protein; similar to zinc finger (C2H2 type) family protein [Arabidopsis thaliana] (TAIR:A
Chr5	AT5G03150	745113	745225	6	1		attaTGAGTTGAGTTGAGTTGGGTTACCCATTTTAACACCCCtaattaACATACACtaatTGATGATATATATTTTTCAAATAACAATATCATCTAAAATAtaatTTAGatta	zinc finger (C2H2 type) family protein; similar to zinc finger (C2H2 type) family protein [Arabidopsis thaliana] (TAIR:A
Chr5	AT5G03150	749734	749826	5	1		taatATTTATTTTACATAACATattaTTCTTTCCAAAATCTGAAGCAAAAAAAAAattaGATGCAAGTTTTGTGATACTGATCCGGTtaatta	zinc finger (C2H2 type) family protein; similar to zinc finger (C2H2 type) family protein [Arabidopsis thaliana] (TAIR:A
Chr3	AT3G63300	23383050	23383125	5	0		taatAGATAGCCGTGCCCCAGGTtaatAGCTTGTCtaatCTTTAGGTAGTTAAATTCAAAAtaatCTTTAGGtaat	similar to unknown protein [Arabidopsis thaliana] (TAIR:AT3G22810.1); similar to Protein of unknown function DUF828, pla
Chr3	AT3G63300	23384737	23384896	7	0		taatATTTATGTGtaatAAAAAATGGGATTGGCAAAGATGCGGCCTTattaTTGAAAAGCGACGTCTTTGTTTTGTATAGTAGtaatCCattaTTTATGCAACGACTATATattaTGTCAAGAGTAGTACTACTCACTCCTACTCTCATCGAAATAtaat	similar to unknown protein [Arabidopsis thaliana] (TAIR:AT3G22810.1); similar to Protein of unknown function DUF828, pla
Chr3	AT3G63300	23389041	23389132	6	0		attaAAtaatAtaatCAGACGGCTCCGATCTTGACACCTGGAattaAGattaTTCAGTGGGCCGGCCTCTGAAGAGGAGAAACAACGTtaat	similar to unknown protein [Arabidopsis thaliana] (TAIR:AT3G22810.1); similar to Protein of unknown function DUF828, pla
Chr3	AT3G63300	23389288	23389419	6	1		attattataatTGTTCTTATACTTTGTTCCAATTTTCAATTTACAAACAAAACAattaTGGCTAGACCAAAAACTAACGAattaGATGGTAGAAAACAGAATACACAAAAATTGGTCCTTGTTGAAAAatta	similar to unknown protein [Arabidopsis thaliana] (TAIR:AT3G22810.1); similar to Protein of unknown function DUF828, pla
Chr3	AT3G63210	23350940	23351040	9	1		taatGAAAAATGAAAAtaatTTCTATattaTAAAACGattaAAAACAAtaatTCattaAAATGTGattaatAAGCCTAAAGTTGTGTTTCTGTTTAAatta	encodes a novel zinc-finger protein with a proline-rich N-terminus, identical to senescence-associated protein SAG102
Chr3	AT3G63210	23351098	23351195	7	2		taattaatAACTCCAACTATATGATGTGattaAATATCTTTCTTTTTATTTCAAATATCAAATAAATAAAAAATAACattaatATAAAGATTGCtaat	encodes a novel zinc-finger protein with a proline-rich N-terminus, identical to senescence-associated protein SAG102
Chr3	AT3G63210	23351244	23351386	8	1		taatCAAGTACtaatATTTATATGGAAAAAGTAAAAtaattaAGAGTTTGTCAtaatATATTGTTTTATAtaatATCACGTTATATATATGAGAtaatGCGTATAAGAAGAAAAAGAATATAGATGTGTACAGAATCCAatta	encodes a novel zinc-finger protein with a proline-rich N-terminus, identical to senescence-associated protein SAG102
Chr3	AT3G63210	23351881	23352047	9	2		taatTTCAAATATAAAGTCGAATGTTTGATGGATCCAAtaatGCGAGTTATAGAACATAtaataatGAAAGAACGTCCATATattaTTTattaatCGAACTACTTTTTTTGTTGAATGTGAACGTACAAtaatTGATTTCTACTATATGTATATGCAGCAAAAtaat	encodes a novel zinc-finger protein with a proline-rich N-terminus, identical to senescence-associated protein SAG102
Chr3	AT3G63210	23352918	23352981	6	2		attattaTAGAGTATGCAGAAAGCTGACattaGACTCAGAGTCTGAACACattaCCAGattaat	encodes a novel zinc-finger protein with a proline-rich N-terminus, identical to senescence-associated protein SAG102
Chr3	AT3G63210	23353030	23353186	5	0		attaGTCTTAACATCTACTCCAACATCCATGTTGCATATattaAGGTACTGGCTGATTCGAAtaatAAACTTAAACATGATACTGACACAACTTCACACTTTGTTTTTACAattaAATGGTTCCGTGAGATTGGGCCTTCTAGCTGCTCTGATatta	encodes a novel zinc-finger protein with a proline-rich N-terminus, identical to senescence-associated protein SAG102
Chr3	AT3G63210	23353304	23353369	6	2		attaCTTGCGGACCCTattaGAAACGGCCCATATCTGGCCCGTattattaGGGACCGGCCtaatta	encodes a novel zinc-finger protein with a proline-rich N-terminus, identical to senescence-associated protein SAG102
Chr3	AT3G63210	23355634	23355787	10	2		attattaTAtaatACGGCATTTTGTCattaTTTCGTTTGTCTTTCTCAAATCAtaatTCACTTTCATTTGGGTTTCTTGTTTTattaatCAAAGAATCAGTGACGTTATTTAAAAATGTAGGAACAAtaatCAGTGAAtaatGTACATGTtaat	encodes a novel zinc-finger protein with a proline-rich N-terminus, identical to senescence-associated protein SAG102
Chr3	AT3G63210	23355961	23355988	5	1		attaCAAGACAAattaTAtaataataat	encodes a novel zinc-finger protein with a proline-rich N-terminus, identical to senescence-associated protein SAG102
Chr3	AT3G63210	23356156	23356280	6	0		attaTGTAtaatCATAACTTCACTTACAAAtaatCAACGCAAAAGAAAACATAAATattaCTTGGTAGCCTAGTAGGGAAAGAAAAGTAACGTATTCGGATAtaatACGATAGAGGAAGGAatta	encodes a novel zinc-finger protein with a proline-rich N-terminus, identical to senescence-associated protein SAG102
Chr3	AT3G63380	23411343	23411411	5	1		attaCAACtaattaAGCTCACTCATAACGGTAACTAGtaatAACAAAGCTCTCAGCATGCAACAAatta	calcium-transporting ATPase, plasma membrane-type, putative / Ca(2+)-ATPase, putative (ACA12); Identical to Putative cal
Chr3	AT3G63380	23412004	23412077	7	2		taattaattaAGTTTGGGGGATCCAAAACAtaattaGTATAACGATACTACTACTAACCGACTGGACTAGatta	calcium-transporting ATPase, plasma membrane-type, putative / Ca(2+)-ATPase, putative (ACA12); Identical to Putative cal
Chr3	AT3G62690	23182532	23182657	5	0		taatGATGGCCAACATGTTTTTGATCGTGCattaCACTTAGGTATGAGAATCTCAAACATACATGattaTCATCAattaCTCACTTTTAAGATAACGTTTCTTTATTTCATATTCAAATTTTtaat	Encodes a RING-H2 zinc finger protein related to ATL2. The ATL gene family is represented by fifteen sequences that cont
Chr3	AT3G62690	23183833	23183897	5	0		attaTGATGATGATGattaTGATTTTGCATGCattaTATAAGAGGTCACTTtaatCAATTTatta	Encodes a RING-H2 zinc finger protein related to ATL2. The ATL gene family is represented by fifteen sequences that cont
Chr3	AT3G62690	23186978	23187165	6	0		taatAAGTACTCTCTTTTTTGTTTTTGTCAAATGTCtaatAGCTACTTTATACTTGAGCTTTAAACCCACTTGTAGATGTGAGTTCtaatAAATATCGTGGAGACattaCTTTTGCGCAAGTCTTTGACCGTAGTTTACTTTattaGTTTTAACATCTTGCTCACCGAATCTTTATTTTTTTGCtaat	Encodes a RING-H2 zinc finger protein related to ATL2. The ATL gene family is represented by fifteen sequences that cont
Chr3	AT3G62690	23188418	23188549	9	2		taattataatACAAAAAAATGGATTGTAAATTCTTTTACtaatTGATTTAGCTAGGGAAAAAGAGTGTAtaattaGACTTGTTTCTACGTTGAGAAattaTATTtaatCTTGTTGGTCAGTGAAAAGTtaat	Encodes a RING-H2 zinc finger protein related to ATL2. The ATL gene family is represented by fifteen sequences that cont
Chr3	AT3G62690	23189098	23189177	5	2		attaatCGTCGCTTCAAAATGCATGCATGCATGCATattattaGTTCGTGATTTCTCTATATTCAATGTTTTTGTTtaat	Encodes a RING-H2 zinc finger protein related to ATL2. The ATL gene family is represented by fifteen sequences that cont
Chr3	AT3G62960	23265855	23265885	5	1		taatATATGTTGtaataatattaCACTtaat	glutaredoxin family protein; Identical to Glutaredoxin-C14 (AtGrxC14) (GRXC14) [Arabidopsis Thaliana] (GB:Q9LYC5); simil
Chr3	AT3G62960	23266678	23266797	6	1		taatTGTGTCAAtaatCGATGTGCTAAGAGCGCATAGATGATAAATAtaatCGGGAGGGAGCATAGATGTattaAAATGCTTTGCTTTCTTCGGATGGATCGTAGTTATTGGAtaataat	glutaredoxin family protein; Identical to Glutaredoxin-C14 (AtGrxC14) (GRXC14) [Arabidopsis Thaliana] (GB:Q9LYC5); simil
Chr3	AT3G62960	23268496	23268602	6	1		attaCTTTattaCAACTTGTTCAGCCAAAACAGAACattaACAAATGGTCTTTTTCTCGCAAAGCCGCTTtaatTCTTCGGAGGGAATCTGAATATTTCTTtaatta	glutaredoxin family protein; Identical to Glutaredoxin-C14 (AtGrxC14) (GRXC14) [Arabidopsis Thaliana] (GB:Q9LYC5); simil
Chr3	AT3G62960	23269349	23269485	8	1		taattaGTTTTTGCCTATAtaatACtaatCGACTattaTCACATTTCTGGATGAGTTtaatAACATTGATTTGAAGGTCGTTTAtaatGATATCAAAATTTAACAAATGAAAAAACAAAGAAAGTATATAAGAatta	glutaredoxin family protein; Identical to Glutaredoxin-C14 (AtGrxC14) (GRXC14) [Arabidopsis Thaliana] (GB:Q9LYC5); simil
Chr3	AT3G62960	23269822	23269943	5	0		attaCCACACAATATATGATTGAATCTGACTACattaTATTCAattaTTCATTTATTCTCCATGGTCACTTTATATCATGAtaatGAAGCACACAGTTCTCTTTCATCTTTCTTTTTTtaat	glutaredoxin family protein; Identical to Glutaredoxin-C14 (AtGrxC14) (GRXC14) [Arabidopsis Thaliana] (GB:Q9LYC5); simil
Chr3	AT3G62960	23270580	23270631	6	2		taatCAGTTTAGGCCGAGTCTGtaattaGGTTCTCGCTtaatAGTtaataat	glutaredoxin family protein; Identical to Glutaredoxin-C14 (AtGrxC14) (GRXC14) [Arabidopsis Thaliana] (GB:Q9LYC5); simil
Chr3	AT3G62150	23014208	23014231	5	1		attattattattaTGTGCACatta	PGP21 (P-GLYCOPROTEIN 21); ATPase, coupled to transmembrane movement of substances; Identical to Multidrug resistance pr
Chr3	AT3G62150	23015177	23015388	8	0		attaCGAAACCGCCGCAAGAGAATTGGGTCACCTGCAGTAACattaTAAAATCCGGTTCAGTTTAACTTCAGTCGAATACAGTCGTCAAGCtaatCGGTTtaatTTATAACTGCTTTTTattaACCGTTGAACCGGATTTTGAAAACTACCGTTCAtaatTCAAGATCGGTACtaatTGTCAAACAAACCGGTTCTAGCGGATTGTAGatta	PGP21 (P-GLYCOPROTEIN 21); ATPase, coupled to transmembrane movement of substances; Identical to Multidrug resistance pr
Chr3	AT3G61820	22878508	22878630	7	1		taatGGGCCTATTGTTTTGTTTTattaTGGGTCTATTGAATTGTTTTTAGACCAGGCCAGTattaCGACATattaatCCACCGGGCTTACTTGTAAAtaatACAAAGTTGATAAAGAAAtaat	aspartyl protease family protein; similar to aspartyl protease family protein [Arabidopsis thaliana] (TAIR:AT1G01300.1);
Chr3	AT3G61820	22879032	22879189	7	0		attaAAACATATGCTAGTGAattaCCAAtaatTTGACAAATATGTTAAATTCACAtaatTTATTGAGAGAATGGAAATCATGACTCGTGACTCATGACtaatGACtaatGAGTGAGTCTTGTTGTTGTATATAGAGACTATATATTCATCTGAAtaat	aspartyl protease family protein; similar to aspartyl protease family protein [Arabidopsis thaliana] (TAIR:AT1G01300.1);
Chr3	AT3G61820	22879451	22879491	5	1		attattaatGattaGTGATTTGTTACTTACTGAAGCAatta	aspartyl protease family protein; similar to aspartyl protease family protein [Arabidopsis thaliana] (TAIR:AT1G01300.1);
Chr3	AT3G61820	22881656	22881785	8	1		taattaTGtaatAACGACTTTGTTTTTTCTTTCTTTTTCTTTATCattaCCAAattaTTGACTTTATTCCCCATTTCCTACTGACGAAGtaatGGAGTTCtaatTTTGTAGCTTGGAATATATAAGatta	aspartyl protease family protein; similar to aspartyl protease family protein [Arabidopsis thaliana] (TAIR:AT1G01300.1);
Chr3	AT3G61820	22882583	22882699	7	1		taatGAACAAATGAGAATGGGAGCATGAACACGAAAGCCCCTATCTACtaatCTAGTCTAGTTTattaattaGTTACACCtaatCGCCTCCATTTCTCATTGTCATCTCCCAAtaat	aspartyl protease family protein; similar to aspartyl protease family protein [Arabidopsis thaliana] (TAIR:AT1G01300.1);
Chr3	AT3G61820	22883972	22884005	5	2		taattaatCTGATCTATAACGAATGGAtaataat	aspartyl protease family protein; similar to aspartyl protease family protein [Arabidopsis thaliana] (TAIR:AT1G01300.1);
Chr3	AT3G61820	22884310	22884354	6	2		attaTATATACATGTCGTGCtaattaGTTTTGTTATTtaattaat	aspartyl protease family protein; similar to aspartyl protease family protein [Arabidopsis thaliana] (TAIR:AT1G01300.1);
Chr3	AT3G61440	22732725	22732787	6	2		attaattaCTtaattaCAGTGTCAAAATGATTGATAAGGAGTTGGAAAATACTAGGTGGtaat	Encodes a cysteine synthase isomer AtcysC1. The isomer is however less effective in cysteine biosynthesis. It is involve
Chr3	AT3G61440	22733076	22733160	6	1		attaTTGGTACTATCTCTtaatTTCCCAACTCTGTAGGTACACTCattaatCattaTGGAGAATGTCATAGTCATGGTACAtaat	Encodes a cysteine synthase isomer AtcysC1. The isomer is however less effective in cysteine biosynthesis. It is involve
Chr3	AT3G61440	22733277	22733341	5	1		attaGTGACAATCATGAGGGattattaAAAACAGACATTGATCTATTTTTGattaGAAAACatta	Encodes a cysteine synthase isomer AtcysC1. The isomer is however less effective in cysteine biosynthesis. It is involve
Chr3	AT3G61440	22733408	22733474	5	1		attaTCACTGACCCAATCCAAtaattaGATTTATTTAGTAAGTATGattaCTACGAAGATAACatta	Encodes a cysteine synthase isomer AtcysC1. The isomer is however less effective in cysteine biosynthesis. It is involve
Chr3	AT3G61440	22739073	22739148	7	2		taatGTCTCGGGTattaTAtaatGGTTTCTCTGTAGTTTGTGACCTCTGCGTTAtaatattaGTATGTTGattaat	Encodes a cysteine synthase isomer AtcysC1. The isomer is however less effective in cysteine biosynthesis. It is involve
Chr3	AT3G61440	22740443	22740480	5	2		attaTAAAACATATATTCCCAtaatattaTattataat	Encodes a cysteine synthase isomer AtcysC1. The isomer is however less effective in cysteine biosynthesis. It is involve
Chr3	AT3G59140	21863094	21863150	6	1		attaCATTTATattaTAGAACCAtaattaGAAATAGAAATGCAGCtaatCGCCtaat	member of MRP subfamily, member of MRP subfamily
Chr3	AT3G59140	21863331	21863416	6	1		attattattaGTTGCACCGCAAATCattaTGATCTCATGTTTTGTTTTACTCGAGAGTATATCAAACAattaCATGTTCTAAatta	member of MRP subfamily, member of MRP subfamily
Chr3	AT3G59140	21869012	21869136	8	1		attaTGTATATTGGGGAAATattaTTTTATTTGGATTTTCTTAACAGAattaTTTTattaGTTGATTTGATGTTTTCTAtaatTTTTGGAGGATTTATCTCTTTACCCtaataatAGTTCCatta	member of MRP subfamily, member of MRP subfamily
Chr3	AT3G59140	21869641	21869677	5	2		taataatAAATAAATGATTTGCattaGTTACtaatta	member of MRP subfamily, member of MRP subfamily
Chr3	AT3G59140	21869781	21869871	7	3		taataatATATATATTGtaataatATATATATTGTAGAATATATATATATATATATATATGTTAAGtaattaGCTTTGTTCACAAGAtaat	member of MRP subfamily, member of MRP subfamily
Chr3	AT3G59140	21870009	21870087	5	1		attaatACACTAAAAAAATGATCTTTCTTGTtaatATattaAAAAAATAGAGTCAAAATAGATTTTTTATTCACAatta	member of MRP subfamily, member of MRP subfamily
Chr3	AT3G59140	21871140	21871253	6	0		attaTCGTTTGTTtaatATTTTAAAattaGCACTCCACTAAAACAAAAAAattaCCAATGGAAACTATAAATATTCCATGTATAAATGATATAACTtaatTGGCCAGTTCatta	member of MRP subfamily, member of MRP subfamily
Chr3	AT3G59140	21871346	21871434	5	1		taatCACGTGAACAAATAAAAAACACATGTAAGCCACCattaatTCCTCATCACTCCTTTGGATTTGCATGGAAAGAAGtaatAAatta	member of MRP subfamily, member of MRP subfamily
Chr3	AT3G57550	21305460	21305621	9	2		taatAGTTAAAGTAGATCTTAAAGTCTCAtaattaGTTGAGATTTTTTTTTCAAATGGTGCGGTCTCAtaatCAGTTGAGAATTTTCATCAAATCATTTTTTTtaattaTACGtaatAACATCTTATTTCAAAAATCCTTTTCAGGattaAAGACAAAatta	guanylate kinase
Chr3	AT3G57550	21305738	21305863	7	0		taatCAATTTCTTTTGTTTTTAtaatTTCTACATTGAAAACAtaatTTAGTattaAGTCAAAGAGAGTTTGAGCAGTAAAAAattaCTGTAGAATATAAAAAGTCATAtaatTCTAAAATTTtaat	guanylate kinase
Chr3	AT3G57550	21305917	21306056	15	4		attaAAATGGCTAAAAATCTCAtaatATAAAACAAAGGAAATAGtaattaTCACAGAATACAAtaataattaCACAtaatTTACGACAAATCAAAattaatTTTCTTTTtaattaAAattaTTGtaatGCATCAAAatta	guanylate kinase
Chr3	AT3G57550	21306181	21306350	15	1		attaGAtaatGtaatTTTTTTTTACATATTTATATTTTtaatCATCGAATATAAAAATATTTGGATTGattaTGTTATGCTattaGTTGAATattaTCATTTTTATTTAAAATTTATACAAAtaatGAAATattaTTTTCATTTAGTtaatTCTAtaatattaataatta	guanylate kinase
Chr3	AT3G57550	21306500	21306667	10	0		taatAAAATGATGTTTTTCATTTATTTGTTattaTCTTCTCTTCCATACAAAGAAATATATGTGAATTTCATCCCATAAattaAAGTTTTCTACTTAAattaTTCGTTTTTattaTATTGTTTTCTATTGAAAATAAACattaTattaAGAattaAAtaatTGTatta	guanylate kinase
Chr3	AT3G56500	20940753	20940843	8	2		attaTCattaAAGACCAGTAGAGTGGGTCTCTCTAGAattataatACTTtaatGTTAAGGAATTTTCTtaattaAATTCCAAGAATTtaat	serine-rich protein-related; similar to unknown protein [Arabidopsis thaliana] (TAIR:AT1G24577.1); similar to Os03g03222
Chr3	AT3G56500	20940986	20941152	10	2		taatGAGAGATGCATTTGACTTtaattaGATACCAATCACTTTAGTTATAAACtaatTTTCGTAAGCTGTAAAGCATTTCTTACTtaatTCTTAGAtaatACAACTCTACTTTGTGTCTtaatGATGTGTTTGTGTTATCCATGACTAtaattaACTCTGAGCatta	serine-rich protein-related; similar to unknown protein [Arabidopsis thaliana] (TAIR:AT1G24577.1); similar to Os03g03222
Chr3	AT3G56500	20945670	20945719	5	1		taatGAACAGAAtaatATATCGAAAACTattattaAAAGAATCCAAatta	serine-rich protein-related; similar to unknown protein [Arabidopsis thaliana] (TAIR:AT1G24577.1); similar to Os03g03222
Chr3	AT3G56500	20946860	20946943	5	0		taatGTTTTGattaGTGTTAGAGAGGCtaatTCTATGCAACTGGCCCAACTCTCGTattaAAAGTTTGGAGATGTTACTTatta	serine-rich protein-related; similar to unknown protein [Arabidopsis thaliana] (TAIR:AT1G24577.1); similar to Os03g03222
Chr3	AT3G54640	20220410	20220538	8	1		taatTTGTTTTTGTCTTACGTGGAGCCGCCattaTTGattaGGATACTTGACACGTTTCTGTATTGTATTGGattaGTACTAACCAACATATCTTTTTTCTGTtaataatTtaatAAAAATGCAAatta	Catalyzes the conversion of indole-3-glycerolphosphate to indole, the penultimate reaction in the biosynthesis of trypto
Chr3	AT3G54640	20226814	20226925	6	1		attataatAGAAATGAGAAACCAGGGGAtaatCTCATAAAATAtaatACATATGCAAACCAAAGATCAAGAATTTACTTGATGtaatGTTGGGACAAAGAGCAACAAGtaat	Catalyzes the conversion of indole-3-glycerolphosphate to indole, the penultimate reaction in the biosynthesis of trypto
Chr3	AT3G54640	20228124	20228233	12	4		attaatCAattaatACTTTTGTTCTTCAattaTCGAtaatTCTTAAGTGTTCTTtaatCattaAACTCtaattaGTACGGTGAGATGAATAAACTCACAGATCtaataat	Catalyzes the conversion of indole-3-glycerolphosphate to indole, the penultimate reaction in the biosynthesis of trypto
Chr3	AT3G54390	20135380	20135497	5	0		attaCAAAAGAAGAAAAATGATCCTATTTGAGCATCCTGattaAGattaCGACTATGTAAACTACAATCAACACattaAGTCAAAATATCTTAAACTTACAAATATTCTTTTGGtaat	transcription factor; similar to transcription factor [Arabidopsis thaliana] (TAIR:AT5G05550.2); similar to Myb, DNA-bin
Chr3	AT3G54390	20139731	20139786	5	1		taattaTCAAGTCATCCAAATattaCAAGTACCAAATattaGGACAAGTCTTtaat	transcription factor; similar to transcription factor [Arabidopsis thaliana] (TAIR:AT5G05550.2); similar to Myb, DNA-bin
Chr3	AT3G52450	19438313	19438385	5	1		taattaTCTGCTTTTTTCAGAATGTTAGCCTACattaTAGAGTGAAattaGCTAGCCTTAACGGATCGGtaat	U-box domain-containing protein; similar to U-box domain-containing protein [Arabidopsis thaliana] (TAIR:AT2G35930.1); s
Chr3	AT3G52450	19438741	19438829	10	4		attaatGTATGATTCTCATattaatTTTAAattattaAattaatATCAGCAAACAAAACAAAtaatTTTCTAAAAAATTCTCAAAatta	U-box domain-containing protein; similar to U-box domain-containing protein [Arabidopsis thaliana] (TAIR:AT2G35930.1); s
Chr3	AT3G52450	19438901	19438994	5	0		taatCCAAGTCTTCGTGTCGACTTAACGTCCTTGAACATTTTAACattaCATGAAATGGAattaTAAattaCAAGTTCTTATAACCATACatta	U-box domain-containing protein; similar to U-box domain-containing protein [Arabidopsis thaliana] (TAIR:AT2G35930.1); s
Chr3	AT3G52450	19439873	19439960	7	1		taatCCAAattaACTTTGACATGAGCGattaTTTATGTAAAACCTTAGGAATTTATATTGGACTTATAGCCCGAAAGtaataattaat	U-box domain-containing protein; similar to U-box domain-containing protein [Arabidopsis thaliana] (TAIR:AT2G35930.1); s
Chr3	AT3G52450	19440279	19440306	5	2		taataattaAGAAAACAAATCTtaatta	U-box domain-containing protein; similar to U-box domain-containing protein [Arabidopsis thaliana] (TAIR:AT2G35930.1); s
Chr3	AT3G52450	19440400	19440481	5	1		attaGAGTTGTAGAACGTACCGACAtaatATATATATATATACAtaattaCATTCGCAATGTTACAATTCTGGCATCAatta	U-box domain-containing protein; similar to U-box domain-containing protein [Arabidopsis thaliana] (TAIR:AT2G35930.1); s
Chr3	AT3G52450	19442905	19443015	5	0		taatATAACTGTtaatCAACCGAAAGGTAGATGAAGATTTTTAGGTTTTtaatTTTGTCAACAAAAAGAAGattaCTGTTTTTGGTACCGACAAAACCTAAAGTGCCatta	U-box domain-containing protein; similar to U-box domain-containing protein [Arabidopsis thaliana] (TAIR:AT2G35930.1); s
Chr3	AT3G52450	19443693	19443763	5	1		attaAAAATTGCATATattaCGAAAAAGTCAACAtaatATGATTTACAGCTTTATATACCCTATGattaat	U-box domain-containing protein; similar to U-box domain-containing protein [Arabidopsis thaliana] (TAIR:AT2G35930.1); s
Chr3	AT3G52450	19444468	19444598	7	2		taatACAGTATATATATACATCTATACGTACGTGTATACattaatGTTGTTTGGTCAACTGTGTATACattaatGTTGTGATCtaatTGATGTAGCCAAAAAAAGAAATACAGTATTGATTTGTTTGatta	U-box domain-containing protein; similar to U-box domain-containing protein [Arabidopsis thaliana] (TAIR:AT2G35930.1); s
Chr3	AT3G52490	19453224	19453305	7	3		attattaCtaattaTTGGGTAGTTGAAGTGTCAtaatCGGAAAAGAGTTGCTGAGTAGGTTCCGGTTAGAAAGATCattaat	heat shock protein-related; similar to heat shock protein-related [Arabidopsis thaliana] (TAIR:AT4G29920.1); similar to
Chr3	AT3G52490	19454963	19455152	8	1		attaAGCCTTACCAAAAAAAAAAAAAAAGTCTTTAGACAGattaAGAGTTAACTATGGTTTGTCTAGTCTATGTTCCGTCGGTTTCATattaGATCATGTTTTGGTTAAattaCTTAAATGTGTTTTTTTGCTAAAGattaAATGCGTAGTTATGATAGAAAAtaatCGAAATTCTATACTATAtaatta	heat shock protein-related; similar to heat shock protein-related [Arabidopsis thaliana] (TAIR:AT4G29920.1); similar to
Chr3	AT3G52490	19455277	19455395	6	1		taatTTGGGTTATTCTTAAGCATATattaTTTTAAGAATTTTATTTTGGGATATTCTTTGTTTGtaattaatTTTTGGTATATCTCTCAGCGAATCAAATTTATGCTGTATCAGAtaat	heat shock protein-related; similar to heat shock protein-related [Arabidopsis thaliana] (TAIR:AT4G29920.1); similar to
Chr3	AT3G52490	19455530	19455599	5	0		attaTTTTTCCGTCTCTTATCCATGAACATAAattaCCATTTACGACCAtaatATGAtaatTTTACatta	heat shock protein-related; similar to heat shock protein-related [Arabidopsis thaliana] (TAIR:AT4G29920.1); similar to
Chr3	AT3G52490	19459253	19459341	5	1		taattaAAGATGCAAATCATCATTCACTTATAtaatATATAAATAAAtaatAGCCCCAAGAACATTTTATGGAAAATTGGGGATTtaat	heat shock protein-related; similar to heat shock protein-related [Arabidopsis thaliana] (TAIR:AT4G29920.1); similar to
Chr3	AT3G52490	19460205	19460280	5	1		taatTCAAGAACAAGAAACAGAACTGTGTattaatTTTATCATAGAAGCAGAACTGCATATGGattaTTTTAtaat	heat shock protein-related; similar to heat shock protein-related [Arabidopsis thaliana] (TAIR:AT4G29920.1); similar to
Chr3	AT3G52490	19460464	19460586	7	1		taatCTGAATAGTGattaAGGAATATGCTattataatCAATGAACAAAAAGAAATGATTCCGCGTATGGattaTTCAAACATGAGATCATTGCAGtaatTGGTACAAGGAGCTTTACCTatta	heat shock protein-related; similar to heat shock protein-related [Arabidopsis thaliana] (TAIR:AT4G29920.1); similar to
Chr3	AT3G52490	19461162	19461247	5	1		attaTATATGTATGTATATATGGTGTATAAAAGGACACCGAattaTCTTGAATTTATAAGTtaattaTCATGAATGCTAGGTatta	heat shock protein-related; similar to heat shock protein-related [Arabidopsis thaliana] (TAIR:AT4G29920.1); similar to
Chr3	AT3G52500	19463543	19463611	5	1		attaCTGAGCAAACTAAGGGTTTCtaataatGAAATTTGCTAGtaatAAAAAAAAGGTTGAAAGAatta	aspartyl protease family protein; similar to aspartyl protease family protein [Arabidopsis thaliana] (TAIR:AT4G16563.1);
Chr3	AT3G52500	19464191	19464404	10	1		taattaatCACATTGattaCACTGGTTGACAACTATAAAAAAAAACTCATTGattaCACTGACCAAACAAattaCACTGATCGCGCCAACATCATGCACCAATCAGAACCTCattaAGTTTGGTattaAGAAAATATCTTAGGAACTTTTGTGAGCTGGCATGattaAGAAAGGTGCAATTTATTTTGCTCAAAAAAGAGAGAAAAAAAAatta	aspartyl protease family protein; similar to aspartyl protease family protein [Arabidopsis thaliana] (TAIR:AT4G16563.1);
Chr3	AT3G52500	19464465	19464573	12	4		attaataatattaGGACCATGAAATTTTattaatTTATAGTGATattaatTTATCCTAtaatAAATattaatTTATAGAAATATTTACGTAAAATACAATACTAAatta	aspartyl protease family protein; similar to aspartyl protease family protein [Arabidopsis thaliana] (TAIR:AT4G16563.1);
Chr3	AT3G52500	19464818	19465074	20	7		attaTACCAACTGTACTTTAAAAAGAGTTGtaattaTGGCTTGAATAAAAACTTTATATAAAattaGTGTTAAAATATATATTTAAGATTTAtaattattaatTTATGATattaTTGGAACCATATTTTTACATAAAGATTTTAAAAAAattattaTCTTattaTCTTATCGATTTTGattaatTTTTACATTGACCCGACTTGAGACCGATAAAATTTattaatTTATCATGTTTattaatTTATCGAATattaat	aspartyl protease family protein; similar to aspartyl protease family protein [Arabidopsis thaliana] (TAIR:AT4G16563.1);
Chr3	AT3G52500	19465337	19465488	10	2		taattaGTGAATATattaGTGGTTGTTTGGTTACTTTAGattaatGGACATTGACGTGGTATCACTGTattaTATTGTCCATATTCGAtaatGCAAACATCTTTCTTCtaatGAtaatGTCTAGCATCGACAATTTTAGCATCCAACTatta	aspartyl protease family protein; similar to aspartyl protease family protein [Arabidopsis thaliana] (TAIR:AT4G16563.1);
Chr3	AT3G52500	19468678	19468717	5	1		taatGGTTTTAGTTATCTCTTTACAAattaACattaatta	aspartyl protease family protein; similar to aspartyl protease family protein [Arabidopsis thaliana] (TAIR:AT4G16563.1);
Chr3	AT3G52500	19469241	19469308	5	1		taatAACAACAAAAGATTCAGAGGAACGattaatGTTTGTCCGTGGAAattaGGGAGCACGTGAatta	aspartyl protease family protein; similar to aspartyl protease family protein [Arabidopsis thaliana] (TAIR:AT4G16563.1);
Chr3	AT3G52500	19469392	19469436	5	1		attaTACCTTCGTATATGtaatTTCAtaatattaAAATAAAtaat	aspartyl protease family protein; similar to aspartyl protease family protein [Arabidopsis thaliana] (TAIR:AT4G16563.1);
Chr3	AT3G49620	18391456	18391590	8	1		taattaAACGAAAGAGCTCATAAATGTAGTTAGGAGCTCCATTTACattaTGGTTTTTTGTTTTTCTTATAACTAACTtaatTTGTGTAAAGTtaatAACTTTTGAAGAtaatCATAGATATAtaatCTCAtaat	encodes a protein similar to 2-oxoacid-dependent dioxygenase. Expression is induced after 24 hours of dark treatment, in
Chr3	AT3G49620	18391904	18391985	7	1		attaTGAATGGTGGattaatAGTTGGGtaatTTTATCCACTAAATGTTCTGtaatGGACTTCTCAAattaGGTTCCAAatta	encodes a protein similar to 2-oxoacid-dependent dioxygenase. Expression is induced after 24 hours of dark treatment, in
Chr3	AT3G49620	18392830	18392920	5	0		attaAGGGCCAATTTGAAAAAATTGattaGATTTAAGGTCCCAAAAAATAAATTTGattaAattaGAGGGCCAAAAAAAATTTTGCTtaat	encodes a protein similar to 2-oxoacid-dependent dioxygenase. Expression is induced after 24 hours of dark treatment, in
Chr3	AT3G49620	18393033	18393122	7	1		attaAGGGCTAAAATGAAAAAGTTattaGATTTAAGGCCTAACAAATAAATTTGattaAattaGAGGGCCAAAAAAtaatTTTGattaat	encodes a protein similar to 2-oxoacid-dependent dioxygenase. Expression is induced after 24 hours of dark treatment, in
Chr3	AT3G49620	18393443	18393557	6	1		taatGCTCAAACTCTTATCAAGGGATTTGGATCACTCACTTTTtaatTTATTTATCattaTCCTCCAAACTAACTTACACGTGATGATAAACATTTGTAtaatCTTTGGtaatta	encodes a protein similar to 2-oxoacid-dependent dioxygenase. Expression is induced after 24 hours of dark treatment, in
Chr3	AT3G49620	18397460	18397554	5	1		attaTCCCTGCTAAAATCATCTACTattaTTTACATTTTTTGCCACTATATTTTCTTTCtaatTTTGAGTTTGGATTTGACTAGCTACCtaatta	encodes a protein similar to 2-oxoacid-dependent dioxygenase. Expression is induced after 24 hours of dark treatment, in
Chr3	AT3G49620	18398461	18398502	7	1		taattaatATCTATattaCtaatTTTTTAGTattaTTTtaat	encodes a protein similar to 2-oxoacid-dependent dioxygenase. Expression is induced after 24 hours of dark treatment, in
Chr3	AT3G49620	18399482	18399607	6	1		attaTTGGTCTTATTTGGTAGCtaatATTTTTGTCAAAACTACTAAACAACACATCGTGGAAAACCCGtaattaAGCTAAGCTATATGAAGAGCCtaatGGGTATTGTCGTGAAAAACAGGGtaat	encodes a protein similar to 2-oxoacid-dependent dioxygenase. Expression is induced after 24 hours of dark treatment, in
Chr3	AT3G49210	18236183	18236245	6	2		taattaAAAAATTTGTGATCGattaTATCCATATATCTACTATTCTTCTATATGAtaattaat	similar to unknown protein [Arabidopsis thaliana] (TAIR:AT3G49200.1); similar to condensation domain-containing protein
Chr3	AT3G49210	18241294	18241497	14	3		attaTATCTAACCGAAAAAattaGTAACTCGGACCCACAATCTTCACATAACGCAAtaatGGACAAAACGTTTAGtaatattaAAGTTTGATAGtaatAAACtaataattaTATCTTATGACAAAATCTTTAtaatTCTATTGTTTACTTAGattaTTTAAGAGTtaattaACACAAATCTATTTCATATTTCAGTTATCatta	similar to unknown protein [Arabidopsis thaliana] (TAIR:AT3G49200.1); similar to condensation domain-containing protein
Chr3	AT3G49210	18241794	18241957	7	1		taatCGTGAGAACGattaCAATATATGTAAAGTTACAAAAATGGACTATATATCATattaTTTTAGAGTTCATAAAattaTTTTATATATTTTGAATGTAAAAAGTAAAattaCAAAAACAAACGACGTTACGGTATTTTTGCACAAAACCTTATTTAtaatta	similar to unknown protein [Arabidopsis thaliana] (TAIR:AT3G49200.1); similar to condensation domain-containing protein
Chr3	AT3G49210	18242661	18242710	5	1		attaTGAattaCTCCCGTGATGGAGTAtaatGTATAGTTCTGAtaataat	similar to unknown protein [Arabidopsis thaliana] (TAIR:AT3G49200.1); similar to condensation domain-containing protein
Chr3	AT3G48690	18036193	18036264	5	1		attaAGCTGTAGTTTACAACTAGTACTtaattaCTTGATTCACCATTTTTTCGGGTtaatAGCTCTGTatta	Encodes a protein with carboxylesterase whose activity was tested using both pNA and 2,4-D-methyl.
Chr3	AT3G48690	18038608	18038773	9	1		taatGTTACCATTTATTTAGACAATCAATCAAGACGTtaattaAGTGGAAAAACAAAAATCAAGattaCAATAAAAATATTTAGTGGGCAGAattaAACATCTCTTattaGCAATACAATTGAATAtaatGATGTTGTAAGCAACATGCAAattaCTGAAACatta	Encodes a protein with carboxylesterase whose activity was tested using both pNA and 2,4-D-methyl.
Chr3	AT3G48690	18039972	18040095	9	3		taatTTTCTCTACTTGTCCTACTTATATAGTTCAATAAAATATTtaatTTTtaatattaAACTAGTTAGGAAGAGACAAGTGTAAGGAATTGACTTCtaattaGTATATCAAAAattataatta	Encodes a protein with carboxylesterase whose activity was tested using both pNA and 2,4-D-methyl.
Chr4	AT4G40080	18578347	18578442	9	2		attaACCATTCGTGTTGGTTTCACAATGGtaatGTAGACAATATTGTTTTTAtaatattaatTTACACAAattaatAAATAGTGCattaAAAatta	epsin N-terminal homology (ENTH) domain-containing protein / clathrin assembly protein-related; Identical to Putative cl
Chr4	AT4G40080	18580838	18580910	7	1		attaAACAAGACTTTattaattaAAAAAAtaatGAAGAAAattaCAATCAGAACTTCTTCCCTCAGGTTtaat	epsin N-terminal homology (ENTH) domain-containing protein / clathrin assembly protein-related; Identical to Putative cl
Chr4	AT4G40080	18581806	18581881	7	1		taatTGATAAAattaCAAAAGTAtaatTTtaatGATACTAGACAAAGGTtaataatGTCGTGTTAAAATTGGtaat	epsin N-terminal homology (ENTH) domain-containing protein / clathrin assembly protein-related; Identical to Putative cl
Chr4	AT4G40080	18582142	18582198	5	1		taatCTGTGAATGattaTGACATTTATattattaTGAATAAGTTTTCATATACtaat	epsin N-terminal homology (ENTH) domain-containing protein / clathrin assembly protein-related; Identical to Putative cl
Chr4	AT4G40080	18582465	18582690	13	4		taatGCTTCTCTAGATCCGTTAAATCACACTCTTAGCCATattaTattataatTTTTTTTTTTTTTTTTTTGCAGATTGCATTTTTTGTTACGtaatACCTTAACTCTTCATTTTAGTGATattaACattaatAGCAACAAAAAAGAGAAGTCATCCtaattaAATACCATTGCTGtaattaTGAGTTTTGATTCCCACAAACAAAAAATGTAACGTTTTAAatta	epsin N-terminal homology (ENTH) domain-containing protein / clathrin assembly protein-related; Identical to Putative cl
Chr4	AT4G38560	18033659	18033725	5	0		attaGTCattaCTCACTCattaCtaatTTCCACAAACCTTTGTATCTTCATCGCTTAAGACTAtaat	similar to pEARLI4 [Arabidopsis thaliana] (TAIR:AT2G20960.1); similar to pEARLI 4 gene product (GB:AAC37472.1); contains
Chr4	AT4G35180	16736189	16736270	6	2		attaTTTTCAAAGTGAAACAACGACTTtaatattaGACTTGAAGGCACGACattaACTCGAGGTTGATTTTAAGAAattaat	LHT7 (LYS/HIS TRANSPORTER 7); amino acid permease; similar to amino acid transporter family protein [Arabidopsis thalian
Chr4	AT4G35180	16736421	16736585	10	2		taatATCACAAAACTTAAGGTATGtaatTCTGTATGATAtaatTTGCAATTGAGATATTTCATAAAAATGATATGTtaattaTCGCGTATTTTAtaatGGTAAAAAtaataataatAACACCAGTGAATGTGTCATATTTCGCGATCATATAGCTTTTAAAatta	LHT7 (LYS/HIS TRANSPORTER 7); amino acid permease; similar to amino acid transporter family protein [Arabidopsis thalian
Chr4	AT4G35180	16737384	16737472	5	1		attaAATTCAtaatTTACCAAACAAGAAACAATATTTATTGGTGACAATGACAAAGattaTATTTAGTCTAAATTCATAAATTtaatta	LHT7 (LYS/HIS TRANSPORTER 7); amino acid permease; similar to amino acid transporter family protein [Arabidopsis thalian
Chr4	AT4G35180	16740648	16740734	7	3		taattaCCATATAAGAAAATATATTCTGAACGGTAGAAattattaGCTATGACGTAAGCattaatGACACGAGAAAGATGACGtaat	LHT7 (LYS/HIS TRANSPORTER 7); amino acid permease; similar to amino acid transporter family protein [Arabidopsis thalian
Chr4	AT4G35180	16740966	16740995	6	3		attaatAAGTattaatCAAGTAGTtaatta	LHT7 (LYS/HIS TRANSPORTER 7); amino acid permease; similar to amino acid transporter family protein [Arabidopsis thalian
Chr4	AT4G35180	16741511	16741697	7	0		attaAAATATACTCCATGAGTTTTGAAtaatCCATTTTTAAATCCTTACTTCAGTACTCTTTATCTTCCATACAATattaTCTCATCTCattaTGCAGTTGCGAGTTGTAAATAGATTTTTAACGAGtaatGGCGCAATAGTGAAGTTAAGCAAACCTTCTATTTGAAAattaCGTTGTCAAAatta	LHT7 (LYS/HIS TRANSPORTER 7); amino acid permease; similar to amino acid transporter family protein [Arabidopsis thalian
Chr4	AT4G35180	16742635	16742687	5	1		attaTACATattaGTATCATATTGCTTTTAGtaatGTAAAACCGACAtaatta	LHT7 (LYS/HIS TRANSPORTER 7); amino acid permease; similar to amino acid transporter family protein [Arabidopsis thalian
Chr4	AT4G35180	16743165	16743294	7	2		attattaCAGTattaTTTACTTTTTAGTTTGTattaatTTTCATAAAAAATATTTGTTTCACCATGTCTATAAGAGCTTTAGCattaGAGAAACTTTTAGCTAAACAAGTTCTCGTTCAGTCAACAatta	LHT7 (LYS/HIS TRANSPORTER 7); amino acid permease; similar to amino acid transporter family protein [Arabidopsis thalian
Chr4	AT4G34220	16378521	16378596	7	2		attattaTTTTTAAAGAATattaGTGATATATTTTACCTTTATGAAACattattaatATTTAAACATAAAAAatta	leucine-rich repeat transmembrane protein kinase, putative; Identical to Receptor protein kinase-like protein At4g34220
Chr4	AT4G34220	16378698	16378844	13	4		attaTTTTATCATCACtaatTTTTTtaattaCAAGattaatATAAAattaTATAACTTTattaCTAAATATAAAattaTAAAATTTAAAattattaTATATATAAATAAAATATTTGTCCGTAGTGTACCACGCGTTGAattataat	leucine-rich repeat transmembrane protein kinase, putative; Identical to Receptor protein kinase-like protein At4g34220
Chr4	AT4G34220	16379617	16379731	6	1		taatCCGTAGGAAAGTTATCGGCCATGTCTattaGTAGTTGCAATGTAGAtaataatGTGACAAACGGAAAGAATattaTGTGTGCTCTACATGGATAACAAATTTACATAtaat	leucine-rich repeat transmembrane protein kinase, putative; Identical to Receptor protein kinase-like protein At4g34220
Chr4	AT4G34220	16379962	16380118	7	2		attaTTCGTAACTTCAATTGATCCTAGAGTTAtaatGAACGAAGGACTAAAACAGAGCTGCtaataatATTTTAGATCGATTTCAGAATCCACCAGTATCTAGAGCAAACtaatTGTTCTTCACTATGAACATCAATGTTTTACCAATCCattatta	leucine-rich repeat transmembrane protein kinase, putative; Identical to Receptor protein kinase-like protein At4g34220
Chr4	AT4G34220	16384547	16384596	6	2		taatCACCGACTattattaCGACTAAGTACAGTATGtaatTGAGtaatta	leucine-rich repeat transmembrane protein kinase, putative; Identical to Receptor protein kinase-like protein At4g34220
Chr4	AT4G34220	16385253	16385306	7	1		attaTAGTTTGTTGattaAGAtaataattaGGCATAAACATAAattaTCTtaat	leucine-rich repeat transmembrane protein kinase, putative; Identical to Receptor protein kinase-like protein At4g34220
Chr4	AT4G34220	16385375	16385520	7	1		taataataatATTCATCAAAGGCTTTAGTTGAGTGTTAGTTATTTAAGATACGtaatTTGTGTAAACGCGGAGAAAGTTTAAATGGTGATCattaAGAATCTCACATGTGCattaTAAAAGGGGCCTATGGATATGATGGGGatta	leucine-rich repeat transmembrane protein kinase, putative; Identical to Receptor protein kinase-like protein At4g34220
Chr4	AT4G34220	16387102	16387181	5	0		taatCAAACCATCATCATCATCATTCCCAattaGtaatCCTCTAAATCACAATCattaAGAAAGGGTTAACTTTTTtaat	leucine-rich repeat transmembrane protein kinase, putative; Identical to Receptor protein kinase-like protein At4g34220
Chr4	AT4G33790	16203665	16203726	8	2		attaatGCAtaatACCAAAATAtaatAAATCTattaGAATGACGTCAAAATTTTattaatta	acyl CoA reductase, putative; similar to acyl CoA reductase, putative / male-sterility protein, putative [Arabidopsis th
Chr4	AT4G33790	16203813	16203927	5	0		taatAAAATGATTTGCtaatTTTTTTTGGTCTTGCTATAGTTTTTGGTAAGATGTtaatTTTGtaatGAAGCTAAACTTTACATGGGGGCAATGTATTTTACACATACTTGatta	acyl CoA reductase, putative; similar to acyl CoA reductase, putative / male-sterility protein, putative [Arabidopsis th
Chr4	AT4G33790	16208592	16208668	8	1		attaTTTGATAGGTGCTAAAtaatTGATGGCattaTGTGGTTTtaatCGACattaTACAGTTTACAtaatCattaat	acyl CoA reductase, putative; similar to acyl CoA reductase, putative / male-sterility protein, putative [Arabidopsis th
Chr4	AT4G33790	16208916	16209014	7	1		attaTGTACAtaatAAACGCTtaattaGACCATCTAAACTCGTTTAAATTCCAattaAAACGTTTTAGATGTTAGACattaGATCACCACCTATTtaat	acyl CoA reductase, putative; similar to acyl CoA reductase, putative / male-sterility protein, putative [Arabidopsis th
Chr4	AT4G33790	16209398	16209476	9	2		attaACCTTAAAAGattaattaAAGTCAAGAGATAGACAAAAGCAtaataatATAAACTtaatTTtaatTTTGCAatta	acyl CoA reductase, putative; similar to acyl CoA reductase, putative / male-sterility protein, putative [Arabidopsis th
Chr4	AT4G33790	16210781	16210829	5	1		attaTTTGTTTGTGTTTACGTCTGGGTTTCtaatATGAGCtaataatta	acyl CoA reductase, putative; similar to acyl CoA reductase, putative / male-sterility protein, putative [Arabidopsis th
Chr4	AT4G33000	15921852	15921913	5	1		taatCTAGTTCATTGATCAAATAAAGCTAAattaGtaatAAGCTTTGCTGACCAATattaat	Encodes a member of the calcineurin B-like calcium sensor gene family., Encodes a member of the calcineurin B-like calci
[truncated: 1,182 more rows]
