# Supplementary material for: Concentration-dependent transcriptional switching through a collective action of cis-elements
Source: Sci Adv. 2022 Aug 10;8(31):eabo6157. doi: 10.1126/sciadv.abo6157 (PMC9365274; doi:10.1126/sciadv.abo6157)
Supplement: Supplementary file 3 — Data S1 [file sciadv.abo6157_data_file_s1.zip]

Archive with 1 entries (1 files):
- sciadv.abo6157_data_file_s1.xlsx
