# Supplementary material for: Concentration-dependent transcriptional switching through a collective action of cis-elements
Source: Sci Adv. 2022 Aug 10;8(31):eabo6157. doi: 10.1126/sciadv.abo6157 (PMC9365274; doi:10.1126/sciadv.abo6157)
Supplement: Supplementary file 3 — Data S1 [file sciadv.abo6157_data_file_s1.zip › sciadv.abo6157_data_file_s1.xlsx]

## Sheet: Figure 2
Figure 2
Figure 2g
Mean	Layer 1	Layer 2	Layer 3	Layer 4	Layer 5	Layer 6	Layer 7
Wildtype	30832.5	25071.1	23557	17568.2	13468.5	7995	3114.99
950M	24468.5	20788.6	20795.3	18211.6	12090.4	6580.99	3423.83
970M	18196.3	13545.4	20595.3	13550.1	9946.48	4146.61	2284.97
997M	23969.4	18833.8	18986.8	12004.9	7104.35	4039.61	2522.7
1007M	25120.6	24159.1	22016.4	16875.8	11278.6	7777.99	4309.51
1060M	24423.1	21327.7	23092.9	16530.8	9653.24	8014.49	6227.5
970M4	4199.94	3717.7	8981.11	5570.73	6001.46	2904.7	1698.9
S.D.	Layer 1	Layer 2	Layer 3	Layer 4	Layer 5	Layer 6	Layer 7
Wildtype	1555.32	3259.71	7020.05	8260.73	7266.7	4428.82	1965.9
950M	3296.68	5132.96	7812.11	8980.15	8048.43	6178.42	3293.87
970M	9108.07	5953.55	4968.52	6936.19	7399.07	2537.64	1452.15
997M	2721.32	3260.33	4347.96	5409.19	3952.77	2391.31	1281.37
1007M	7805.05	6131.24	9848.02	10197	9538.69	8166.18	4521.32
1060M	7530.93	7417.85	8518.84	9641.48	9635.36	8342.62	8470.58
970M4	2298.5	2272.81	5833.2	5288.36	6291.81	2921.65	1529.23
p-value	Layer 1	Layer 2	Layer 3	Layer 4	Layer 5	Layer 6	Layer 7
Wildtype
950M	0	0	0.1071	0.7428	0.4325	0.2489	0.6266
970M	0	0	0.0354	0.0226	0.0371	0	0.038
997M	0	0	0.0009	0.0007	0	0	0.1205
1007M	0	0.4146	0.4327	0.7427	0.2576	0.8844	0.1404
1060M	0	0.0051	0.7952	0.6113	0.0519	0.9898	0.0302
970M4	0	0	0	0	0	0	0.0026
Figure 2h
Mean	Layer 1	Layer 2	Layer 3	Layer 4	Layer 5	Layer 6	Layer 7
950i	10831.4	9270.59	14742.1	13759.7	12071.8	7711.88	4617.06
970i	9845.05	11763	21662.3	17754	15191.6	10224.1	5996.62
997i	11648.9	10806.4	16026.7	14095.6	11217.8	8799.64	5814.31
1007i	15312.5	20053.5	25459.1	22062.9	18612.1	12641.8	8969.99
1060i	7108.53	10133.2	13871.9	7774.46	5521.69	3258.1	2514.08
970M4i	13005.4	14820.9	21008.2	17304.8	12031.4	6618.87	4420.35
S.D.	Layer 1	Layer 2	Layer 3	Layer 4	Layer 5	Layer 6	Layer 7
950i	7287.52	5404.28	8714.73	7987.1	7336.4	5584.55	3809.46
970i	5685.38	5609.76	6192.97	5399.01	6116.78	5248.41	4126.61
997i	10721.3	10821.4	9589.25	9883.91	8515.36	8084.23	5537.76
1007i	5843.22	4896.13	5600.74	8327.79	9038.9	7701.83	5583.28
1060i	4369.68	3438.3	7426.33	6735.64	5769.71	3302.48	2609.36
970M4i	5078.55	5874.54	6407.14	7711.25	7944.75	5097.8	3661.02
p-value	Layer 1	Layer 2	Layer 3	Layer 4	Layer 5	Layer 6	Layer 7
950i	0	0	0	0.0418	0.4009	0.8047	0.0334
970i	0	0	0.2127	0.9067	0.2607	0.0461	0.0002
997i	0	0	0.0002	0.0963	0.213	0.5872	0.0058
1007i	0	0	0.1921	0.0191	0.007	0.0016	0
1060i	0	0	0	0	0	0	0.2828
970M4i	0	0	0.1	0.8846	0.4099	0.2122	0.0573
* n = biolofical replicates for the number of plants imaged per construct
n=4 for all samples

## Sheet: Figure 4
Figure 4
Figure 4B
	970m4i
WUS	Mean	S.D.	sim 1	sim 2	sim 3	sim 4	sim 5	sim 6	sim 7	sim 8	sim 9	sim 10	sim 11	sim 12	sim 13	sim 14	sim 15	sim 16	sim 17	sim 18	sim 19	sim 20	sim 21	sim 22	sim 23	sim 24	sim 25	sim 26	sim 27	sim 28	sim 29	sim 30	sim 31	sim 32	sim 33	sim 34	sim 35	sim 36	sim 37	sim 38	sim 39	sim 40
0.008	42006.7	1459.4	41540	42178	43800	41950	42654	39880	40394	41722	40970	41608	43528	40492	40844	41680	41600	39848	40768	43222	42072	42098	42342	44736	40880	43686	40694	41212	43740	41988	43892	38766	41124	41636	40632	43294	43632	41040	45398	41386	44056	43284
0.018	78120.9	2356.48	79114	77968	76524	71764	78672	77610	80040	73092	78526	77230	77922	76638	84186	75506	79502	77932	75824	78000	77856	77308	78254	75714	79984	78952	76394	76196	81042	76272	82094	78264	81372	78024	78938	76802	77864	81180	78138	76432	82206	79502
0.028	100772	1658.25	101088	102820	102878	99068	99680	99032	100654	101132	100578	101482	102056	103124	101390	102840	100482	96842	100122	100600	100114	100376	100436	103812	101572	100080	102892	99840	97472	101752	102568	101286	101616	99460	100892	99400	101364	101626	98826	102492	96418	100708
0.038	112085	1961.18	114558	113948	114442	109978	112064	113058	110434	113512	109938	112486	111346	110622	114788	111188	111056	111870	112708	110510	110054	109218	112124	109078	110608	110230	110202	112742	112796	115062	110258	115510	112530	116158	112002	109226	113972	114220	111440	114884	109404	113190
0.048	118041	1628.03	119676	117794	119262	121302	118752	117202	116624	119000	118162	116348	119616	117520	116058	116360	118738	119232	117638	119426	117844	119980	114904	120186	117522	118670	117104	117794	117550	116132	116192	120406	117596	115384	114784	120212	118718	118848	115904	117474	119710	120014
0.058	119635	1517.82	120892	120726	119502	119108	119822	121798	119436	118674	119200	118118	119916	121806	123910	117952	121100	119432	119372	120420	120538	119252	121450	118744	118702	118938	118004	119180	120966	119016	121482	116360	117968	120786	119166	115740	120042	119732	118878	118282	121100	119872
0.068	118722	1394.92	118442	116774	120632	118382	119594	119880	118222	117902	118764	118946	117080	120596	120468	120276	117414	117726	119104	120798	119636	119186	116252	118180	117890	116850	118610	120310	121558	118162	118780	116768	118308	116532	119126	120030	120590	117326	120148	117766	116608	119264
0.078	116704	1300.43	117768	116760	117220	118366	115968	116486	115918	118030	114676	117616	116672	116274	116402	114828	117796	116130	116826	118622	116980	115682	115820	116018	119422	115184	116172	116536	115836	119382	114228	117128	114848	117274	116532	118856	117554	116940	117176	117582	113868	116780
0.088	113558	1141.56	112842	113416	114778	113446	113704	113384	112846	115098	113770	116392	113742	113590	112608	112084	113862	111444	111610	113676	114486	113150	111590	116570	113678	113590	114280	112002	113802	113078	113430	113364	114992	113932	113948	113144	113010	113662	113430	112038	115514	113346
0.098	110024	1318.82	111208	111456	110662	109814	111772	111130	110126	112392	107644	109668	110152	109224	109166	110540	111672	109584	109100	111042	110964	112122	108458	109702	109028	110140	111460	110456	107536	108454	110732	109312	109778	110650	110276	108100	108370	110662	107638	112422	109806	108550
0.108	106250	1216.2	106358	106482	106404	107164	105916	107468	106178	106134	104502	103512	107764	104488	106252	106826	107322	105054	106388	106848	106434	104386	106270	104814	105038	108224	103178	105820	107202	105278	106818	105888	108126	107898	107190	106088	107432	108004	106800	106804	105480	105774
0.118	102531	1240.66	102126	100496	102394	102932	103512	100148	103264	102138	101726	102020	104404	104204	105400	103956	103208	102192	102546	100948	103092	102024	101826	101468	102828	103906	101642	103054	100228	101356	103072	102506	104204	100234	102828	102710	103674	104688	102230	101628	102526	101918
0.128	98802.4	1097.96	98198	100278	99368	100716	98412	97718	99370	98008	100334	98206	98436	97048	98728	99034	100094	99458	100094	99334	98560	96590	99388	98306	98050	97672	100398	99028	99470	97532	99616	99528	97852	99458	99346	99098	99420	95918	99530	97232	97772	99496
0.138	95369.8	1218.14	96080	96448	94610	95862	97860	94524	93982	96706	95630	96214	96762	95984	95694	94440	96162	97148	92874	96948	95040	95614	94660	94260	96422	96370	96152	94330	93676	94334	92580	93142	96098	95730	95524	94818	95842	94472	96342	94032	95080	96346
0.148	91885.4	1189.29	92118	91694	90304	91034	91746	92088	90686	92110	90906	91720	94022	92324	93592	91344	91770	92988	90874	91618	89878	91648	93302	93418	91904	91798	92038	92330	90648	92178	91952	91498	89154	91098	94532	90254	94220	93678	92696	91882	90668	91706
0.158	88735.9	974.213	88190	87936	88888	88450	88622	87070	87860	88258	88240	89610	89026	89590	87864	89394	89284	88198	87914	89894	88316	87320	89466	87694	87752	88760	89462	87896	88302	88856	89458	90338	87078	88816	89024	90514	90626	89496	88018	90956	89384	87614
0.168	86078.9	1060.79	85332	86380	86502	88356	85060	84534	86020	86510	87712	86122	84976	87934	86264	86054	85048	87462	86472	86196	86646	86628	85758	85722	85646	86010	86694	86138	84480	87326	84702	84818	85100	85544	87766	88084	84082	86658	85734	86332	85672	84684
0.178	83289.1	924.234	83222	81540	84850	82236	81576	82496	83466	83140	84842	81512	84064	82716	84084	84538	82710	83114	83132	83706	84560	83642	82964	83722	82406	81340	83794	84482	83908	84232	83190	83588	82472	84006	83674	83052	82638	83268	82650	84252	82682	84100
0.188	79991.1	860.674	79844	80676	78704	81072	79646	80588	79724	81016	81546	79960	80000	81830	79780	79020	79408	79822	78748	78992	79516	78894	80052	80548	78994	78490	80492	80258	80568	79936	80748	80138	79908	79788	78700	79696	80418	81688	80178	79502	79240	81518
0.198	77651.9	1170.37	78404	77692	78098	76818	77484	76798	77758	77126	75964	77682	78936	77756	78358	78134	78628	78894	77544	78062	78698	76986	80602	77816	75462	78374	78874	77064	77056	77588	77602	78840	75340	80272	78924	76770	77462	76914	75264	76812	76734	76484
	997i
WUS	Mean	S.D.	sim 1	sim 2	sim 3	sim 4	sim 5	sim 6	sim 7	sim 8	sim 9	sim 10	sim 11	sim 12	sim 13	sim 14	sim 15	sim 16	sim 17	sim 18	sim 19	sim 20	sim 21	sim 22	sim 23	sim 24	sim 25	sim 26	sim 27	sim 28	sim 29	sim 30	sim 31	sim 32	sim 33	sim 34	sim 35	sim 36	sim 37	sim 38	sim 39	sim 40
0.008	7901.7	334.882	7760	8144	8210	8122	8380	7658	8014	7358	7834	8214	7990	8422	7686	8346	8208	7106	7918	7654	8004	8180	8108	7960	7352	8224	7890	7798	7978	7528	8358	8468	7748	7782	8014	7604	7876	7942	7604	7108	7848	7670
0.018	17216.7	490.65	17586	16924	17084	17648	16948	17028	17326	17096	16774	17396	17128	16390	18386	17478	17004	16510	17160	16864	17074	16466	18394	18370	17372	16374	17358	17378	17234	16522	16998	17008	16982	17474	17304	16952	17874	17436	17376	16992	17840	17158
0.028	26061.8	644.993	25604	26070	26380	26300	26628	25244	26836	26716	26668	25744	25506	26212	25222	25312	26586	26252	24970	27002	25982	27396	26532	26362	25418	26830	25426	27176	26204	24466	25874	25972	26576	25722	25572	25724	25774	25864	26582	26646	25728	25392
0.038	34238.8	632.846	34586	35060	34184	34494	34326	34534	34028	34458	34282	34468	35120	34110	33810	35174	34770	34042	34056	32880	34302	34328	33960	35076	33648	33862	32662	33254	34318	34250	35452	35986	34060	34220	34096	34390	33856	33952	33732	34372	33820	33576
0.048	42077.8	655.552	41706	42496	41582	42268	43098	43028	41576	41562	42534	43182	42680	42090	42876	42020	40888	42354	41362	41662	41172	42096	41214	41886	42650	42078	41152	42194	42070	40908	42304	41764	41126	43058	42074	42538	41844	43436	42268	42660	42214	41442
0.058	49421.2	609.049	48752	49720	49442	49710	48202	48608	49780	50176	48618	48946	49514	49448	49778	49848	48980	49562	48830	49860	50814	49836	49180	50340	48998	49596	48906	50404	49806	49886	48992	50510	49806	49436	48316	49230	48638	49186	50036	49014	49076	49066
0.068	56111.2	663.115	56564	57362	55968	56330	55276	56388	55562	56218	56526	55704	55366	56534	56170	57156	55366	56030	54734	55360	56084	56600	56474	56286	55230	56302	56276	55514	57662	55794	54932	55708	57176	55946	55580	56108	56294	56846	56586	55288	56694	56454
0.078	62603.9	726.249	62178	62682	62352	62856	62486	61776	61110	61142	63260	62928	61912	62664	62420	63296	63354	63072	63750	61612	64226	63266	62334	60838	62184	63266	62198	63384	62742	62898	61772	63528	62304	63456	62384	62938	62580	62746	62708	62138	62832	62584
0.088	68331.4	623.185	67746	67646	68314	67876	67746	67538	68150	68460	68128	68032	68528	67678	67984	67260	67332	67834	68948	69216	67962	68508	68034	68928	69632	67626	68334	68638	68154	68220	68906	68750	67996	68158	69872	68224	68724	68932	69642	68010	68580	69010
0.098	74041.9	745.279	75042	73256	75228	74520	73144	73480	73692	73640	74482	73530	73496	73996	74794	73840	74514	73100	75502	73760	73344	74916	72406	74130	74346	74150	74108	74634	74060	72678	74198	75030	74834	73328	74738	73904	73744	74932	72854	73750	74968	73608
0.108	78814.1	721.145	78062	78870	79270	79084	78740	78686	78916	78802	77236	79388	78396	79472	78450	77718	77426	79484	78906	78242	78838	79984	78306	79904	79462	77698	77950	79106	79418	80146	78594	80448	78730	79236	78648	78816	77834	79200	79036	78250	78744	79066
0.118	83633	805.433	83654	82794	83058	84224	82714	83174	83774	81966	83442	84942	83674	82790	84406	83590	84006	83008	83186	84456	82114	83116	84830	83992	83124	83498	84284	84656	82736	84966	83250	84214	83282	84778	82940	83306	83970	84756	82398	84916	83860	83476
0.128	88015.3	723.932	88302	87966	89090	88234	87068	88618	87014	88572	88440	87680	88030	87736	88406	87098	87168	88574	88542	87712	87816	86772	87766	88600	88508	88382	88612	88078	87422	87516	88240	88166	88842	87206	88350	86452	86874	87126	89252	87974	89388	89020
0.138	91925.8	802.973	91812	90704	92872	92932	91288	91292	92048	91386	91968	91420	92530	92182	91208	93296	90600	91784	90908	92680	91124	91892	91278	91768	92646	93014	91402	92776	90560	92312	92382	92576	92444	92354	91052	90228	92716	93142	91796	93120	91886	91654
0.148	95802.6	871.05	94784	96510	96160	95798	95014	95256	96868	96292	95820	95310	96700	95418	94762	95872	96830	97060	95708	96078	95998	97156	94660	96478	95178	94352	94572	96076	95862	96952	95126	96840	94836	94606	96478	96140	96860	96550	94462	94916	97074	94690
0.158	99000.6	785.834	100330	98480	100214	98560	97898	100224	98104	98652	98814	99044	98540	98948	99804	99240	98226	99508	99788	98596	99852	98776	98782	99040	98258	98706	98442	99150	98406	96862	100498	100014	98868	98282	99350	100034	98126	98110	99346	99804	99026	99324
0.168	102158	737.107	102608	101326	100422	101560	102934	102824	102488	101774	103600	100444	101382	101966	101816	102678	103258	102368	102480	101964	103064	102504	100998	102120	102848	102050	102468	102528	102038	102362	102608	101436	102664	102214	101736	102652	102062	102352	100674	103018	102612	101438
0.178	104988	701.982	104504	103514	104774	104880	105472	105808	105078	104900	104740	104172	105580	106220	104166	104486	104094	104956	104858	105270	105066	106578	104742	105924	104408	105408	105116	104410	106526	105068	105588	104742	104958	105966	105012	103814	105676	104430	104864	104088	105210	104450
0.188	107418	724.36	107826	107456	108808	106574	107488	107996	106240	106570	107784	107186	105788	107746	107074	107802	108656	107624	106646	107268	108320	106772	107388	105822	107238	107516	109072	107400	107232	107602	106660	106966	107666	107048	107926	108032	106760	108262	107952	107700	107270	107572
0.198	109606	813.016	108892	109768	109266	111544	108936	109580	108936	108382	109494	110046	109436	109768	109422	109470	108524	110988	109514	110172	109794	109920	110826	108882	109490	109076	109108	109904	110348	109032	109208	108902	107506	109348	109938	110322	109784	109630	109486	111350	109070	111176
	1060i
WUS	Mean	S.D.	sim 1	sim 2	sim 3	sim 4	sim 5	sim 6	sim 7	sim 8	sim 9	sim 10	sim 11	sim 12	sim 13	sim 14	sim 15	sim 16	sim 17	sim 18	sim 19	sim 20	sim 21	sim 22	sim 23	sim 24	sim 25	sim 26	sim 27	sim 28	sim 29	sim 30	sim 31	sim 32	sim 33	sim 34	sim 35	sim 36	sim 37	sim 38	sim 39	sim 40
0.008	2492.85	98.9938	2622	2412	2504	2648	2458	2456	2546	2304	2602	2542	2442	2582	2460	2488	2366	2326	2594	2502	2508	2358	2338	2566	2424	2612	2528	2614	2560	2598	2362	2478	2552	2348	2626	2486	2602	2566	2540	2468	2394	2332
0.018	5573.2	145.976	5630	5762	5862	5464	5538	5468	5648	5518	5480	5654	5632	5562	5464	5218	5878	5276	5502	5462	5388	5566	5716	5540	5696	5718	5466	5882	5692	5570	5432	5586	5508	5622	5762	5546	5454	5580	5468	5630	5460	5628
0.028	8573.9	213.485	8518	8490	8158	8784	8692	8822	8418	8456	8776	8106	8666	8832	8848	8374	8766	8376	8580	8354	8784	8364	8656	8626	8418	8166	8388	8456	8658	8558	8422	8568	8520	8992	8708	8322	8678	8454	8840	8818	8744	8800
0.038	11584.4	207.808	11566	11390	11590	11702	11170	11620	11750	11400	11442	11450	11256	11636	11602	11714	11752	11542	11274	11218	11660	12040	11452	11688	11758	11370	11480	11828	11568	11490	11614	11758	11412	11952	11990	11822	11314	11726	11482	11456	11736	11704
0.048	14517.4	223.821	14696	14264	14422	14848	14548	14262	14478	14566	14506	14876	14518	14442	14480	14948	14412	14588	14358	14678	14446	14392	14656	14568	14516	14642	14386	14302	14356	14816	14728	14170	14516	14514	14722	14446	14978	14240	14452	14714	13816	14430
0.058	17406.5	233.849	17218	17634	17636	16800	17752	17490	17762	17212	17488	17314	17540	17492	17266	17466	17548	17182	17706	17264	16916	17314	17096	17684	17288	17628	17380	17132	17296	17856	17456	17594	17496	17340	17622	17514	17420	17244	17486	17442	17014	17272
0.068	20335.2	281.622	19948	20684	20040	20522	20602	20434	20676	20058	20672	19938	20430	20234	20424	20140	20568	20286	20526	20346	20106	20410	20174	20462	20632	20036	20696	20100	20532	20638	19620	19768	20402	19806	20542	20500	20562	20202	20670	20488	20248	20286
0.078	23000.8	318.817	23304	23020	23232	23446	22742	23280	23556	23232	22868	23368	23310	22672	22874	22940	23064	23416	22518	23172	23244	22756	23548	23108	23190	23350	22672	22566	23198	22556	23214	22342	23030	23046	22628	22940	22730	22672	22792	23130	22838	22468
0.088	25746.9	357.148	25882	26424	25996	26156	25646	25850	25322	25496	25632	25344	25726	26042	25980	25950	25988	25730	25796	25558	25802	26120	24820	26070	26196	25870	26084	26178	25128	25738	26002	25812	25144	25566	25550	25884	25866	25088	25634	25854	25924	25028
0.098	28314.2	244.399	28002	28452	28196	28330	28166	28364	28486	28088	28296	28518	28358	28664	28236	28294	28316	28844	28418	27910	28032	28178	28072	28094	28766	28176	28614	28102	28338	28004	28328	28282	28280	27696	28420	28370	28862	28566	28212	28462	28396	28382
0.108	30946.5	366.026	30212	30762	30512	30882	30920	31232	31256	31008	30926	30882	30880	31172	30220	30668	31436	31474	31298	31190	31064	31044	30528	31156	31728	30972	30896	30364	31030	31160	30570	31094	31138	31376	30410	31132	30790	31378	31318	30704	30870	30210
0.118	33542.2	403.991	33888	33716	33212	33176	34210	33160	33098	33530	33952	33832	33666	33754	33730	34080	32940	32920	34386	33384	33684	33902	33426	33490	33394	33462	34298	33346	33086	33456	33138	33848	33424	33508	32872	33448	33250	33044	33456	33708	33326	34488
0.128	35963.1	319.143	36038	35814	35774	35546	36040	36200	36300	36302	35772	35998	35690	35978	35660	36150	35384	36376	35520	36170	35686	36262	35806	36224	36122	35414	35906	36166	35560	35782	36112	36188	36372	35560	35992	36478	36568	36442	35588	35636	35726	36222
0.138	38499.4	384.681	39170	37846	38318	38620	38922	38076	38976	37908	38624	38224	38434	38498	38480	38354	38566	38976	38820	38548	38786	38586	38420	39186	38906	39086	38372	37838	38350	38130	38228	38864	38070	38340	38116	38344	38268	38720	39396	38294	38170	38146
0.148	40988.1	462.929	40886	41012	41096	40440	41690	41494	40112	40818	40608	41276	40172	41292	40738	41162	40846	41598	39986	41440	41692	41088	41730	40388	40974	40194	41362	40468	41018	41262	41098	41248	40984	41442	41050	41674	41006	40700	40918	40784	40460	41318
0.158	43185.8	350.862	43102	43074	43190	42804	43434	42688	43438	43000	43696	42988	43284	43536	42708	43112	42984	43768	42810	43556	43544	43240	43432	42826	43084	43688	43002	43578	42618	43270	42912	43354	43270	43652	43242	43294	42968	42378	43236	43914	43024	42736
0.168	45426.8	405.351	45498	45072	45268	45672	46010	45390	45584	45466	44904	45158	45186	44946	45208	44628	45404	45770	45484	44930	45144	45362	45360	45124	45784	45812	44812	45034	45848	45956	45500	46132	45758	45080	45934	46020	45302	44942	45500	46314	45776	45000
0.178	47724.3	415.331	48046	48316	47616	47998	47770	48078	47594	47596	47702	46662	47794	47542	46876	47434	47480	47586	48044	48254	47976	47456	47918	47192	48442	47900	48134	48076	48532	47180	47638	47608	47268	47490	47418	47514	47370	48100	47806	48148	48198	47222
0.188	49872.6	374.887	49548	49662	50092	50198	50410	49678	49810	49740	49862	49564	49546	50434	50628	49428	50274	49784	50316	49798	50192	49574	50074	49650	49792	49608	49968	49744	49938	50318	49640	49364	49716	48982	49486	50152	49328	50108	49622	50406	50600	49868
0.198	52013.8	327.162	52100	52786	51522	52036	52340	52322	52056	52604	52134	51994	51840	51916	52196	51818	51822	52040	52076	52706	51636	51530	52312	51590	52390	52280	51700	51986	52104	51818	51224	51994	51712	52156	51856	51574	51804	52356	52106	52008	52050	52058
Figure 4c
	970M4i
WUS	Mean	S.D.	sim 1	sim 2	sim 3	sim 4	sim 5	sim 6	sim 7	sim 8	sim 9	sim 10	sim 11	sim 12	sim 13	sim 14	sim 15	sim 16	sim 17	sim 18	sim 19	sim 20	sim 21	sim 22	sim 23	sim 24	sim 25	sim 26	sim 27	sim 28	sim 29	sim 30	sim 31	sim 32	sim 33	sim 34	sim 35	sim 36	sim 37	sim 38	sim 39	sim 40
0.008	461.85	23.6009	462	498	436	474	432	438	452	474	450	492	448	498	472	464	482	470	488	468	432	474	476	466	478	422	438	444	446	446	520	450	450	438	428	472	436	478	448	458	516	460
0.018	1045.85	41.4169	970	1032	1064	1034	1010	1056	1040	1084	1128	1054	1016	1066	1102	1068	1112	1056	1042	994	1038	1044	1046	1058	1036	1008	1092	1086	1066	1010	1038	1112	1026	1038	990	1046	1062	938	1114	994	988	1076
0.028	1618.85	51.5481	1636	1732	1544	1638	1620	1584	1656	1696	1624	1642	1608	1636	1622	1680	1638	1596	1522	1558	1622	1698	1584	1688	1648	1580	1536	1538	1706	1592	1630	1588	1592	1620	1518	1620	1610	1618	1576	1606	1690	1662
0.038	2186.6	59.4612	2220	2156	2204	2194	2186	2136	2154	2334	2200	2132	2128	2254	2148	2162	2228	2176	2214	2142	2136	2246	2224	2138	2164	2042	2228	2236	2270	2196	2202	2202	2140	2230	2074	2236	2276	2208	2068	2264	2152	2164
0.048	2759.05	93.723	2718	2766	2878	2748	2856	2766	2888	2662	2840	2790	2738	2710	2810	2766	2880	2690	2818	3048	2718	2876	2568	2746	2762	2708	2726	2634	2590	2672	2832	2816	2826	2586	2808	2748	2812	2728	2664	2750	2732	2688
0.058	3307.55	74.5922	3336	3294	3320	3222	3400	3264	3220	3310	3236	3448	3286	3296	3204	3376	3152	3284	3286	3356	3284	3386	3276	3392	3252	3300	3402	3414	3356	3196	3332	3254	3278	3294	3394	3290	3270	3492	3288	3202	3396	3264
0.068	3862.95	89.3004	3888	3704	3790	3916	3812	3832	3936	3716	3950	3892	3880	3824	3910	3798	3826	4008	3836	3830	3788	3836	3882	3696	3800	3886	3918	3966	3846	3728	3992	3990	3898	3854	3990	3656	3852	4026	3822	3968	3870	3906
0.078	4418.8	106.173	4384	4606	4344	4312	4360	4438	4412	4674	4386	4380	4314	4552	4450	4256	4342	4380	4420	4488	4524	4380	4650	4214	4480	4350	4424	4436	4556	4338	4438	4436	4200	4390	4416	4422	4504	4574	4300	4440	4452	4330
0.088	4982.35	91.9542	4934	4862	4952	5088	4892	5032	4980	5064	4854	4974	4880	5056	4880	5060	5138	5198	4906	4978	4916	4984	4880	4994	4896	4868	5008	4968	4850	5098	4962	5042	4966	4982	5050	4896	5030	5044	5042	5142	5114	4834
0.098	5505.25	105.365	5550	5590	5544	5620	5534	5280	5478	5486	5442	5508	5654	5662	5464	5414	5360	5728	5452	5412	5452	5350	5488	5496	5462	5568	5750	5466	5558	5504	5290	5452	5522	5600	5544	5496	5532	5382	5404	5570	5664	5482
0.108	6048.95	115.011	6110	5926	5860	6090	6008	6160	5894	5962	6132	6008	6150	5846	6128	6028	5812	6256	6136	6032	6080	5896	6106	6050	6014	6022	6058	5974	6052	6176	6290	6206	6062	5996	6010	5878	6116	6058	6296	6086	6008	5986
0.118	6609.3	104.82	6620	6508	6744	6470	6616	6606	6362	6590	6726	6732	6626	6832	6660	6660	6734	6518	6540	6720	6568	6462	6586	6690	6528	6574	6714	6732	6616	6334	6578	6504	6566	6602	6656	6554	6646	6648	6630	6506	6676	6738
0.128	7092.6	119.354	7038	7102	7236	6972	6952	6962	7198	7206	7246	6828	7084	7212	7196	7164	7074	7094	7344	6956	7098	7090	7104	7118	6866	7118	7174	6932	7176	6978	7172	6958	7088	7222	6920	7108	7092	7206	6908	7098	7184	7230
0.138	7618.4	117.691	7678	7366	7580	7674	7680	7550	7494	7792	7604	7692	7554	7714	7422	7678	7594	7584	7370	7514	7728	7680	7548	7560	7794	7758	7782	7718	7738	7688	7568	7716	7448	7474	7750	7424	7576	7578	7748	7698	7562	7660
0.148	8132.15	137.181	8188	8418	8004	8022	8416	8176	8464	8286	8204	8042	8240	7966	8098	8072	8202	8060	7902	7926	7930	8188	8262	8024	8316	8284	8038	8050	8118	8162	8112	8206	8090	8274	8152	8034	7954	8030	8144	8140	8058	8034
0.158	8621.2	104.465	8646	8502	8720	8542	8530	8480	8468	8546	8708	8394	8512	8602	8632	8558	8582	8590	8604	8704	8544	8636	8770	8456	8720	8680	8684	8830	8732	8766	8638	8588	8694	8852	8634	8618	8516	8554	8692	8630	8546	8748
0.168	9113.65	118.811	9100	9118	9256	9196	8942	8906	8972	9106	9162	9074	9028	9228	9160	9218	8990	9122	9172	9250	9154	9312	9102	9144	9120	9162	8850	8994	9318	9248	9026	9272	9000	8954	8938	9306	9060	9034	9186	9148	9190	9028
0.178	9584	157.153	9464	9298	9534	9666	9512	9548	9508	9522	9900	9642	9584	9836	9630	9704	9600	9402	9620	9580	9528	9796	9452	9642	9514	9592	9890	9404	9650	9442	9884	9334	9394	9726	9400	9546	9626	9658	9722	9660	9698	9252
0.188	10049.9	167.004	9890	10174	9992	9986	9676	10186	9954	9944	9940	10046	9944	10160	9814	10064	10168	9924	10040	10058	10310	10248	10140	10030	10188	10306	10070	9900	10280	10000	10122	10012	10066	9940	10438	9630	10122	10050	9766	10138	10086	10192
0.198	10522.5	148.571	10692	10464	10388	10426	10450	10384	10798	10688	10454	10728	10402	10200	10558	10646	10468	10810	10328	10470	10642	10628	10446	10458	10450	10578	10286	10396	10362	10516	10224	10616	10674	10540	10668	10602	10730	10514	10682	10576	10486	10472
	997i
WUS	Mean	S.D.	sim 1	sim 2	sim 3	sim 4	sim 5	sim 6	sim 7	sim 8	sim 9	sim 10	sim 11	sim 12	sim 13	sim 14	sim 15	sim 16	sim 17	sim 18	sim 19	sim 20	sim 21	sim 22	sim 23	sim 24	sim 25	sim 26	sim 27	sim 28	sim 29	sim 30	sim 31	sim 32	sim 33	sim 34	sim 35	sim 36	sim 37	sim 38	sim 39	sim 40
0.008	443.6	30.5176	386	450	460	444	492	446	426	412	482	492	426	502	458	400	382	480	426	430	446	408	470	448	436	496	406	446	446	482	424	406	426	476	436	438	414	460	416	466	464	440
0.018	1030.95	38.3533	976	1018	1122	1094	1018	1018	1006	1022	1010	1072	990	1052	1028	1064	1050	1110	1042	984	1026	1106	1008	1014	992	1078	1016	1058	980	1040	1076	978	1012	1016	1004	1060	1014	992	1016	994	1074	1008
0.028	1581.25	56.2516	1512	1494	1434	1702	1582	1576	1594	1630	1596	1534	1598	1548	1664	1582	1516	1618	1482	1692	1634	1576	1512	1606	1604	1582	1620	1604	1534	1576	1542	1552	1570	1560	1600	1532	1656	1598	1548	1608	1632	1650
0.038	2157	67.0553	2166	2084	2080	2198	2276	2188	2044	2174	2110	2084	2186	2220	2098	2114	2178	2244	2154	2206	2200	2296	2054	2188	2104	2218	2172	2094	2212	2052	2228	2282	2148	2092	2134	2114	2198	2100	2076	2180	2100	2234
0.048	2726.65	83.7412	2644	2676	2660	2690	2804	2796	2794	2812	2654	2830	2700	2590	2604	2606	2866	2706	2830	2700	2876	2754	2560	2698	2816	2726	2652	2774	2676	2734	2678	2738	2872	2634	2744	2628	2832	2760	2800	2742	2770	2640
0.058	3299	65.9573	3334	3306	3156	3340	3308	3382	3264	3256	3274	3368	3340	3340	3314	3238	3264	3322	3336	3384	3402	3338	3262	3262	3198	3358	3210	3282	3344	3280	3430	3180	3364	3364	3266	3238	3196	3346	3368	3222	3302	3222
0.068	3828.35	102.602	3758	3918	3762	3726	3932	3928	3990	3912	3736	3982	3854	3802	3980	3880	3886	3754	3682	3826	3896	3800	3550	3794	3844	3782	3698	3744	3758	3796	3998	3798	3812	3716	3908	3982	3830	3886	3712	3934	3894	3694
0.078	4377.35	77.6176	4354	4392	4432	4408	4368	4334	4446	4426	4508	4260	4306	4370	4242	4456	4486	4380	4220	4382	4344	4248	4362	4430	4324	4344	4536	4336	4448	4464	4378	4498	4474	4420	4304	4350	4338	4312	4474	4332	4296	4312
0.088	4949.45	95.303	5062	4998	5016	4920	4894	4930	4890	5014	4942	4940	5128	4930	4900	4922	4996	5098	4898	4958	4790	4818	4902	5084	5090	4794	5020	4808	4950	4774	4902	4946	4878	4994	4820	4950	4840	5098	5090	5066	4922	5006
0.098	5500.85	92.7283	5606	5436	5460	5488	5564	5404	5540	5452	5548	5520	5522	5462	5520	5506	5310	5558	5692	5548	5540	5434	5656	5416	5376	5344	5614	5486	5418	5676	5516	5606	5564	5464	5500	5454	5528	5352	5322	5626	5494	5512
0.108	6071.25	117.097	6192	5830	6174	6068	6134	6178	5912	6166	5916	6066	5940	5992	6024	5938	5988	5902	6110	6178	6088	5942	6094	6012	6042	6152	6022	6280	6338	6126	5994	6224	6084	6002	6098	6054	5962	6196	6062	6284	6160	5926
0.118	6622.6	79.0368	6608	6648	6712	6666	6580	6602	6656	6670	6654	6414	6732	6520	6550	6560	6538	6794	6474	6650	6634	6720	6620	6580	6630	6602	6602	6756	6630	6670	6430	6656	6574	6634	6640	6662	6682	6614	6624	6580	6608	6728
0.128	7139.3	137.851	7172	7118	7696	7178	7144	7010	7076	7074	6804	7202	7286	7246	7068	7060	7160	6980	7244	7208	7054	7294	7304	7290	7078	7110	7062	7216	7058	7112	7030	7116	7224	7130	7064	7096	7010	7156	7076	7050	7298	7018
0.138	7719.55	121.817	7534	7784	7790	7404	7820	7914	7626	7710	7702	7738	7522	7676	7562	7714	7856	7720	7802	7684	7698	7592	7532	7738	7810	7576	7902	7706	7616	7642	7638	7898	7806	7928	7880	7814	7764	7762	7762	7668	7848	7644
0.148	8264.8	122.21	8244	8364	8436	8188	8316	8328	8192	8134	8188	8510	8202	8414	8176	8322	8370	8210	8490	8410	8198	8258	8242	8144	8166	8238	8088	8344	8248	8076	8330	8138	8196	8510	8274	8222	8030	8216	8170	8310	8200	8500
0.158	8796.65	140.877	8734	8756	8690	9026	8948	8956	8948	9130	8708	8784	8620	8928	8802	8776	8806	8864	8808	8532	8760	8566	8640	8832	8842	8824	8700	8700	8868	8586	8952	8788	8808	8932	8846	8958	8586	8610	8772	8590	8918	8972
0.168	9330.35	148.707	9124	9460	9424	9074	9484	9206	9200	9502	9340	9340	9550	9390	9170	9236	9282	9216	9310	9496	9368	9262	9646	9270	9216	9416	9138	9342	9348	9316	9252	9424	9658	9386	9276	9530	9072	9412	9498	9304	9112	9164
0.178	9830.3	143.379	9528	9824	9778	9680	9866	9762	9926	9898	10226	9840	9870	9756	10096	9718	9870	10110	9754	9850	9886	9842	9734	9704	9888	9654	9918	9778	9792	9646	10086	9964	9878	9750	9950	9926	9732	9812	9738	9542	9876	9764
0.188	10396.1	146.977	10498	10274	10112	10386	10668	10192	10544	10524	10142	10462	10520	10366	10402	10548	10378	10336	10408	10566	10708	10136	10476	10320	10258	10218	10386	10492	10274	10194	10616	10314	10478	10466	10620	10384	10308	10290	10382	10466	10420	10314
0.198	10918.9	154.173	10768	11004	11086	10814	11130	10712	10948	11186	10982	10992	10958	10644	10840	10800	11056	10932	10812	10862	11430	10816	10886	10810	10790	10856	10868	10824	11128	10884	10896	11024	10748	11014	10952	11078	10598	10830	10904	10930	11002	10962
	1060i
WUS	Mean	S.D.	sim 1	sim 2	sim 3	sim 4	sim 5	sim 6	sim 7	sim 8	sim 9	sim 10	sim 11	sim 12	sim 13	sim 14	sim 15	sim 16	sim 17	sim 18	sim 19	sim 20	sim 21	sim 22	sim 23	sim 24	sim 25	sim 26	sim 27	sim 28	sim 29	sim 30	sim 31	sim 32	sim 33	sim 34	sim 35	sim 36	sim 37	sim 38	sim 39	sim 40
0.008	437.05	31.4308	390	502	438	404	412	432	472	414	430	364	414	492	424	448	434	434	398	448	454	408	434	450	464	408	458	446	430	420	516	430	432	418	472	434	402	422	464	478	478	414
0.018	972.4	43.1935	970	986	912	990	948	1042	960	944	958	988	1066	964	982	928	1040	990	952	1050	1016	964	950	938	946	986	974	976	902	962	1012	988	854	992	1024	974	970	882	976	972	948	1020
0.028	1529.3	41.8166	1516	1532	1556	1480	1548	1630	1574	1474	1456	1544	1478	1448	1572	1440	1514	1514	1572	1558	1512	1514	1552	1548	1568	1538	1458	1530	1548	1508	1556	1578	1576	1508	1486	1490	1556	1532	1540	1576	1548	1544
0.038	2070.45	52.0069	2026	2138	2034	2214	2082	2092	2100	2046	2026	2054	2092	2098	2086	2050	2034	2078	2132	2048	1980	2074	2028	2102	2136	2040	2142	2098	2042	2114	2022	2080	2106	2100	2104	1920	2016	2118	2022	2092	2028	2024
0.048	2609.35	64.207	2678	2442	2584	2692	2674	2576	2648	2540	2554	2692	2592	2526	2650	2718	2570	2610	2598	2566	2570	2532	2574	2660	2618	2656	2714	2620	2710	2610	2634	2594	2612	2704	2560	2542	2718	2542	2578	2586	2592	2538
0.058	3139.9	81.7061	3106	3080	3114	3210	3294	3182	3164	3140	3180	3098	3216	3128	3066	3066	3164	3166	2900	3096	3182	2942	3102	3162	3192	3104	3174	3164	3078	3226	3092	3224	3200	3112	3102	3162	3142	3296	3240	3062	3018	3250
0.068	3682.6	85.8122	3720	3702	3910	3766	3682	3656	3662	3602	3634	3696	3722	3850	3608	3602	3730	3716	3560	3618	3562	3718	3670	3646	3754	3698	3574	3656	3742	3562	3588	3570	3720	3706	3754	3622	3894	3586	3668	3658	3760	3760
0.078	4218.35	84.8394	4002	4308	4240	4252	4328	4360	4216	4222	4160	4312	4184	4172	4310	4216	4188	4224	4136	4218	4242	4236	4244	4102	4200	4224	4298	4264	4282	4204	4150	4194	3984	4158	4118	4366	4246	4330	4172	4106	4296	4270
0.088	4743.7	73.4896	4694	4850	4688	4708	4828	4696	4670	4704	4858	4842	4916	4560	4760	4792	4680	4702	4692	4690	4774	4780	4772	4734	4722	4856	4766	4786	4680	4606	4762	4832	4802	4706	4790	4704	4636	4726	4738	4726	4710	4810
0.098	5345.1	105.108	5426	5450	5342	5218	5338	5258	5238	5192	5434	5384	5408	5172	5460	5100	5408	5464	5306	5392	5364	5406	5260	5338	5386	5368	5086	5320	5594	5200	5504	5374	5336	5428	5304	5290	5364	5378	5432	5402	5370	5310
0.108	5846.1	119.106	5730	5864	5818	5774	5864	5772	5788	5798	5788	5674	5672	6116	5856	5838	5940	5888	5842	5864	5898	6004	5646	5774	5798	5792	5728	5878	5692	5648	5780	5908	5940	5934	5724	5984	5908	5996	6130	6044	5954	5798
0.118	6329.3	109.441	6364	6490	6440	6200	6406	6182	6430	6176	6224	6344	6290	6250	6392	6336	6146	6316	6572	6434	6380	6432	6244	6288	6238	6430	6330	6404	6430	6154	6494	6234	6482	6466	6184	6184	6340	6308	6330	6248	6238	6342
0.128	6897.95	124.477	6908	6976	7060	6840	6950	6902	6982	6724	7018	6972	6854	6986	6844	7004	6964	7072	6808	6766	6850	7080	6916	6960	7022	6880	6760	6736	6664	6998	6742	6992	6896	6812	7178	6620	6966	6822	6738	7018	6826	6812
0.138	7409.25	116.104	7500	7342	7346	7368	7114	7358	7336	7536	7536	7316	7368	7110	7396	7534	7302	7468	7442	7404	7646	7486	7412	7538	7266	7426	7326	7444	7358	7474	7426	7438	7422	7382	7622	7402	7402	7578	7402	7288	7574	7282
0.148	7921.1	101.926	8006	7978	7934	7866	8082	7780	7992	8034	7798	7790	7906	7926	7874	7724	7836	7922	7908	7892	7950	7724	7930	8084	7876	7904	7990	7972	7842	7912	8068	7886	7792	8112	7870	8070	7872	8000	7896	7924	8120	7802
0.158	8460.25	140.466	8438	8528	8386	8428	8388	8844	8622	8434	8482	8326	8432	8390	8678	8588	8478	8656	8446	8330	8136	8398	8630	8232	8248	8484	8500	8548	8464	8568	8308	8262	8446	8754	8400	8520	8498	8456	8322	8426	8480	8456
0.168	9044.65	127.622	8900	9028	9164	8918	9052	9330	9006	9136	9050	8912	9038	9112	9132	8956	9044	9038	8868	8918	9080	8916	9210	9090	9174	8806	8936	9076	9120	8832	9158	9082	9150	9268	8794	9172	9090	9010	9266	8994	8928	9032
0.178	9471	149.611	9468	9552	9420	9608	9388	9290	9446	9396	9216	9764	9642	9672	9542	9678	9458	9424	9654	9330	9278	9608	9528	9500	9206	9430	9510	9468	9590	9650	9368	9338	9404	9266	9670	9606	9542	9334	9102	9514	9486	9494
0.188	10008.2	127.059	10064	9968	9984	10122	9862	10096	10104	10130	9862	9764	9786	9924	9902	10030	9824	10060	10168	10280	10186	10102	10020	10126	9834	9972	9998	10086	10268	10058	10038	10172	9996	9884	10002	9858	9854	10102	9996	9918	9956	9972
0.198	10532.4	158.607	10246	10444	10472	10432	10670	10454	10366	10418	10624	10990	10660	10186	10442	10394	10378	10732	10612	10422	10552	10370	10544	10394	10722	10540	10564	10574	10388	10476	10678	10552	10748	10566	10742	10626	10816	10424	10512	10620	10402	10542
Figure 4D
	970M4i
WUS	Mean	S.D.	sim 1	sim 2	sim 3	sim 4	sim 5	sim 6	sim 7	sim 8	sim 9	sim 10	sim 11	sim 12	sim 13	sim 14	sim 15	sim 16	sim 17	sim 18	sim 19	sim 20	sim 21	sim 22	sim 23	sim 24	sim 25	sim 26	sim 27	sim 28	sim 29	sim 30	sim 31	sim 32	sim 33	sim 34	sim 35	sim 36	sim 37	sim 38	sim 39	sim 40
0.008	2990.5	80.6229	3024	2962	2902	2990	2940	3084	3016	2988	2992	2816	2956	2994	3010	3154	3106	3026	2966	3002	3108	3050	3064	3006	2876	2904	2872	3050	2990	2960	3044	2882	2992	3038	2878	3054	2970	3054	2940	3178	2896	2886
0.018	6680.3	164.661	6840	6856	6602	6604	6448	6786	6540	6694	6864	6656	6334	6902	6344	6754	6752	6716	6664	6578	6486	6672	6706	6866	6860	6500	6522	6766	6590	6710	6832	6696	6590	6616	6722	6518	6574	6764	6688	6776	7218	6606
0.028	10357.7	169.503	10280	10182	10552	10234	10598	10218	10082	10516	10138	10488	10356	10520	10362	10482	10206	10390	10308	10602	9912	10336	10626	10480	10714	10344	10410	10396	10368	10324	10508	10284	10058	10300	10264	10420	10252	10566	10406	10414	10192	10220
0.038	13809.1	233.067	13492	13242	14038	13958	13816	13942	13980	13850	13892	13884	13758	13862	13722	13804	13424	13470	14130	14168	13762	13654	13914	13828	13930	14114	13854	13800	14074	13612	13548	14080	13946	13754	13692	14002	14112	13782	13736	14044	13378	13316
0.048	17071.3	209.653	17478	17094	17062	17076	16790	17552	16976	17198	16958	17208	17048	17444	16718	16946	17234	16796	17194	17310	17038	17192	16992	16902	17004	16632	17118	17292	16972	17226	17090	16762	16992	17310	17374	16778	17130	16896	17028	17036	16930	17078
0.058	20129.7	291.52	20342	19990	20258	20240	19448	19760	20044	19982	20078	19856	20262	20436	19970	20076	19582	20038	20052	19816	20398	20442	20284	20734	20198	20570	19986	20242	20428	20352	20402	19564	20206	20268	20172	20436	20580	19726	19900	19888	20226	19954
0.068	23057.2	208.971	22890	22892	22750	22724	23058	23098	23106	23058	23084	23052	23392	22896	23052	22878	23262	23030	22950	23128	23120	23006	23012	23460	22988	23156	23184	22978	22894	23288	23462	23008	23284	22596	23392	22790	23458	23132	23076	23106	22852	22748
0.078	25774	230.312	25502	25630	26100	25660	25874	25672	25622	25958	26070	25626	26254	25918	26148	25894	25958	25844	25414	25644	25672	25580	25722	25666	26280	25844	25504	26046	25948	25840	25806	25606	25964	25826	25504	25722	25998	25380	25476	25692	25658	25436
0.088	28349.8	246.722	28144	28648	28530	28084	27994	28338	27912	28310	28526	28738	28526	28592	28742	28070	28558	28582	28534	28648	28266	28538	28384	28268	28394	27834	28498	28270	28068	28218	28022	28404	28138	28142	28320	28276	28108	28776	28602	28122	28632	28238
0.098	30575.2	317.443	30726	30398	30296	30400	30408	30120	30458	30908	30854	30562	30658	29946	30348	30130	30432	30580	30272	30400	30600	30762	30786	30310	30988	31248	30704	30420	30604	30764	30508	30284	30102	30928	30656	30810	31108	30956	30158	31264	30806	30344
0.108	32583.5	329.904	32750	32630	32364	32376	32948	32570	32584	31806	32978	32142	32352	32628	32610	32976	32664	32272	32374	32790	32674	32812	32184	32672	32648	33332	32282	33172	32384	32744	32610	32716	32588	33098	32352	32534	33056	32216	32808	32554	32112	31976
0.118	34424.7	328.78	34622	34776	34320	33758	34646	34300	34380	34268	34310	34886	34180	34170	34528	34440	34310	34060	34422	34206	34318	34758	34020	34502	34144	33814	34138	34458	34836	34268	34286	35496	34138	34650	34710	34968	34544	34606	34828	34266	34312	34346
0.128	36128.6	345.586	35826	36508	35960	36008	36422	35712	36224	36152	35810	35550	36368	36406	36190	36244	35424	35970	35886	36436	36000	36684	36406	36204	36122	36856	36040	36226	35382	35904	35990	36000	35564	36206	36034	36436	36796	35860	36214	36444	36572	36106
0.138	37607.8	443.095	37130	38274	37346	37770	37114	37486	37382	37506	37512	37294	37792	37390	38118	37726	37440	37420	36926	37172	37750	38084	38648	37336	37472	37756	37000	36996	37834	37858	38130	37902	37708	37266	37526	36774	38018	38166	37256	37798	38726	37510
0.148	38713.8	378.341	38674	38466	37998	39188	39040	38174	38600	38526	38884	39226	38278	38918	38820	38470	38976	38848	37896	38942	38876	38612	39012	39048	38778	38880	38740	38812	38542	38470	38642	38144	39818	38178	39262	38714	38568	38248	39018	38514	38822	38932
0.158	39851.7	369.769	39450	40408	39998	39980	40116	39572	40078	39736	39666	40898	40158	39834	39584	39576	39546	39778	39900	39460	40808	39626	40102	39666	40166	39990	40104	40092	39356	40126	40102	39456	39864	39776	39440	39546	39424	39440	40316	39542	39976	39410
0.168	40610.9	360.498	40342	40660	40860	41178	40348	40494	40450	40880	40176	40426	40778	41100	40872	41038	41280	40492	40624	40374	40938	40302	40450	40652	39948	40488	40786	40540	40158	41220	40912	40728	39804	41074	40596	40776	40906	40194	40924	40420	40190	40060
0.178	41582.8	399.183	41298	42336	41946	41850	41848	40886	40946	41546	41458	41214	41506	41152	41602	41368	41160	41584	41396	41834	42292	42316	41514	41668	41258	41092	41250	42060	42062	41910	41448	41480	42258	41860	41060	41488	41956	41216	41420	42074	41638	41062
0.188	42269.1	429.458	43008	42398	42102	42592	42582	42092	42440	42258	42058	42978	42302	41568	42234	43354	42378	41642	42084	42228	42150	42564	42118	42276	42058	41832	42752	43316	42270	42314	41742	41712	42456	41764	42072	42316	41858	42152	42142	42940	41694	41968
0.198	42665.1	463.249	42742	42920	41998	42788	42448	42350	41670	42292	42838	42602	41824	43280	42580	43032	42788	42048	42910	43166	42636	41918	42696	42358	42722	42468	42454	42830	42924	42062	42880	43174	43374	43644	42728	42490	42792	42882	41860	43236	42798	43400
	970i
WUS	Mean	S.D.	sim 1	sim 2	sim 3	sim 4	sim 5	sim 6	sim 7	sim 8	sim 9	sim 10	sim 11	sim 12	sim 13	sim 14	sim 15	sim 16	sim 17	sim 18	sim 19	sim 20	sim 21	sim 22	sim 23	sim 24	sim 25	sim 26	sim 27	sim 28	sim 29	sim 30	sim 31	sim 32	sim 33	sim 34	sim 35	sim 36	sim 37	sim 38	sim 39	sim 40
0.008	2816.8	98.3722	2904	2916	2870	2930	2768	2850	2702	2902	2758	2644	2688	2732	2868	2858	2636	2664	2786	2984	2848	2660	2762	2728	2808	2876	2784	2858	2786	2924	2972	2806	2784	2730	2724	2916	2968	2824	2840	2760	3018	2836
0.018	6330.95	117.806	6234	6436	6278	6488	6242	6208	6130	6284	6478	6522	6360	6434	6224	6278	6412	6324	6246	6388	6412	6304	6374	6440	6182	6234	6284	6418	6010	6320	6436	6400	6242	6542	6500	6396	6248	6478	6342	6290	6192	6228
0.028	9793.35	192.774	9430	9768	9886	9690	9672	9842	9964	10000	9898	9648	9846	9578	9614	9498	9858	9994	9886	9624	9808	9606	10052	9762	10000	9732	9652	9914	10126	9766	9410	9972	9622	9866	9832	10126	10060	9874	9430	9646	10056	9726
0.038	13149.8	187.071	13416	13052	12998	13110	13034	13116	13216	13144	12972	13144	13200	13344	13126	13452	12840	13134	13144	13072	13154	12970	13532	12948	13022	12716	13290	13306	13416	13428	13188	13226	12974	13192	13108	13554	12916	12998	13106	13060	13364	13008
0.048	16504	213.12	16698	16966	16582	16438	16664	16434	16432	16536	16744	16132	16528	16834	16670	16354	16184	16422	16708	16654	16366	16602	16398	16626	16492	16836	16036	16062	16706	16622	16504	16376	16394	16290	16336	16174	16458	16540	16748	16482	16684	16450
0.058	19759.3	188.123	20096	19988	19872	19394	19648	20076	19808	19620	19710	20290	19990	19852	19734	19688	19670	19882	19526	19762	19792	20020	19666	19794	19824	19598	19612	19676	19672	19892	19604	19990	19538	19650	19776	19902	19702	19650	19780	19668	19526	19436
0.068	22963.1	265.6	23116	23312	22796	22762	22824	23034	23098	22616	22866	23124	23388	23200	22434	22938	23014	22892	23296	22906	22402	22782	23080	22510	23054	23270	23012	23162	23158	23026	23102	22628	22862	22768	23302	22566	22890	22616	23408	23230	23250	22830
0.078	26001.6	248.705	25872	26338	26448	26090	26088	26004	25924	25934	26322	26110	26496	26206	25970	25908	26010	25864	25880	26060	26318	25694	25842	25578	26354	26276	25802	25780	26224	26062	25756	26160	25588	25800	25738	25934	26342	25650	25792	26226	25598	26026
0.088	28992	306.093	28986	29048	29022	29030	28774	29544	29078	28938	28840	29538	29246	29126	28694	29646	28366	28804	29238	29242	28886	28836	29152	28414	29060	28418	29088	29560	29238	29244	29016	29118	29062	28872	28904	28952	29056	28510	29084	28856	28532	28660
0.098	31826.8	197.516	32090	31622	31818	31712	31466	31620	32122	31678	31938	31666	31878	31760	31868	31872	32044	31578	31684	31882	31900	32196	31768	31868	31844	31810	31806	32162	31620	32106	31452	31846	31984	31346	31734	31668	31936	31942	31812	31926	31962	32088
0.108	34538.9	319.428	34706	34552	34888	34222	34830	34268	34556	34216	34164	34420	34020	34226	34710	34312	35028	34138	34700	34852	34606	34260	34736	34510	34082	34226	34410	34826	34616	34452	33984	34754	34082	34748	34786	34862	34376	35392	34888	34538	34750	34864
0.118	37318.6	259.687	37388	36968	37202	36572	37516	37420	37376	37764	37506	37494	37058	36996	37422	37040	37398	37378	37572	37774	37438	37158	37400	37818	37646	37304	37512	36928	37582	37280	37314	37288	37048	37286	37124	37510	37122	37074	37416	37500	37084	37068
0.128	39952.6	284.171	40062	40124	39788	39704	40256	40042	39484	39686	40190	39570	39732	39734	39586	40436	40262	40462	40064	40248	39802	39988	40192	39886	40156	39784	39752	39932	40078	39664	39834	39964	39978	39624	39932	39736	39676	39832	40408	40248	40656	39552
0.138	42330.6	392.907	42364	41776	42064	42488	43208	41556	42178	42260	41932	42784	42950	42458	41740	42688	42040	42086	42706	42186	42458	41838	42454	42348	42754	42140	43026	42062	42302	42528	42580	41724	42846	41912	42086	42312	42686	41876	42132	42526	42824	42346
0.148	44663.8	355.399	44494	44786	44660	44854	44638	44322	45046	44756	45286	44862	44194	44756	44192	44402	44762	44438	44556	44902	44612	44752	44628	44624	44594	43988	44592	44730	44692	44976	43952	45008	45550	45074	44412	45190	44642	44322	45176	44816	44364	43954
0.158	46775.1	377.082	47362	46890	47284	46670	47186	46518	46266	46394	47238	46200	47254	46612	46226	46698	46602	46170	46766	47112	46802	46854	46258	46234	46690	46720	47484	47186	46812	46928	46792	47388	46446	47326	46478	46708	46202	46684	46936	46838	47130	46658
0.168	49156	296.401	48992	49394	49306	49070	49718	49194	48876	49518	49076	49210	49280	49350	49666	48382	49388	48890	49412	48772	48528	49516	48960	49396	49316	49084	48748	49104	48846	49300	49058	49444	49092	49164	49014	48626	48988	49302	49178	49348	49276	49458
0.178	51059.9	348.825	50866	50852	51052	51398	51232	50798	50910	51114	51304	50494	51584	51598	50556	51056	50858	51262	51368	50908	51860	51070	51034	51070	51234	50966	51360	51640	50386	51434	50864	51156	51124	50562	51300	50978	50728	50802	50626	50992	50458	51542
0.188	52796.4	353.125	52842	53208	52466	52914	52664	52458	52600	52962	53528	52166	53290	53028	52374	52914	52562	52926	52976	52722	52866	53296	52698	52668	52560	52380	52366	52774	52924	52958	53264	52240	52086	53302	52862	52376	53322	52812	52830	52796	53334	52542
0.198	54611.1	413.47	54380	55004	54938	54804	54944	54964	53742	54574	54716	54540	53780	54792	54308	53898	54434	54216	54604	54614	54830	54308	54708	54626	54478	55198	54120	54272	55078	55190	54540	54370	55174	54254	54994	54840	55312	54304	54688	55480	54156	54272
	997i
WUS	Mean	S.D.	sim 1	sim 2	sim 3	sim 4	sim 5	sim 6	sim 7	sim 8	sim 9	sim 10	sim 11	sim 12	sim 13	sim 14	sim 15	sim 16	sim 17	sim 18	sim 19	sim 20	sim 21	sim 22	sim 23	sim 24	sim 25	sim 26	sim 27	sim 28	sim 29	sim 30	sim 31	sim 32	sim 33	sim 34	sim 35	sim 36	sim 37	sim 38	sim 39	sim 40
0.008	2594.6	94.5979	2710	2460	2674	2774	2708	2626	2568	2666	2552	2586	2614	2666	2646	2518	2574	2562	2590	2522	2638	2550	2440	2472	2578	2666	2802	2762	2510	2502	2492	2474	2648	2532	2638	2768	2556	2670	2520	2552	2550	2448
0.018	5876.15	150.453	5902	5578	6020	5746	5738	5548	5924	5790	6036	5872	5948	5946	5908	5954	5988	5896	5776	5716	5962	5830	5884	5982	5578	6004	5898	6120	5730	5878	5994	5986	5990	5530	5980	6006	5934	5742	5750	6128	6046	5808
0.028	9082.15	159.027	8858	8880	9354	9434	8884	9060	9104	9082	9088	9282	9218	9092	8930	9068	9126	8958	9016	9178	9090	9074	9262	8776	8972	9132	9134	9174	9312	9056	9176	9166	9144	8810	9082	9020	9258	8840	8872	9066	9356	8902
0.038	12237.9	186.355	12456	12270	12486	12766	12406	12106	11982	12176	12444	12222	12038	12118	12186	12060	12324	12164	12374	12456	12184	12218	12038	12048	12124	12134	12258	12242	12582	11980	12200	12092	12190	12044	12246	12608	12314	12096	12498	12084	12248	12052
0.048	15397.8	193.907	15406	15792	15584	15436	15132	15820	15374	15330	15250	15660	15344	15196	15528	15248	15528	15336	15530	15456	15448	15516	15582	15346	15360	15242	15430	15274	15562	15448	15678	15198	15778	15018	15444	15274	15346	15172	15164	15116	15138	15428
0.058	18403.3	254.052	18452	18252	18414	18222	18624	18360	18238	18156	18214	18304	18644	18072	18874	18770	18336	19140	18858	18386	18322	18502	18092	18358	17832	18150	18212	18238	18172	18206	18234	18414	18336	18526	18412	18366	18458	18466	18648	18410	18756	18708
0.068	21451.8	293.219	21292	21606	21396	21236	21656	21120	21020	21350	21206	21692	21588	20738	21446	21428	21686	21978	21422	21358	21960	21626	21132	21286	21794	20988	21416	21672	21548	21884	21606	21354	21422	21506	21526	21016	21244	21850	21966	20998	21574	21488
0.078	24343.3	261.156	24782	24592	24182	24426	24316	24326	24062	24382	24426	24054	24028	23876	23700	24542	24758	24462	24746	24332	24046	24288	24248	24576	24798	24122	24538	24366	24322	24298	24068	24142	24740	24216	24244	24284	24070	24478	24736	24168	24528	24464
0.088	27290.6	288.917	27460	27210	27000	27428	26844	27950	27380	27178	27206	26954	27210	27240	27212	26990	27334	27576	27212	27692	27450	26882	28016	27428	27272	27222	26976	27520	27274	27280	26758	27410	27374	27340	27334	27720	27472	26582	27410	27394	27102	27332
0.098	30191	292.602	30566	29940	30190	30368	30100	30610	30254	30392	30234	29396	29946	30132	30420	30204	30168	30258	30280	30244	30694	29986	30162	30068	30712	29890	29800	30594	30272	30364	30532	29880	30308	30444	30098	30038	29520	29850	30038	30138	30554	29996
0.108	32970.9	264.696	33410	33126	33204	32562	33102	33306	32614	32754	32856	33190	33226	33036	32558	33230	32676	32988	33028	32754	33100	32916	33132	33000	33464	33348	33072	32754	32798	33238	32548	32908	32844	33142	32930	32948	33206	33034	32684	33052	32266	32834
0.118	35722.2	360.967	35674	36326	35808	35482	35590	35750	35880	35764	35812	35604	35748	35562	35810	36438	35370	36234	36564	35532	35960	35068	35430	35722	35716	35252	35762	35264	35870	35678	35516	36004	35672	35842	35370	36064	35638	35260	36566	35200	35882	35204
0.128	38337.8	295.356	38618	38544	38516	38396	37922	37476	37952	38536	37800	38564	38090	37848	38406	38394	38378	38374	38678	38086	38286	38344	38386	38382	38752	38232	38498	38144	38430	38556	38150	38290	37978	38724	38018	38514	38570	38164	38410	38678	38894	38532
0.138	40896.2	313.785	41066	41244	41016	40674	40924	41212	40620	40788	40590	40476	41322	40444	40732	41574	41128	41310	40680	40952	40998	40596	40932	40680	40450	40972	40306	40848	41056	41308	41062	41164	41362	41178	40390	41032	40794	40936	40430	40486	41088	41026
0.148	43380.9	319.671	43646	43224	43476	43284	43712	43320	43758	43046	42862	43236	43200	43336	43756	43754	43374	43072	43076	43588	43390	43774	42992	42792	42980	43332	43270	43562	43748	43694	43378	42782	43758	43224	43018	44146	43808	43552	43464	43046	43398	43410
0.158	45867.3	373.018	46688	46396	45640	45882	45326	46050	45966	46060	45182	45900	45704	46266	45632	45812	45982	45790	45722	45394	45874	45446	46334	45476	45578	45724	45836	46236	45726	46650	45316	45990	45796	45400	45668	46284	46284	46596	45446	45946	45814	45880
0.168	48217.8	376.86	48296	47446	48240	48196	48058	47646	48988	48358	48780	48350	49042	48448	48120	48452	48818	48044	48520	47780	47956	47782	47674	48544	48196	48846	48100	48278	47576	48096	48432	48030	47836	48338	48354	47812	48430	48546	48092	48038	48148	48026
0.178	50598.3	368.59	50090	51360	50406	51120	50646	50056	50600	51156	50762	50470	50648	50542	50008	51058	50610	49838	51106	50422	50406	50118	50380	50792	50738	51114	50832	51214	50792	50058	50608	50468	50596	50522	50974	50586	50480	50496	50238	50934	50114	50576
0.188	52828.2	322.059	52874	52142	53224	52776	52934	52886	52538	52632	52834	53028	52824	53134	52960	52720	53244	52378	52614	52916	52676	53420	52952	52480	52764	52530	52830	53666	52960	52386	52226	52848	52698	52568	53160	53440	52478	52788	53028	52688	53052	52832
0.198	54991.3	363.688	54552	54748	55168	55846	54892	55022	54648	54916	54518	55334	54986	54806	55140	55066	55718	55792	54950	55102	54988	55316	55060	54846	54484	54428	55278	55350	54902	54658	55472	55116	54726	54338	55278	54798	54962	54732	54564	55452	54956	54746
	950i
WUS	Mean	S.D.	sim 1	sim 2	sim 3	sim 4	sim 5	sim 6	sim 7	sim 8	sim 9	sim 10	sim 11	sim 12	sim 13	sim 14	sim 15	sim 16	sim 17	sim 18	sim 19	sim 20	sim 21	sim 22	sim 23	sim 24	sim 25	sim 26	sim 27	sim 28	sim 29	sim 30	sim 31	sim 32	sim 33	sim 34	sim 35	sim 36	sim 37	sim 38	sim 39	sim 40
0.008	2062.15	72.643	2082	2052	2032	2018	1964	1992	2124	2052	2090	2098	1962	2122	2110	2000	1954	2038	2078	2104	2084	2062	2042	2032	2140	2116	2194	2032	2164	2070	2230	2032	2126	2050	1916	2040	1954	2218	2120	2026	1988	1978
0.018	4617.6	113.384	4740	4510	4882	4720	4488	4462	4604	4650	4626	4450	4624	4552	4760	4632	4738	4542	4760	4584	4676	4572	4678	4730	4586	4598	4472	4478	4524	4584	4740	4618	4710	4500	4846	4516	4522	4436	4686	4596	4526	4786
0.028	7185.4	148.975	7346	7214	6916	7248	7040	7132	7066	7394	7240	7216	7126	6838	7130	7124	7300	7004	7300	7328	7214	7050	7252	7312	7396	7358	6992	7366	7306	7246	7222	6894	7314	6996	7226	7314	7164	7018	7196	7072	7114	7432
0.038	9676.25	164.364	9878	9520	9616	9736	9402	9838	9828	9552	9492	9882	9704	9762	9696	9586	9834	9734	9798	9496	9512	9682	9832	9582	9630	9816	9812	9448	9540	9826	9484	9468	9950	9476	9870	9342	9850	9816	9936	9646	9618	9560
0.048	12165.6	144.177	12226	12342	12068	12202	12066	12110	11988	12250	11918	11996	12406	12010	12298	11806	12172	12374	12200	12164	12176	12140	12352	12252	11956	12162	12342	12116	12276	12204	12344	12158	12300	12054	12136	12178	12122	12264	11814	12218	12182	12284
0.058	14580.3	172.137	14498	14654	14552	14604	14666	14670	14656	14576	14574	14756	14778	14446	14814	14818	14484	14658	14526	14606	14518	14688	14702	14316	14406	14682	14270	14866	14496	14636	14440	14798	14280	14206	14604	14610	14864	14594	14316	14708	14254	14622
0.068	17054.8	195.066	17122	16840	16996	16874	17532	17106	16866	17092	17194	17320	16902	16708	16754	16978	16818	16742	17198	17122	17160	16904	16906	16796	17104	16942	17008	17300	17214	17330	16912	17080	17246	16948	17214	16802	17124	17180	17362	17170	17090	17234
0.078	19431.2	250.839	19634	19344	19460	19710	19596	19486	18776	19310	19282	19898	19486	19480	19322	19388	19832	19404	19430	19502	19464	19616	19284	19186	19500	19320	19620	19122	19316	19500	19268	18884	19306	19150	19600	19080	19698	19524	19426	19644	20088	19312
0.088	21744.8	226.589	21868	21980	21644	21710	21426	21814	21726	21900	21868	21602	21402	21580	21702	22046	21980	22070	21854	21656	21902	21852	21248	21848	21560	21988	21670	21696	21924	21624	21376	21906	21978	21924	21326	21748	21946	21852	21832	21496	22038	21232
0.098	24125.2	254.585	24220	24062	24144	24334	24232	24358	24170	24256	24154	24054	24078	24406	23980	25090	23994	24078	23806	24056	24206	24354	23896	23798	23920	24120	23744	23694	23938	24016	24048	24030	24180	23736	23894	24060	24142	24354	24246	24604	24198	24356
0.108	26349.1	202.216	26412	26330	26486	26532	26084	26218	26240	26680	26054	26072	26226	26508	26008	26314	26270	26606	26180	26330	26592	26376	26886	26022	26200	26350	26500	26426	26070	26224	26738	26350	26298	26230	26422	26178	26526	26218	26528	26488	26402	26390
0.118	28586.8	253.573	28180	28616	28516	28426	28608	28694	28222	28950	28570	28784	28938	28514	28530	28432	28374	28172	28646	28378	28222	28356	28824	28776	28594	28514	28478	28470	29260	28694	28752	28700	28942	28894	28830	28578	28462	28856	28798	28302	28072	28548
0.128	30909	303.776	31192	30724	31506	30910	30866	30568	30808	30526	30114	30924	31284	30436	31444	30858	30896	30614	30778	30944	31192	30714	31144	31048	31024	30978	31374	31054	30542	31270	31152	30684	30752	30878	30986	30456	30788	30646	31120	30962	31416	30788
0.138	33040.3	270.644	32744	33006	33150	32926	33488	32836	32862	32882	32602	33134	33188	33136	32912	33478	33128	33094	33440	32608	33072	33234	33228	32990	32954	32616	32976	32572	33248	32944	33510	32904	33106	32994	33698	32952	32690	33292	32904	33418	32862	32836
0.148	35127.2	353.08	35696	34448	35204	34836	35312	35618	34866	34686	34834	35340	34716	34594	35128	34708	35250	34578	35246	35232	35480	34900	35336	35258	35000	35218	35144	35156	34910	34720	35346	34738	35282	35690	34750	35486	35224	35812	34834	35476	35336	35702
0.158	37151.8	258.036	37366	37242	36944	37198	37558	37674	37346	37190	37098	37342	37128	37240	37218	36738	37048	37180	36964	36624	36740	37322	37082	36906	37412	37732	37450	37086	37040	37506	36992	37180	37102	36826	36920	37090	36980	37426	37120	37392	36920	36748
0.168	39276.8	306.587	38822	39052	39314	39264	39178	38986	39216	39412	39214	39456	39330	39162	39986	39790	39060	39166	39740	39382	39292	38946	38968	39636	38964	39246	38900	39502	38966	39506	39776	39484	39564	39176	39622	39204	39470	38944	39364	39586	38796	38628
0.178	41353.8	401.565	41346	41182	41116	41086	41578	41856	41040	40740	41970	41446	40904	40618	41296	41764	41432	41716	41336	41138	41068	41060	41874	41166	41970	41180	41188	40998	40734	41086	41108	42186	41314	42106	40950	41460	42122	41530	41098	41530	41158	41702
0.188	43220.6	340.167	43604	43510	43682	43320	43284	43426	43610	43362	42788	43494	42638	42928	43242	42752	42738	43306	43024	43596	43086	43018	43568	42962	43162	42948	43734	42970	43184	43420	42664	43370	43446	43582	43252	42416	42886	43804	42940	43390	43180	43536
0.198	45179.7	272.501	45182	45236	44724	45378	45226	44754	44904	45182	45308	45316	45696	45148	45192	45334	45426	45506	45054	44384	44978	45012	45342	45002	45360	44870	45156	45312	44870	45590	45342	45444	45456	44788	45020	44814	45168	45164	45282	45502	45492	45274
	1007i
WUS	Mean	S.D.	sim 1	sim 2	sim 3	sim 4	sim 5	sim 6	sim 7	sim 8	sim 9	sim 10	sim 11	sim 12	sim 13	sim 14	sim 15	sim 16	sim 17	sim 18	sim 19	sim 20	sim 21	sim 22	sim 23	sim 24	sim 25	sim 26	sim 27	sim 28	sim 29	sim 30	sim 31	sim 32	sim 33	sim 34	sim 35	sim 36	sim 37	sim 38	sim 39	sim 40
0.008	2410.55	69.1472	2514	2366	2484	2486	2454	2340	2428	2494	2398	2400	2376	2426	2440	2416	2452	2498	2358	2440	2462	2422	2434	2342	2344	2436	2364	2320	2346	2316	2608	2390	2358	2424	2458	2398	2318	2466	2416	2298	2474	2258
0.018	5380.5	136.282	5378	5330	5252	5440	5338	5438	5330	5502	5394	5062	5316	5678	5342	4978	5470	5322	5314	5286	5108	5606	5386	5500	5266	5376	5416	5478	5436	5486	5526	5282	5554	5296	5482	5426	5452	5282	5338	5386	5502	5466
0.028	8378.4	155.22	8288	8372	8524	8180	8540	8494	8596	8634	8308	8240	8658	8468	8388	8160	8420	8526	8414	8268	8308	8206	8542	8286	8334	8406	8512	8314	8230	8412	8826	8342	8182	8256	8272	8364	8238	8584	8382	8232	8248	8182
0.038	11242.3	163.195	11074	11248	11450	10904	11180	11186	11434	11124	11236	11182	11482	11242	11474	11600	11454	11356	11260	10998	11124	11222	11392	11230	11238	11038	11254	11120	11248	11344	11080	11230	11360	11030	11314	11366	10806	11248	11368	11370	11222	11204
0.048	14149.8	199.851	14026	14166	13924	14212	14234	14468	13872	14288	14060	14078	14036	14054	14496	14238	14134	14376	13956	13922	14224	14094	14158	14176	14042	14070	13672	14306	14230	13818	14198	13828	14368	14380	14014	14336	14604	14098	14276	14308	13936	14314
0.058	17057.1	219.373	17194	16854	16762	16708	16982	16894	17516	17106	17008	17234	17068	16926	17356	17176	17274	16818	16954	17216	16808	17058	17146	16844	16602	16974	17078	17496	17024	17258	17356	17200	16986	17264	16704	17232	17118	16660	17136	16996	17110	17188
0.068	19830.9	231.204	19718	20204	19790	19734	20548	20112	19702	19646	19718	20014	19838	19566	20158	19738	19918	19968	19824	20108	19552	19814	19656	19418	19802	19838	19628	19992	19870	19512	19820	19586	19672	19988	19588	20036	20166	19722	19718	20042	19546	19966
0.078	22565.9	273.98	22792	22902	22560	22700	22456	22868	22766	22944	21786	22440	22742	22416	22438	22634	22310	22392	22846	22972	22680	22498	22566	22898	22966	22376	22182	22552	22496	22492	22802	22518	22524	22786	22558	22030	22464	22378	22222	23054	22404	22226
0.088	25270.2	226.975	24932	25364	25214	25376	25528	25346	25368	25394	25122	25220	25430	25168	25548	25224	25376	25638	24996	25068	25230	25246	25396	24950	25250	25418	25648	25162	25520	24862	24930	25474	24912	25294	25910	25090	25092	25258	25250	25388	25206	25010
0.098	28003.7	216.425	27836	28072	28232	27882	27776	27700	28026	28276	27660	27876	28168	27798	27952	27942	28220	27670	28018	28236	27956	28220	27836	28230	27902	27764	27708	28514	28030	27926	28122	27952	28052	28096	27676	28158	28416	28082	27740	28156	27944	28326
0.108	30692.1	303.579	30450	30970	30498	30632	30748	30762	30658	30646	30324	30068	30494	30788	30658	31102	30684	30326	31060	30118	30804	31112	31064	30902	30574	31120	30840	30800	30716	30566	31162	30486	30978	30186	30922	30568	30730	30326	30912	30812	31080	30038
0.118	33230.4	254.603	32842	32792	32760	33686	32958	33186	33274	33182	33202	33844	32734	33232	33530	33492	33488	33156	33020	33270	33306	33002	33412	33528	33450	33210	33380	33314	33238	32896	33436	33170	33380	33468	33074	33306	33362	33272	32930	33180	33372	32884
0.128	35870.2	299.64	35574	36002	36222	36180	35356	35894	36046	35784	36316	36528	35700	36024	35586	35530	36112	35710	35574	36086	35804	35862	35542	35982	35598	35632	35716	35760	35644	35888	35922	36520	36564	35630	36144	35814	35762	35350	35808	36084	35922	35636
0.138	38212.8	304.587	38068	38330	38280	37738	38078	38374	38272	38370	38270	37956	37920	38116	37602	37602	37558	38680	38464	38316	38096	38640	38608	38172	38394	37902	38016	38318	38706	38010	38446	38700	38038	38486	38122	38480	38566	38004	38042	38016	38558	38196
0.148	40843.6	335.796	40648	40736	40790	40584	40424	41106	41106	41200	40490	41100	41208	41566	40488	40592	41220	40438	40688	40730	40874	40350	41090	40488	41094	40288	41396	41112	41032	40262	40830	40270	41374	40946	40974	40844	41194	41070	40768	40618	41006	40748
0.158	43260.6	370.69	43266	43298	43176	43368	43394	43852	42958	43098	43302	42446	42888	42914	43102	42846	43062	43322	43492	43322	42796	42760	43760	43100	43712	42948	43350	43050	43522	42702	43556	43046	43378	44170	43292	43718	43034	43004	43720	43088	43710	43902
0.168	45667.3	304.521	46008	45330	45870	45812	45904	45942	45824	45026	45532	45780	45394	45686	45688	46104	46336	45442	45712	45840	45926	45714	45936	45386	45440	45790	45890	45626	45646	45122	45660	46230	45650	45874	45656	45012	45924	45406	45178	45528	45480	45390
0.178	47982.3	286.174	47874	48128	48332	48146	48322	47806	47982	47866	47598	48082	47764	47952	48128	47950	47464	48136	47854	48232	48440	47748	47562	47692	47954	47584	47986	48718	48524	48140	47874	48146	47694	48356	47950	48050	48194	47486	47824	47982	48118	47656
0.188	50175.3	354.023	50490	50270	49746	50096	50106	51008	50258	50488	50268	50488	50306	50164	50036	50474	50090	50826	49960	50264	50520	49840	50392	49736	50322	50180	49692	50150	50276	49960	49914	50872	50592	50330	50424	49670	49672	49752	49572	50332	49828	49650
0.198	52441.1	332.862	52670	52212	52256	52754	52580	52384	52144	53166	52540	52332	52252	51890	52816	52232	52656	52914	52780	52270	52586	52664	52438	52574	51800	53040	52304	52000	52144	52024	52312	52358	52132	52564	52702	52132	52346	52292	53126	51950	52766	52540
	1060i
WUS	Mean	S.D.	sim 1	sim 2	sim 3	sim 4	sim 5	sim 6	sim 7	sim 8	sim 9	sim 10	sim 11	sim 12	sim 13	sim 14	sim 15	sim 16	sim 17	sim 18	sim 19	sim 20	sim 21	sim 22	sim 23	sim 24	sim 25	sim 26	sim 27	sim 28	sim 29	sim 30	sim 31	sim 32	sim 33	sim 34	sim 35	sim 36	sim 37	sim 38	sim 39	sim 40
0.008	1876.7	71.8882	1784	1792	1880	1826	1824	1970	2002	1930	1916	2010	1828	1848	1878	1914	1838	1868	1866	2002	1874	1838	1740	1808	1958	1830	1904	1902	1688	1846	1922	1924	1936	1912	1898	1802	1968	1760	1880	1886	1884	1932
0.018	4172.35	118.941	4012	4296	4096	4194	4160	4064	4062	4376	4226	4270	4042	4182	4032	4162	4234	4276	3976	4244	4168	4128	4314	4294	4116	4054	4120	4056	4104	4296	4164	4196	4280	4214	4346	4300	4102	4268	4202	4384	4028	3856
0.028	6453.8	142.544	6356	6508	6452	6386	6454	6534	6538	6230	6468	6504	6648	6338	6386	6324	6550	6580	6338	6390	6438	6604	6730	6476	6434	6540	6162	6708	6516	6532	6630	6388	6422	6608	6378	6446	6544	6486	6212	6374	6026	6514
0.038	8694.35	156.786	8670	8680	8588	8548	8640	8698	8640	8692	8788	8606	8698	9184	8656	8868	8706	8410	8554	8938	8798	8482	8722	8572	8844	8740	8566	8976	8902	8572	8710	8832	8808	8820	8566	8696	8620	8618	8738	8468	8762	8398
0.048	10915.2	145.642	10918	11046	11068	10968	10976	11036	10712	10944	10876	10968	10980	10828	11096	11006	10840	10818	11200	10778	10962	10874	11222	10736	11056	10990	10616	10678	10752	10770	10978	11052	10998	10816	10848	11020	10962	11076	10844	10904	10598	10798
0.058	13166	190.053	13194	13370	12854	13414	13114	13382	13114	12736	13138	13302	13126	12784	13466	13208	13114	13322	13154	13296	12990	13356	13290	12952	13240	13046	13170	13676	13146	13064	12966	13048	13238	13244	13136	13174	12904	13262	12988	13342	13016	13306
0.068	15341.8	224.274	15158	15426	14970	15366	15396	15332	15526	15036	15392	15232	15204	14930	15666	15268	15184	15272	15688	15358	15318	15728	15134	15116	15474	15184	15536	15474	14886	15330	15788	15776	15326	15288	15378	15440	15008	15672	15390	15248	15360	15412
0.078	17529.5	209.275	17224	17618	17532	17716	17656	17756	17592	17386	17476	17402	17538	17608	17718	17534	17496	17476	17410	17158	17386	17636	17280	17550	17608	17162	18038	17496	17884	17298	17410	17410	17984	17714	17430	17282	17480	17640	17672	17684	17132	17706
0.088	19653.8	248.76	19822	19514	19528	19904	19620	19448	19586	19718	19822	19956	19868	19348	19484	19824	19834	19566	20352	19858	20186	19566	19764	19244	19784	19484	19480	19546	20064	19506	19512	19462	19640	19692	19102	19490	19842	19624	19346	19792	19538	19438
0.098	21784.6	258.919	22166	21876	21784	21832	21860	21408	21948	21956	22024	21666	21514	21576	21378	21874	21764	21868	21712	21910	21196	21388	21794	21834	21720	22204	21944	22396	21660	21774	22120	21972	21506	22162	22120	21606	21658	21514	21444	21922	21666	21668
0.108	23891	235.995	24074	24256	23492	23920	24208	24150	23468	23828	23530	23492	23900	23640	23882	23986	23648	23656	23690	24054	23794	23880	24164	24286	23660	23900	24006	23672	24030	24174	24270	23740	24058	23922	24058	23874	24032	23852	23674	23604	24242	23876
0.118	25995.8	206.635	26042	26152	26102	25552	25816	26096	26408	25654	26048	25918	25996	26018	25992	26222	25814	25830	25820	26176	26170	25668	26134	26138	26042	25816	26148	26036	25904	25978	26008	25554	25864	26386	25718	25950	26400	25900	26146	26074	25986	26158
0.128	27950.5	310.468	28000	27482	28184	28210	28078	27816	28242	28368	28102	27560	28438	28216	27740	27684	28084	27794	27528	28092	27718	28158	28534	28074	27810	27878	28160	27374	27750	27412	28472	27874	27528	27762	27414	27702	28312	28050	28124	28162	28150	27984
0.138	29999.1	266.294	30330	29804	30230	29634	29944	30254	30306	29760	30024	29746	29862	30508	29908	29510	30280	30586	29448	30026	29750	30304	29790	30122	30080	29850	29948	29756	29964	29912	29850	29936	30310	30178	29868	30218	29580	30180	29736	30158	30222	30092
0.148	31928.5	257.568	32030	31896	32442	31836	32106	32482	31724	31740	32124	32218	32120	32070	31704	32018	31518	32010	31642	31966	31660	31916	32056	31946	31832	32002	31648	32148	32124	31768	32220	31526	31400	32132	31698	32182	31714	32204	32164	31614	31980	31562
0.158	33868.9	307.186	33498	34490	34428	34008	33716	33840	33998	33700	33544	34096	33672	33378	33258	34190	34508	33554	33868	33902	33810	33664	33810	34020	34188	33580	33506	33776	33800	34304	33638	34268	33832	34026	33808	33796	34322	34124	33450	33742	33942	33704
0.168	35838.8	350.026	36038	35952	35550	36484	35986	36214	35374	36656	35548	36488	35570	36310	36088	35766	35876	35406	35940	35606	35954	35990	35832	35306	35692	35846	36088	36102	35526	35792	35692	36038	34976	35684	35876	35124	35984	35792	35678	36052	35682	35996
0.178	37730.8	266.182	37708	37594	37842	38102	37732	37366	37724	37504	38182	37756	38126	37956	38032	37296	37894	37734	37644	37920	38082	38208	37486	37968	37292	37970	37374	37990	37678	37392	37670	37878	37940	37438	37474	37368	37454	37768	37596	37716	37400	37978
0.188	39465.6	318.098	39218	39170	39734	39152	39874	39328	40072	39292	39182	39454	39758	38898	39456	39456	39664	39676	38974	39206	39278	39652	39392	39430	39704	39266	40132	39316	39430	39662	39386	40180	39240	39594	39626	39174	39624	38760	39928	39598	39300	39386
0.198	41373.3	362.028	41170	41440	40952	41512	41402	41842	42098	41772	41562	41352	41490	41010	42010	41802	41832	41250	40898	41080	41044	41646	41220	41164	41520	40692	41342	41282	40884	41096	41736	40770	41734	41398	41370	41340	41498	41416	41226	40676	42038	41366

## Sheet: Figure 6
Figure 6
Figure 6a
	Wildtype
	No cooperativity
WUS	Mean	S.D.	sim 1	sim 2	sim 3	sim 4	sim 5	sim 6	sim 7	sim 8	sim 9	sim 10	sim 11	sim 12	sim 13	sim 14	sim 15	sim 16	sim 17	sim 18	sim 19	sim 20	sim 21	sim 22	sim 23	sim 24	sim 25	sim 26	sim 27	sim 28	sim 29	sim 30	sim 31	sim 32	sim 33	sim 34	sim 35	sim 36	sim 37	sim 38	sim 39	sim 40
0.008	7295.95	115.176	7222	7265	7127	7283	7222	7129	7300	7118	7325	7434	7260	7284	7288	7190	7169	7375	7209	7268	7347	7299	7283	7437	7138	7263	7445	7385	7277	7407	7280	7374	7262	7206	7464	7075	7465	7401	7138	7513	7396	7515
0.018	15892.3	190.492	16142	15881	15909	15375	15990	15871	15805	15892	15797	15863	16094	16063	15972	15742	16038	16093	16006	15691	15935	15868	16517	16054	15880	15870	15834	15848	15775	15675	15644	15688	16089	15775	15756	16039	15830	15752	15771	16166	15701	16002
0.028	24014.5	230.649	24088	24142	23982	23822	23875	24240	24247	24167	24035	23905	23648	23785	23895	24235	24046	24280	24103	23916	24207	23626	24270	24069	23900	24215	23914	23908	23651	24290	24151	23896	24307	23915	24570	24018	24047	23811	24035	24077	23313	23977
0.038	31523.2	231.568	31848	31466	31559	31687	31475	31056	31451	31668	31269	31359	31396	31423	31641	31593	31648	31288	31416	31851	31466	31509	31287	31943	31267	31685	31155	31202	31387	31619	31669	31715	31751	31334	31409	31808	31317	31781	31744	31710	31118	31960
0.048	38687.9	233.492	38758	39031	38696	38894	38678	38634	38415	38534	38458	38325	38528	38645	38678	38771	38890	38671	39104	38894	38850	38642	38315	39104	38931	38641	38950	38573	38277	38524	38658	38674	38671	38778	38936	38630	38417	38537	38219	38931	39156	38498
0.058	45412.9	260.213	45569	45277	45171	45435	45212	45315	45096	45353	44771	45746	45277	45710	45395	45638	45127	45717	45818	45560	45410	45415	44838	45269	45515	45658	45201	45292	45438	45564	45344	45208	45750	45849	45922	45626	45346	45221	45079	45535	45335	45516
0.068	51706.4	259.879	51907	51582	51498	51371	51897	51699	51395	51810	51628	51647	51422	51985	51813	52018	51861	51829	52143	51770	52100	52329	51140	51576	51819	51831	51907	51656	51585	51693	51239	51808	51437	51501	51938	51651	51678	52056	51498	51566	51243	51730
0.078	57715.4	269.659	57985	57656	57577	57605	57676	57739	57989	58114	57702	57819	57681	57657	57980	58323	57557	57113	57469	57894	57632	57511	57726	57765	57313	57492	57719	58027	58283	57851	57503	57955	57134	57756	57598	57783	58012	58013	57489	57579	57349	57592
0.088	63333	279.263	63354	62730	63287	63068	63245	63219	63489	62753	63624	63241	63444	63484	63083	62896	63513	63348	63333	63186	63585	63722	63310	63171	63457	63083	63636	63885	63202	63258	63628	63649	63358	63168	63897	63463	63514	63655	63134	62788	63281	63180
0.098	68597.4	289.478	68140	68548	67771	68655	68773	68986	68989	68599	68479	69290	68400	68579	68826	68360	68300	68712	68793	68704	68593	68464	68677	69176	68484	68560	68378	68564	68733	68655	68307	68863	68714	68734	68249	68697	68278	68457	68902	68565	68813	68131
0.108	73684.4	245.55	73529	73616	73790	74155	73191	73208	74181	73883	73648	73680	73834	74026	73885	73918	73391	73851	73811	73481	73721	73467	73740	73627	73428	73656	73916	73680	74089	73738	73838	73984	73619	73759	73653	73294	73537	73468	73472	73453	73335	73824
0.118	78462.1	262.888	78665	78258	78706	78560	78581	78086	78097	78819	78881	78503	78532	78388	78204	78650	78224	78565	78464	78297	78171	78106	78284	78485	78567	78470	78650	78654	78084	78614	78314	78460	78387	78439	78967	78898	78889	77848	78121	78294	78618	78683
0.128	82876.6	356.964	83056	82780	82887	83044	83428	82726	83556	82815	82268	82908	82870	83361	83207	83112	82626	83249	82316	82374	82514	83000	82890	82630	83101	83246	82789	83416	83040	82265	82599	83153	83033	81953	82472	82853	82674	82714	82791	83257	83083	83009
0.138	87175.9	345.227	87651	87785	86658	87806	87133	87414	87120	86901	86807	86705	87039	87288	87152	87054	86684	87431	86983	87158	87540	87133	87109	87521	87048	87274	86895	87851	87122	87605	87195	87103	87792	86828	86756	87409	87433	86519	87286	87176	86924	86747
0.148	91261.5	334.872	90941	91307	91629	91177	91222	91540	90818	90819	91431	91242	91367	91725	91260	91151	91678	90988	91531	91694	91304	90456	91125	91631	91479	91078	91109	91854	91681	91214	90846	91425	91043	91653	90697	91816	91024	91328	91354	90938	91077	90808
0.158	95130.6	340.066	95756	95825	95357	95709	95228	95101	94901	94965	95779	94976	95167	94771	95310	95366	95572	95028	94857	94854	95072	95494	94779	94953	95283	94614	94608	94951	95046	94987	95367	95730	95287	94839	94637	94782	95414	95063	95106	94819	95132	94737
0.168	98654.5	373.214	98674	99045	98295	98007	98477	98704	98875	99212	98512	99233	98460	98773	98517	98803	98680	98493	99334	98229	98188	98493	98183	98205	98413	99588	98730	99200	98474	98665	98268	99035	98307	98530	98667	98799	98776	99173	98813	98669	98746	97935
0.178	102196	295.409	101599	102258	101872	102316	102278	101540	102224	102074	102827	102680	101763	102730	102133	102385	102484	102397	101956	102190	102280	101922	102459	102273	102258	101899	102094	102225	102423	101913	102701	102295	101759	101773	102398	102417	102150	102307	102131	102148	102217	102110
0.188	105493	291.006	105105	105084	105659	105555	105843	105623	104884	105696	105018	105555	105155	105827	105616	105996	104879	105604	105521	105903	105367	105532	105256	105436	105696	105540	105287	105697	105533	105514	105736	105376	105560	105489	106124	105437	105267	105738	105328	105123	105847	105306
0.198	108591	324.551	108268	108557	109100	109060	108877	108499	108362	108560	109314	108444	108686	108730	108428	108535	108450	108148	109069	108385	108763	108707	108125	108672	108318	108487	108798	108652	108616	108971	109569	108572	108263	108145	108018	108412	108466	108553	108533	108658	108278	108582
Figure 6b
	Wildtype
	Dimer cooperativity = 2
WUS	Mean	S.D.	sim 1	sim 2	sim 3	sim 4	sim 5	sim 6	sim 7	sim 8	sim 9	sim 10	sim 11	sim 12	sim 13	sim 14	sim 15	sim 16	sim 17	sim 18	sim 19	sim 20	sim 21	sim 22	sim 23	sim 24	sim 25	sim 26	sim 27	sim 28	sim 29	sim 30	sim 31	sim 32	sim 33	sim 34	sim 35	sim 36	sim 37	sim 38	sim 39	sim 40
0.008	7627.35	144.365	7276	7617	7769	7511	7871	7722	7491	7966	7672	7436	7690	7570	7542	7447	7467	7635	7828	7597	7593	7706	7493	7767	7742	7838	7781	7623	7691	7446	7624	7428	7485	7671	7540	7532	7755	7663	7505	7631	7695	7778
0.018	17537.7	160.834	17592	17869	17474	17689	17701	17468	17422	17474	17482	18020	17515	17619	17482	17511	17418	17317	17545	17377	17397	17718	17234	17369	17654	17574	17636	17503	17502	17784	17609	17571	17361	17478	17605	17459	17514	17508	17462	17289	17458	17849
0.028	27570.3	300.821	27550	27046	27630	27453	27497	26963	27930	27808	27829	27282	27811	27789	27076	27432	27887	27335	27559	27999	27570	27440	27946	27338	27521	27663	27438	27989	27191	27435	26880	27963	27790	27674	28100	27857	27473	27689	27553	27176	27594	27655
0.038	37874.7	261.484	37849	38207	37714	37785	37431	37934	38181	37919	37719	37702	37745	37596	38264	37936	37948	37861	37671	38191	37716	37844	37713	37287	37711	37865	37989	37779	38140	37360	37423	38065	38374	38219	38053	38134	37967	37942	37677	37777	38340	37959
0.048	48073.2	335.087	48030	48015	47988	48065	47935	48213	47796	47939	48257	47532	48189	47821	48970	48022	47928	47851	48289	48180	48048	47742	48683	47382	48189	47813	47929	48259	48635	48012	48206	48683	47936	48401	48347	48300	47900	47947	48472	47996	47535	47494
0.058	57962.1	373.9	57973	57899	58079	57668	57786	57675	57822	58069	58623	57833	58707	57469	57657	58383	57976	57801	58093	57352	58150	57639	57711	58610	57687	57524	57584	57719	58298	58254	57678	58524	58322	58152	58015	58246	58537	57958	57403	57435	57652	58522
0.068	67523.5	402.566	67723	67502	66992	67829	68108	66800	67273	67508	67628	67925	67825	68178	67713	67507	67311	66907	66912	67178	67363	67219	68104	67248	67715	67076	66641	67764	67960	67424	67686	68041	67622	68163	67440	67550	67812	67515	66987	67268	67404	68118
0.078	76346.5	416.117	76065	75794	76397	75711	76795	76415	76466	76119	76626	76328	76481	76312	76424	76944	75846	76387	76789	76266	75958	77364	76037	77414	76563	75621	76034	76098	76004	75877	76188	76154	76937	76479	76173	76617	76293	76794	75903	75930	76531	76726
0.088	84634.3	488.227	84225	84582	84912	84753	84018	83938	83679	84867	85524	84569	85440	84330	84112	84550	85026	84211	84494	84997	85072	83626	84840	84824	84628	85203	84091	85119	85162	84867	83748	84739	84745	84768	84132	83875	85068	84929	85141	84604	84973	84990
0.098	91882.3	518.211	91458	92487	92168	91407	91963	91540	92183	90841	92416	91980	92120	90990	92305	92227	91933	91698	91564	92464	91146	92821	90956	92977	91976	90925	91634	91596	92224	92103	91614	92316	92544	92476	92019	91412	92151	91540	91490	91771	91794	92064
0.108	97757.8	536.076	98273	98238	97191	96968	96911	99242	97313	97810	98254	98420	98035	97098	98592	97131	97023	97221	97653	98161	97636	97629	97570	97812	97961	97574	97978	98133	97706	98115	97744	98410	98407	98004	97742	96861	97570	98311	97599	97455	97647	96914
0.118	102327	614.361	103374	101997	101611	101740	101449	101242	102015	102779	102403	103167	102590	101411	103027	102422	102656	101837	102960	101536	102196	102767	101157	102031	102645	102262	102493	102441	101642	103082	101978	103136	102726	103029	102258	101345	101986	102537	102233	102868	103351	102720
0.128	105216	589.051	105622	104611	104913	103481	105612	105269	104881	105160	104757	105355	104014	105379	104475	105857	104867	104681	104716	105778	104629	106059	106073	105296	105744	105823	105272	105643	105380	104884	105008	104483	105662	104744	105868	104988	105894	105661	105611	105164	106176	105139
0.138	105984	857.25	106100	105075	105506	105465	106482	106562	107240	108656	106243	105625	106444	105379	105424	105269	106090	105429	107723	105595	105587	106017	104146	105537	107455	105780	107067	106271	105222	105339	106304	105234	106077	105787	105008	106721	107109	105317	105419	106419	105727	105491
0.148	104699	980.43	103564	103422	105574	103163	106431	105956	105005	103969	105445	104078	104236	105542	105236	105112	104820	105614	105811	103571	105499	104166	105715	104956	105625	104140	103369	104989	102774	104381	105564	104015	104716	105172	105303	104906	104309	104606	106489	104519	102278	103929
0.158	101758	921.381	102784	101237	100553	102926	102359	100849	101016	102298	100713	102193	100726	101634	100914	101928	101365	101318	102084	101808	102119	103590	102256	99888	102038	101308	102901	102146	101908	102106	102749	102540	100470	100873	102975	101709	100931	102593	99475	101532	102968	102557
0.168	96491	1479.58	97648	94147	97387	96189	98486	94705	96159	96146	97644	99622	94766	94278	96474	95660	98143	95030	96248	97008	97743	97048	98315	94669	94882	95234	94110	96571	98343	97583	98574	94509	94673	95157	96084	96320	97912	95531	97639	97503	97318	98182
0.178	90084.5	1502.93	89000	89159	90452	90330	88809	88393	93413	92795	87504	89198	90606	90543	89327	91964	88299	90344	91996	91883	89841	89962	88408	89520	90365	87803	91542	89732	88318	92919	93030	89276	89160	91092	89687	90532	88167	89812	90210	88832	91445	89712
0.188	83286.3	1661.6	82661	85474	85063	87079	82281	83144	83143	82830	80063	85420	82973	80255	83265	84650	83580	83182	84478	83147	84436	83265	83519	81616	84605	83382	83466	84419	79649	80857	83840	82566	83477	83066	81950	87570	83805	80729	84266	82654	82657	82970
0.198	76008.8	1869.77	75532	77350	77104	77114	77990	76831	75683	75608	78102	72533	76016	76184	75052	74294	77302	76100	77755	77772	76967	76809	75710	77401	75237	69915	74795	77790	76615	71829	77048	74225	77750	77782	79876	74451	74872	75043	74944	74254	76878	75839
	Wildtype
	Dimer cooperativity = 4
WUS	Mean	S.D.	sim 1	sim 2	sim 3	sim 4	sim 5	sim 6	sim 7	sim 8	sim 9	sim 10	sim 11	sim 12	sim 13	sim 14	sim 15	sim 16	sim 17	sim 18	sim 19	sim 20	sim 21	sim 22	sim 23	sim 24	sim 25	sim 26	sim 27	sim 28	sim 29	sim 30	sim 31	sim 32	sim 33	sim 34	sim 35	sim 36	sim 37	sim 38	sim 39	sim 40
0.008	7663.62	121.711	7802	7894	7623	7751	7663	7761	7437	7499	7723	7478	7511	7655	7646	7843	7765	7751	7740	7658	7553	7548	7705	7725	7741	7525	7620	7708	7810	7474	7795	7551	7701	7624	7450	7796	7654	7656	7639	7591	7567	7912
0.018	17454	200.872	17511	17014	17334	17450	17811	17116	17582	17348	17402	17507	17901	17290	17041	17434	17412	17364	17252	17492	17400	17436	17223	17391	17655	17356	17314	17492	17446	17713	17481	17528	17716	17360	17528	17956	17589	17618	17293	17371	17594	17437
0.028	27618.6	250.443	27591	27529	27432	27523	27491	28255	27832	27225	27757	27305	27616	27846	27639	27344	27347	27567	27729	27200	27569	27563	28003	27520	27378	27389	27556	27776	27921	27657	27599	27227	27766	27532	27651	28196	28030	27970	27460	27471	27710	27573
0.038	37893.9	329.336	37838	38167	37996	37296	38137	37863	37650	37941	37581	37497	38356	38344	38272	37348	37706	38326	37820	37929	37741	38146	38258	37764	37950	38228	38107	38338	37915	37812	37723	37330	37380	38025	38222	37517	38638	37680	37915	37431	37738	37832
0.048	47899.2	355.162	47746	47783	47852	48190	47885	48409	47770	48097	47956	48124	47348	48980	47696	47921	48046	47900	47726	47900	48128	47342	47865	48260	47464	47595	47758	48591	47836	48404	47996	47894	48358	47944	47752	47488	47184	47661	47626	47565	47688	48239
0.058	57616.2	501.804	58178	57745	58263	57299	57774	56803	58104	57803	57442	57635	57238	57413	58682	57600	57824	57363	58696	58000	57096	57225	57649	58582	57440	56888	57875	57876	57479	57460	56700	57420	56680	57591	57347	57970	57384	57643	57208	58535	57386	57350
0.068	66533.2	558.398	66522	67592	66309	66612	66355	66557	66570	67057	66473	66866	66493	67150	66078	65378	66600	66329	67040	65233	65669	66905	65836	66871	66823	65258	66078	66850	66647	66899	66416	66352	67216	65929	66982	66495	67112	66633	67195	66338	66118	67492
0.078	73164.4	1200.18	72775	73692	73497	71616	74752	74782	74326	70968	72644	73800	70105	73748	73602	71958	73430	73133	73615	72020	70812	72957	74194	73634	72715	73349	72922	73740	73555	73507	72663	72809	71856	74046	73605	70509	74831	74938	74887	74305	72776	73502
0.088	75580.6	2043.44	75872	74272	76248	77788	73154	75170	75504	75802	76549	76998	76391	72641	77695	70282	78151	73270	75097	76225	71897	76526	73115	75603	75298	76939	71892	78491	77335	75634	73257	76645	76285	77775	77142	74283	72629	74584	78287	77922	76892	77682
0.098	72782.1	2938.1	78446	74111	68376	73477	78365	73469	71065	69648	73549	70935	69330	69260	72660	75148	76880	73914	72349	68068	70146	70929	76020	72980	71258	74201	70989	71677	75768	77513	74745	74614	71990	72297	70302	74240	70201	72281	76745	66118	76640	70578
0.108	62556.7	3676.48	61395	61255	67760	56619	63111	59132	56464	62561	61329	64491	61968	63008	62442	65257	69171	62561	60790	63339	63608	64505	65440	64214	56862	62880	60387	59793	70709	58883	59833	66007	58127	70376	64284	53716	66579	62157	63993	64235	63330	59696
0.118	48067.9	3375.37	52224	49475	44848	46948	50778	51475	45968	51298	44315	58609	42015	47320	50830	47894	41602	47462	50449	48067	43572	44748	50705	44158	45100	47594	50880	47339	45038	46592	52228	44770	48020	50578	51048	53182	48148	48237	45215	47146	47848	48995
0.128	35474.2	3519.14	35570	34708	29234	30125	36827	32881	36736	37751	45696	36500	33449	39553	35366	33895	35932	36009	36603	37287	33646	29945	34852	34002	32417	35451	38776	33137	35013	30866	34912	30958	33486	40581	36954	37780	44766	37203	33723	30910	37317	38152
0.138	24734.5	2327.47	26102	25577	24448	30516	23746	28717	26442	26195	20578	22987	24557	26113	26187	24940	22050	26013	24141	23430	24761	22596	29074	24453	22828	23414	20938	21638	27256	25266	27881	24844	24297	22136	20759	25783	24490	28416	26038	21878	23879	24016
0.148	17645.5	1596.99	15508	17345	18695	17776	16632	17323	18818	17573	18651	15365	16020	17540	17886	18396	14812	16023	16973	15841	17172	18383	21587	19427	16249	18367	17174	17877	19741	19034	18647	18934	17167	17503	21046	16555	15772	17303	18284	14238	17810	20373
0.158	13144.4	1640.55	12961	16779	10279	13636	15044	11887	12657	15288	12644	11750	14682	13322	11160	14000	12951	10042	12135	12582	16156	12838	12158	14012	14981	11582	13455	14360	13715	12538	12914	14185	12676	11057	16727	13262	14058	13047	13632	13239	11773	9611
0.168	10441.6	1088.3	9842	11376	8705	9065	11943	10603	11881	9073	9992	10722	10056	11722	10797	10539	9979	8642	11246	12032	10934	8816	9299	11423	9771	11500	9057	10611	10336	10663	10923	10852	12777	9361	12664	8937	10003	11169	9533	9766	10438	10618
0.178	8201.85	796.482	8355	8051	8459	8679	9140	8636	8933	8961	8324	8463	7345	7568	8963	7626	7925	8352	8603	8381	8797	8043	7071	7837	7138	8460	8404	7435	6660	8854	8913	6983	8590	8552	6871	8650	9247	7428	10144	7058	7005	9170
0.188	6783.8	539.433	6822	6668	6324	6805	6097	7012	6591	6670	6985	7369	6582	6260	6745	7816	7260	7151	6770	7431	6442	7058	6334	6386	6599	5841	6683	6395	6445	7053	6616	5814	6974	6310	7188	8500	6707	6606	6785	7014	7994	6250
0.198	5642.2	552.089	6477	6016	6420	6027	6207	6292	5611	6354	5909	5516	5306	5217	5684	5493	6187	5031	5520	4617	4943	5237	5456	6361	7042	4549	5879	5778	4643	5671	5534	4653	5733	5576	5563	5914	5113	5774	5776	5559	5670	5380
	Wildtype
	Dimer cooperativity = 6
WUS	Mean	S.D.	sim 1	sim 2	sim 3	sim 4	sim 5	sim 6	sim 7	sim 8	sim 9	sim 10	sim 11	sim 12	sim 13	sim 14	sim 15	sim 16	sim 17	sim 18	sim 19	sim 20	sim 21	sim 22	sim 23	sim 24	sim 25	sim 26	sim 27	sim 28	sim 29	sim 30	sim 31	sim 32	sim 33	sim 34	sim 35	sim 36	sim 37	sim 38	sim 39	sim 40
0.008	7584.43	143.917	7518	7542	7576	7820	7774	7475	7700	7332	7466	7637	7442	7692	7497	7582	7354	7559	7818	7274	7696	7830	7468	7606	7443	7802	7558	7561	7493	7600	7769	7826	7358	7616	7568	7547	7468	7643	7756	7602	7530	7579
0.018	17517.6	212.578	17612	17481	17566	17566	17546	17508	17597	17368	17415	17731	17794	17411	17548	17648	17686	17707	17398	17880	17282	17455	17818	17485	17439	17027	17283	17571	17498	17406	17075	17356	17892	17632	17421	17656	17575	17131	18011	17299	17576	17354
0.028	27663.3	258.783	27528	27559	27899	27727	27694	27338	27976	27736	27520	27291	27647	27685	27361	28023	28020	28221	27623	27520	27472	27861	27714	27853	28069	27588	27357	27090	27405	27849	27743	27452	27641	27597	27504	27581	27594	27727	28232	27646	27253	27937
0.038	37759.8	510.639	38350	37999	35376	37017	37634	37501	38071	37963	38201	38322	38023	37174	37685	37802	38077	37502	37846	38011	37810	37916	37125	38262	37881	37509	37967	37727	38036	37920	38321	37462	38019	37984	38155	37991	37759	37623	37110	37954	37617	37689
0.048	47634.5	472.027	47910	47458	47624	47719	47783	47875	47567	47130	47982	47628	47303	47631	47822	47993	47920	47999	45558	47496	47744	47213	47725	47593	48264	47838	48267	47511	46744	47502	47756	47562	47487	47909	47551	48659	47452	47829	47786	47800	47286	47505
0.058	55322.8	1765.43	52953	52406	56616	53274	56013	56992	57523	54192	52632	56188	53820	56188	54320	56133	56518	57223	57046	54212	53184	55147	55934	57311	57487	56187	52215	54043	54977	57317	53479	57668	57530	56695	55518	53348	51864	55363	57206	57008	53723	55458
0.068	55800.1	3662.44	53476	61364	54990	52758	47384	57436	57158	53278	53655	60549	62124	57114	54082	53910	52530	51606	58445	57738	57467	58967	60876	47711	51033	58950	51082	57134	56392	54064	56108	59329	54876	59086	53940	59145	60905	49210	58582	56314	55971	55264
0.078	45057.9	5508.07	48074	47736	42012	44475	56591	44744	44298	43565	47857	47544	52155	55019	32216	38267	47108	46227	44692	39655	46646	40297	38570	53675	36489	44633	43416	42360	45683	47716	48361	50031	44963	53916	33399	50171	36283	48420	45963	43783	43287	42020
0.088	30775.2	5557.47	30744	27908	32281	29362	30240	33397	29740	35900	25197	34263	34641	27496	18283	35839	32486	33043	31002	24378	32276	42027	38299	30049	31095	26274	25523	28091	22966	21773	44650	32124	33704	27306	33723	21173	33548	26876	32930	25033	38877	36492
0.098	15632.1	3984.67	21167	17941	10064	16329	18538	16307	8451	12979	15045	13565	17126	17073	14272	11962	21233	14161	12546	17529	18727	14031	20265	9152	19734	20244	11220	15945	11639	13480	19093	26112	18542	15872	22178	14151	12670	13761	15607	12539	16269	7764
0.108	9672.83	2124.26	14666	7301	10630	9212	9742	9264	7562	10488	11294	5707	12370	12777	8275	6647	13742	7282	9326	8233	10014	9223	13444	9401	8165	8067	9845	6776	11628	9611	8453	11977	8572	6947	11635	8916	13383	10203	9176	9597	8280	9082
0.118	5952.6	1311.07	4511	5912	5429	6170	6164	4150	6260	5044	6451	5409	5357	4843	6931	6806	7603	6480	4025	8353	5917	5301	8798	8867	5896	5919	5095	5454	4220	7406	7375	5063	4312	7132	3721	6698	5914	5991	3900	5086	7815	6326
0.128	3565.97	918.138	4136	1665	4424	4803	4472	1890	4646	4041	4533	1894	3156	3787	3791	4312	3827	3470	3200	3678	3636	5277	3937	4948	4497	2266	2307	2999	4681	3671	4824	3237	3072	3132	2712	2258	3921	2697	3050	2917	3374	3501
0.138	2676.28	610.332	2727	2261	3741	2504	2828	2786	2147	2567	2880	3055	3085	3091	2052	2602	2774	4022	2438	2013	1434	1485	3002	3838	3166	2072	2537	3052	2369	1901	2633	3446	2652	3005	3925	2003	2338	2883	2844	1803	2701	2389
0.148	2141.43	520.527	2337	2331	2489	2581	1985	1434	2125	1748	1837	1967	2190	2673	1844	2201	2437	2498	1934	1911	2222	1887	2329	2362	2418	2416	1960	1719	2391	2740	2354	1778	3879	1593	1203	1511	1817	2920	1834	1312	3099	1391
0.158	1676.72	268.015	1854	1520	2101	1466	1098	1658	1466	2092	1495	1400	1728	1778	1416	1672	2037	1911	1547	1523	1788	2184	2188	1732	1254	1457	1656	1776	2126	1649	1906	1770	1281	1451	1346	1717	1779	1756	1425	1625	1958	1483
0.168	1469.83	262.587	1845	1923	1434	1590	1351	1170	1740	1473	1437	1282	1296	1717	1472	1358	1187	1261	1425	1067	1758	1699	1485	1464	1581	1904	989	1418	1276	1828	1283	2012	1137	1438	1335	1438	1426	1119	1667	1223	1990	1295
0.178	1317.88	193.607	1513	1768	1480	1071	1052	1320	1481	1253	1329	1319	1228	1882	1055	1063	1475	1119	1298	1246	1235	1083	1478	1406	1231	1356	1248	1393	1447	1444	1613	1006	1499	1123	1337	1348	1143	1421	1114	1359	1213	1266
0.188	1169.33	151.347	1312	943	1303	999	774	909	1151	1136	1307	1308	1305	1106	1052	1122	1362	914	1150	1274	1324	1107	1164	1067	1196	1232	1017	1368	1477	1093	1093	1459	1114	1180	1174	1164	1296	992	1266	1168	1169	1226
0.198	1021.48	140.877	1021	1115	789	1355	1227	1077	969	950	1025	1118	941	1276	852	1258	912	937	1032	917	1045	1049	795	1162	1136	957	1033	1069	835	927	1085	1245	848	1241	896	810	934	1075	1036	966	926	1018
	Wildtype
	Dimer cooperativity = 8
WUS	Mean	S.D.	sim 1	sim 2	sim 3	sim 4	sim 5	sim 6	sim 7	sim 8	sim 9	sim 10	sim 11	sim 12	sim 13	sim 14	sim 15	sim 16	sim 17	sim 18	sim 19	sim 20	sim 21	sim 22	sim 23	sim 24	sim 25	sim 26	sim 27	sim 28	sim 29	sim 30	sim 31	sim 32	sim 33	sim 34	sim 35	sim 36	sim 37	sim 38	sim 39	sim 40
0.008	7639.1	162.805	7807	7673	7351	7811	7558	7650	7625	7548	7399	7360	7950	7768	7887	7696	7555	7421	7629	7610	7715	7793	7471	7522	7671	7635	7755	7507	7881	7903	7736	7795	7527	7880	7570	7637	7760	7409	7596	7358	7503	7642
0.018	17474.4	247.606	17311	17385	17436	17761	17016	17628	17580	17303	17438	17528	17510	17496	17132	17302	17802	17489	17494	17421	17348	17588	17909	17262	17549	17810	17089	17806	17420	17021	17252	17469	17177	18145	17663	17634	17166	17668	17611	17656	17243	17458
0.028	27652.8	273.993	27378	27554	27795	27605	27687	27374	27494	27524	27626	27144	27632	27230	27456	27643	27777	27648	27979	27309	27952	27832	27892	27340	28055	27942	27795	27535	27455	28147	28072	27657	27488	27599	27229	27860	27957	27638	28145	27948	27604	27115
0.038	37652	349.282	37637	37266	37877	37601	38036	36844	38166	37730	37855	38016	37918	37347	38260	37593	38083	37850	37611	37587	37971	37652	37465	37043	37524	37936	37396	37731	37937	37814	37307	37607	38007	37663	36518	37639	37646	37940	37401	37691	37493	37421
0.048	45741.8	2401.14	47658	45623	43527	44354	45922	46685	45636	46311	47697	46945	42969	47862	47165	42897	47289	47617	45869	48172	37010	43864	44231	45487	45080	47654	46867	45865	47462	46024	47054	47044	40566	47526	45302	48282	43636	40666	47652	47916	46593	47693
0.058	41302.6	6314.95	35890	47080	48917	46593	36975	46202	45750	31407	39062	45698	49957	42659	35211	33641	47675	48983	46701	32194	35486	41889	35577	45683	39771	46258	37556	39517	45722	45520	47606	35884	44806	44586	39618	30879	22816	47305	47244	44004	35011	38772
0.068	23539.6	7275.53	21850	31756	16804	14854	27321	24164	30692	34142	19427	26081	14182	30794	24380	20950	26580	16877	31683	11448	27168	32793	13918	24593	24826	27895	27391	24988	36079	25911	21074	15754	38132	25216	20071	19594	16488	22222	16787	34886	8682	13130
0.078	11585.6	4666.22	10752	15550	8605	12216	10047	17345	13115	5020	7855	9840	8352	11901	12576	6939	18888	17578	11747	8066	5768	13014	13771	3943	6087	11185	7945	8214	18063	11956	5917	15523	8319	9213	11590	18154	12585	12327	8443	8781	22049	24184
0.088	4770.45	2102.17	2811	6293	2770	9070	7704	4524	1560	4897	2926	3156	3064	3971	6948	4711	4113	2193	1197	3855	5774	2551	5865	6434	8817	2197	3969	1896	5117	2825	4622	8852	3744	7371	5681	5964	6665	4262	4316	3721	6855	7557
0.098	2560.7	1070.83	1772	2595	1024	3707	4159	3455	3666	2656	1777	1233	2274	2216	2243	4602	2748	3765	855	3651	1246	3100	2519	2067	2085	4818	4126	4339	2913	1212	3454	2269	2176	1257	1955	2944	1480	1908	1087	3227	1941	1907
0.108	1391.88	507.431	1451	1404	1265	1722	1158	1221	1159	1346	1482	2108	2066	1840	1453	851	997	1368	1278	968	1198	1808	672	903	2746	736	2635	1810	748	929	617	1238	1738	1624	1322	814	1604	918	1368	1456	2366	1288
0.118	1148.4	484.756	982	1051	583	763	2016	1729	1580	1250	1209	1989	534	1245	437	885	490	1013	570	967	1068	1490	1382	950	802	2251	1199	1379	1193	560	1923	1108	2248	1149	567	1268	423	1045	1118	1332	1397	791
0.128	787.975	234.097	574	866	774	743	601	1219	774	851	757	564	952	574	878	577	736	942	748	543	588	1196	658	964	436	468	942	528	833	495	839	605	1135	712	756	572	813	1343	688	1248	1228	799
0.138	655.125	186.965	423	511	540	632	734	606	817	707	595	1039	607	538	520	426	870	517	677	1141	755	586	659	680	440	590	437	541	651	708	596	1194	455	754	816	624	415	556	579	714	991	564
0.148	577.725	152.815	479	557	653	500	375	770	498	385	414	635	577	572	338	432	721	479	446	474	616	535	358	665	612	692	756	1011	817	768	812	730	498	398	497	774	677	480	499	654	492	463
0.158	523.7	120.548	434	381	353	458	740	296	628	528	689	543	486	654	593	645	465	850	391	688	551	441	486	655	576	400	499	351	414	502	633	511	574	501	494	395	586	688	409	541	422	497
0.168	465.825	99.941	450	442	710	451	332	523	575	556	577	326	471	296	400	297	466	325	357	571	427	618	579	375	529	339	568	502	514	433	414	523	373	380	411	508	400	520	433	641	493	528
0.178	457	100.82	452	559	399	432	337	333	569	444	326	508	562	413	549	364	510	616	392	415	583	432	463	518	454	539	295	439	439	425	384	378	473	330	789	582	502	530	340	301	479	425
0.188	397.35	88.2789	403	411	265	443	427	363	333	258	275	404	404	400	369	423	513	321	423	416	420	647	400	311	457	398	452	394	354	417	591	563	409	517	430	373	410	296	362	308	204	330
0.198	375.3	71.8418	333	533	416	314	434	387	217	362	344	320	370	403	340	314	343	286	419	491	404	325	486	275	432	451	412	367	310	402	284	398	571	374	293	339	434	375	354	372	418	310
	Wildtype
	Dimer cooperativity = 10
WUS	Mean	S.D.	sim 1	sim 2	sim 3	sim 4	sim 5	sim 6	sim 7	sim 8	sim 9	sim 10	sim 11	sim 12	sim 13	sim 14	sim 15	sim 16	sim 17	sim 18	sim 19	sim 20	sim 21	sim 22	sim 23	sim 24	sim 25	sim 26	sim 27	sim 28	sim 29	sim 30	sim 31	sim 32	sim 33	sim 34	sim 35	sim 36	sim 37	sim 38	sim 39	sim 40
0.008	7600.32	123.703	7684	7700	7582	7582	7522	7610	7577	7661	7705	7550	7507	7523	7617	7629	7350	7691	7772	7396	7685	7771	7460	7953	7368	7616	7491	7667	7505	7695	7737	7799	7652	7542	7671	7638	7502	7529	7440	7472	7581	7581
0.018	17521.8	211.421	17525	17697	17747	17577	17624	17461	17296	17823	17544	17736	17737	17713	17561	17569	17823	17993	17818	17647	17162	17553	17194	17239	17251	17415	17588	17464	17453	17239	17483	17702	17740	17221	17253	17268	17567	17536	17678	17316	17393	17268
0.028	27568.1	199.921	27105	27252	27677	27675	27465	27852	28097	27682	27699	27360	27782	27617	27738	27802	27494	27788	27385	27387	27899	27553	27832	27458	27533	27513	27642	27681	27727	27352	27441	27475	27517	27400	27295	27615	27660	27445	27603	27420	27456	27351
0.038	35578.8	4279.37	36794	38563	36142	32790	37708	36455	37924	33402	38263	30418	38113	37973	37438	37578	38157	32623	37410	30294	37517	31213	28402	37582	34362	37605	37930	37540	16536	37899	37378	29153	37705	30650	37916	38212	38274	37721	37775	37841	37908	37990
0.048	32542.2	10299.4	1602	47423	17026	27247	31789	47785	38761	21753	38032	36615	25737	25563	37329	22226	23206	29090	34424	34009	41261	47123	24644	19163	23304	48311	47610	43543	47398	32201	43232	38375	35949	30615	39651	25913	32021	34503	19295	30778	25368	31814
0.058	18527.3	9441.44	31441	22124	14610	26210	20697	23828	29542	9218	28654	17949	16580	13627	12122	17268	4942	12573	30308	6749	11767	18914	15798	17274	28131	5757	11434	6059	7747	21101	8301	16176	6070	34063	28194	1791	21397	32291	20162	41310	23429	25483
0.068	5942.6	3591.07	3468	11656	4111	10471	8705	1363	2469	1937	7211	11183	4917	8569	4769	12452	9399	3229	8374	6994	9235	2111	5080	6365	4849	5593	536	2287	1717	10371	4810	3072	9886	15245	4230	4360	5775	5882	6779	1037	6422	785
0.078	3281.1	2660.29	3834	894	4507	7044	9416	2310	1955	1167	10673	1903	5191	2722	1575	1836	9068	2445	8593	3338	2567	2868	610	3836	1769	1925	2447	2319	3530	727	6450	623	6318	697	1163	5279	583	1949	2470	1488	886	2269
0.088	1347.8	966.089	991	1463	1465	870	443	1142	1008	1122	541	2161	260	2601	2686	1511	2860	661	2229	472	475	3694	1583	579	2717	473	148	597	1166	1336	621	1008	599	1332	682	163	2731	1410	969	3743	2729	671
0.098	860.875	448.42	1313	845	771	1385	898	309	316	307	855	1824	1596	668	2117	985	694	568	718	860	546	601	464	333	373	670	193	810	625	1029	1517	1058	451	744	580	564	1149	1075	1540	1378	601	1105
0.108	609.975	288.867	595	1525	497	901	334	424	386	695	689	435	481	369	438	788	792	738	369	1095	446	604	397	605	298	621	604	1342	698	624	1087	219	773	379	212	753	292	631	561	895	482	325
0.118	489.325	265.8	322	539	742	321	421	265	541	360	506	751	570	568	324	676	507	257	1175	302	361	386	599	414	254	1462	198	731	332	524	332	738	315	194	359	389	930	217	672	444	395	180
0.128	369.65	169.084	294	406	320	592	357	370	201	895	315	334	859	404	341	376	229	414	643	305	370	395	406	314	503	729	302	300	239	200	230	254	252	178	205	353	356	161	334	213	498	339
0.138	280.95	95.6111	299	193	472	174	287	309	207	313	279	266	205	468	329	168	209	305	366	354	274	309	462	231	406	130	223	454	497	298	157	261	284	300	214	269	227	187	283	145	170	254
0.148	300.025	114.53	258	319	341	334	277	335	196	314	198	380	321	605	467	156	155	157	186	532	272	375	275	132	208	254	377	569	464	312	250	268	347	417	209	227	304	320	264	309	176	141
0.158	253.65	77.1108	352	280	423	242	299	130	360	305	469	308	179	298	255	180	226	196	235	188	188	218	354	206	223	265	325	195	185	206	388	229	150	257	235	242	178	336	165	209	271	196
0.168	222.75	60.977	275	166	171	102	200	156	198	288	236	190	311	234	249	295	245	297	312	158	171	150	112	214	277	144	326	194	182	249	288	211	198	217	233	316	166	263	318	259	151	188
0.178	212.55	56.0476	237	176	306	223	152	182	206	332	196	199	182	214	227	168	119	281	384	155	204	299	210	163	206	151	199	169	288	173	143	276	214	187	185	239	228	227	175	160	192	275
0.188	184.325	51.2207	171	201	146	171	273	139	173	167	142	204	152	227	157	216	179	217	288	210	348	231	198	120	242	280	164	142	206	105	110	152	169	144	175	178	163	108	189	190	167	159
0.198	193.45	58.6454	152	181	156	148	148	200	292	209	150	159	206	182	221	120	278	273	254	164	146	305	186	201	111	307	132	148	148	226	129	188	283	144	151	261	319	117	152	199	222	170
Figure 6c
	WT
WUS	Mean	S.D.	sim 1	sim 2	sim 3	sim 4	sim 5	sim 6	sim 7	sim 8	sim 9	sim 10	sim 11	sim 12	sim 13	sim 14	sim 15	sim 16	sim 17	sim 18	sim 19	sim 20	sim 21	sim 22	sim 23	sim 24	sim 25	sim 26	sim 27	sim 28	sim 29	sim 30	sim 31	sim 32	sim 33	sim 34	sim 35	sim 36	sim 37	sim 38	sim 39	sim 40
0.008	7600.32	123.703	7684	7700	7582	7582	7522	7610	7577	7661	7705	7550	7507	7523	7617	7629	7350	7691	7772	7396	7685	7771	7460	7953	7368	7616	7491	7667	7505	7695	7737	7799	7652	7542	7671	7638	7502	7529	7440	7472	7581	7581
0.018	17521.8	211.421	17525	17697	17747	17577	17624	17461	17296	17823	17544	17736	17737	17713	17561	17569	17823	17993	17818	17647	17162	17553	17194	17239	17251	17415	17588	17464	17453	17239	17483	17702	17740	17221	17253	17268	17567	17536	17678	17316	17393	17268
0.028	27568.1	199.921	27105	27252	27677	27675	27465	27852	28097	27682	27699	27360	27782	27617	27738	27802	27494	27788	27385	27387	27899	27553	27832	27458	27533	27513	27642	27681	27727	27352	27441	27475	27517	27400	27295	27615	27660	27445	27603	27420	27456	27351
0.038	35578.8	4279.37	36794	38563	36142	32790	37708	36455	37924	33402	38263	30418	38113	37973	37438	37578	38157	32623	37410	30294	37517	31213	28402	37582	34362	37605	37930	37540	16536	37899	37378	29153	37705	30650	37916	38212	38274	37721	37775	37841	37908	37990
0.048	32542.2	10299.4	1602	47423	17026	27247	31789	47785	38761	21753	38032	36615	25737	25563	37329	22226	23206	29090	34424	34009	41261	47123	24644	19163	23304	48311	47610	43543	47398	32201	43232	38375	35949	30615	39651	25913	32021	34503	19295	30778	25368	31814
0.058	18527.3	9441.44	31441	22124	14610	26210	20697	23828	29542	9218	28654	17949	16580	13627	12122	17268	4942	12573	30308	6749	11767	18914	15798	17274	28131	5757	11434	6059	7747	21101	8301	16176	6070	34063	28194	1791	21397	32291	20162	41310	23429	25483
0.068	5942.6	3591.07	3468	11656	4111	10471	8705	1363	2469	1937	7211	11183	4917	8569	4769	12452	9399	3229	8374	6994	9235	2111	5080	6365	4849	5593	536	2287	1717	10371	4810	3072	9886	15245	4230	4360	5775	5882	6779	1037	6422	785
0.078	3281.1	2660.29	3834	894	4507	7044	9416	2310	1955	1167	10673	1903	5191	2722	1575	1836	9068	2445	8593	3338	2567	2868	610	3836	1769	1925	2447	2319	3530	727	6450	623	6318	697	1163	5279	583	1949	2470	1488	886	2269
0.088	1347.8	966.089	991	1463	1465	870	443	1142	1008	1122	541	2161	260	2601	2686	1511	2860	661	2229	472	475	3694	1583	579	2717	473	148	597	1166	1336	621	1008	599	1332	682	163	2731	1410	969	3743	2729	671
0.098	860.875	448.42	1313	845	771	1385	898	309	316	307	855	1824	1596	668	2117	985	694	568	718	860	546	601	464	333	373	670	193	810	625	1029	1517	1058	451	744	580	564	1149	1075	1540	1378	601	1105
0.108	609.975	288.867	595	1525	497	901	334	424	386	695	689	435	481	369	438	788	792	738	369	1095	446	604	397	605	298	621	604	1342	698	624	1087	219	773	379	212	753	292	631	561	895	482	325
0.118	489.325	265.8	322	539	742	321	421	265	541	360	506	751	570	568	324	676	507	257	1175	302	361	386	599	414	254	1462	198	731	332	524	332	738	315	194	359	389	930	217	672	444	395	180
0.128	369.65	169.084	294	406	320	592	357	370	201	895	315	334	859	404	341	376	229	414	643	305	370	395	406	314	503	729	302	300	239	200	230	254	252	178	205	353	356	161	334	213	498	339
0.138	280.95	95.6111	299	193	472	174	287	309	207	313	279	266	205	468	329	168	209	305	366	354	274	309	462	231	406	130	223	454	497	298	157	261	284	300	214	269	227	187	283	145	170	254
0.148	300.025	114.53	258	319	341	334	277	335	196	314	198	380	321	605	467	156	155	157	186	532	272	375	275	132	208	254	377	569	464	312	250	268	347	417	209	227	304	320	264	309	176	141
0.158	253.65	77.1108	352	280	423	242	299	130	360	305	469	308	179	298	255	180	226	196	235	188	188	218	354	206	223	265	325	195	185	206	388	229	150	257	235	242	178	336	165	209	271	196
0.168	222.75	60.977	275	166	171	102	200	156	198	288	236	190	311	234	249	295	245	297	312	158	171	150	112	214	277	144	326	194	182	249	288	211	198	217	233	316	166	263	318	259	151	188
0.178	212.55	56.0476	237	176	306	223	152	182	206	332	196	199	182	214	227	168	119	281	384	155	204	299	210	163	206	151	199	169	288	173	143	276	214	187	185	239	228	227	175	160	192	275
0.188	184.325	51.2207	171	201	146	171	273	139	173	167	142	204	152	227	157	216	179	217	288	210	348	231	198	120	242	280	164	142	206	105	110	152	169	144	175	178	163	108	189	190	167	159
0.198	193.45	58.6454	152	181	156	148	148	200	292	209	150	159	206	182	221	120	278	273	254	164	146	305	186	201	111	307	132	148	148	226	129	188	283	144	151	261	319	117	152	199	222	170
	950M
WUS	Mean	S.D.	sim 1	sim 2	sim 3	sim 4	sim 5	sim 6	sim 7	sim 8	sim 9	sim 10	sim 11	sim 12	sim 13	sim 14	sim 15	sim 16	sim 17	sim 18	sim 19	sim 20	sim 21	sim 22	sim 23	sim 24	sim 25	sim 26	sim 27	sim 28	sim 29	sim 30	sim 31	sim 32	sim 33	sim 34	sim 35	sim 36	sim 37	sim 38	sim 39	sim 40
0.008	6372.02	108.911	6242	6585	6348	6385	6388	6428	6486	6370	6372	6464	6188	6272	6399	6584	6538	6259	6463	6306	6260	6511	6216	6352	6515	6373	6389	6524	6161	6245	6469	6390	6322	6371	6414	6201	6245	6341	6410	6411	6397	6287
0.018	14593.6	188.9	14693	14608	14498	14538	14494	14534	14507	14435	14708	14757	14473	14389	14394	14988	14558	14583	14989	14811	14312	14501	14304	14485	14313	14807	14660	14290	14881	14547	14735	14829	14566	14733	14752	14187	14589	14681	14634	14531	14684	14767
0.028	22978	209.38	22839	23203	22915	23352	22932	23095	23180	22843	23149	22743	23220	22949	22769	22521	23195	23027	22511	22673	22782	23023	22821	23268	23133	22945	22598	22808	23232	23226	22896	23024	23202	22965	22922	22995	23301	23083	22976	22935	22995	22876
0.038	31370	357.577	31795	31855	31855	30992	30853	30994	31047	31805	31364	31351	30946	31695	31268	31577	31304	31184	31207	31604	31376	31743	31444	31270	30576	31929	31566	31140	31618	31363	31355	30908	31065	31502	31533	32030	30443	31389	31224	31430	31640	31562
0.048	39368	563.594	40057	39201	38900	39543	39684	39963	40144	39043	39912	39755	40018	39501	38319	39938	39522	39610	38990	38771	38077	39082	38830	39611	38949	39589	40222	39269	39887	39221	38510	38909	38308	39702	39234	39608	40172	39547	39668	38965	39956	38534
0.058	46095.4	1125.32	47206	48282	45641	47434	46417	44653	45975	47868	44392	45652	47258	44417	46226	45589	45776	46778	45801	46551	46298	45402	47890	46078	45198	48709	46847	47119	46689	47246	45741	45649	45395	46916	45436	44045	45898	45113	45704	44048	45139	45339
0.068	48971.2	1879.92	48619	48389	46197	47529	47117	47684	51020	49373	46769	49984	51223	48997	51053	47289	45481	47701	48567	49783	50432	50310	48544	48404	48090	49308	46235	50757	48276	50426	51840	50668	47822	48578	54554	50454	48382	50417	47981	46329	46851	51414
0.078	46086.1	3239.04	47680	48055	43883	45516	40901	50465	46296	45996	50950	40987	50021	44772	42956	47096	45927	46767	41575	48764	44362	48758	46632	50304	43931	42887	43163	40961	52571	42395	48904	52321	47421	51501	46125	42934	44289	47116	43392	47044	45013	42812
0.088	37660.7	3395.25	37048	35296	37675	40358	37939	38312	39229	33140	37921	37153	38544	33697	37156	36186	42016	33730	44394	36896	42999	35533	34884	35568	38301	36687	38058	34503	45304	33009	33948	38327	42293	35142	33644	41809	30406	42672	40601	36061	40854	39136
0.098	27284.7	2624.5	30915	25624	25372	24554	26892	30995	31314	30448	28331	29995	25638	27953	25697	25487	24783	25958	27395	24707	26852	30986	24195	28238	30119	25254	27825	25684	28316	32987	27038	23032	26515	21429	27396	29027	22602	26540	28089	29728	30617	26861
0.108	18372	2718.31	17064	19588	18398	15907	16881	19454	15414	20794	18941	19262	14227	17655	21263	19622	17350	13111	17133	19282	14250	17719	18778	20940	26590	15596	18723	19227	16848	20233	21307	16430	18995	14734	23713	14737	17369	18814	17274	23173	19722	18364
0.118	12253.8	2346.46	10271	15938	11683	14674	14167	11542	10532	11756	11688	12321	19242	8822	8395	10172	13458	13941	12439	14351	10279	16615	13209	11692	10899	11803	10472	10149	11044	14599	15007	10686	10916	10832	11951	16287	12157	8557	14294	11037	12137	10138
0.128	8473.67	1464.9	8800	10443	7503	8834	8995	9602	6637	8681	11022	10564	10127	9548	7036	7044	10576	7816	6873	9138	5974	8038	10007	10238	7983	9028	9345	7001	7207	8650	7978	7631	8605	4836	7534	5551	8031	7676	9595	9082	9940	9778
0.138	6322.7	1052.82	5966	7237	5967	5442	6712	7330	5031	4335	5222	7033	6964	5956	7673	5689	5197	5470	4091	7699	6351	4952	6351	6483	5659	5710	6698	6250	6027	7902	7174	6003	6408	6152	7509	5409	6567	5131	8239	8881	7002	7036
0.148	4676.07	859.81	4299	4336	4654	4457	4148	4245	5313	5980	6422	5000	4795	5662	6189	3690	4565	6257	3536	4790	5033	3816	3530	3634	6550	4721	4857	4039	5752	4644	3691	4589	4476	3706	4919	3823	4261	3469	5704	3792	4651	5048
0.158	3586.5	604.309	3986	3160	3931	3492	2875	3340	3454	4262	2986	2966	4454	3812	4810	3511	4273	4749	3530	2663	3381	4162	3999	4178	3275	3123	5140	2868	2885	3461	3366	2762	2579	3867	3665	3815	3494	3256	3380	3097	3586	3867
0.168	2862.75	429.794	3835	2976	2792	3300	2918	3911	2366	2565	3471	3082	2804	3086	2753	2530	2862	2556	3270	2704	3072	2525	2814	3472	2831	2881	2675	2643	1936	2735	2784	2965	1776	2320	2973	2425	2886	2663	3394	3011	2677	3271
0.178	2555.95	391.534	2402	2676	2192	2148	2007	1944	2204	2610	2190	3020	2971	2662	2705	2214	2942	2951	3304	2785	2598	3011	2463	2590	1732	2535	2779	2772	1516	2681	3293	2647	2662	2944	2673	2540	2050	2792	2602	2294	2724	2413
0.188	2107.35	296.466	2379	2172	1657	2699	2551	2324	1902	1734	2101	1689	1629	1695	1901	1957	2540	2278	2489	2040	2120	2063	2373	2380	1866	1915	1974	2289	2561	1992	2222	2251	2273	2186	2130	2295	1655	1582	1794	1908	2379	2349
0.198	1843.4	280.437	2193	1538	1917	1748	1986	1569	2423	1954	2050	1158	1914	1970	2272	1730	1897	2115	2184	1670	1757	1507	2227	1681	1921	1828	1298	1611	1692	2138	1724	1722	1735	1779	1798	1641	1974	1486	1499	2258	2224	1948
Figure 6d
	950m
WUS	Mean	S.D.	sim 1	sim 2	sim 3	sim 4	sim 5	sim 6	sim 7	sim 8	sim 9	sim 10	sim 11	sim 12	sim 13	sim 14	sim 15	sim 16	sim 17	sim 18	sim 19	sim 20	sim 21	sim 22	sim 23	sim 24	sim 25	sim 26	sim 27	sim 28	sim 29	sim 30	sim 31	sim 32	sim 33	sim 34	sim 35	sim 36	sim 37	sim 38	sim 39	sim 40
0.008	6295.07	119.795	6372	6225	6292	6159	6153	6103	6392	6313	6484	6267	6352	6605	6300	6327	6200	6239	6283	6490	6486	6396	6252	6193	6348	6412	6014	6417	6330	6245	6117	6370	6204	6261	6225	6184	6466	6283	6229	6222	6284	6309
0.018	14154	185.7	13889	13919	14218	14418	14239	14411	14091	14213	13526	14104	14047	14342	14453	14167	13963	14244	14303	13916	14287	13981	14106	14252	14233	14285	13980	14176	14337	14074	13930	14208	14027	14199	14436	14124	14351	14273	14218	14191	13963	14064
0.028	21784	432.98	21842	21968	21880	20504	21437	21706	21927	22472	22219	22165	21879	22063	22245	21820	21114	20825	20966	21946	21373	21905	22278	21981	22324	21487	21799	21719	22102	21605	22009	21964	21713	21960	22384	21133	21545	21564	21501	22155	21784	22096
0.038	28312.9	1101.66	28560	25759	26784	29062	28422	27281	26238	28283	30202	27891	26472	26120	29674	28115	28758	27902	29589	29680	29109	29129	29639	29910	27876	27463	29516	28877	27975	29038	28650	29165	27284	27041	27862	28944	28069	29187	27460	28667	28339	28523
0.048	30983.5	2704.91	35820	32279	34634	25745	29753	30781	33917	30997	32746	28521	35605	29396	27249	33512	35395	26822	29886	32918	30541	31356	27711	28971	32318	31522	32235	34659	26430	27116	29434	27653	32896	28000	32632	29824	32064	32928	31779	28578	31642	33077
0.058	28061.5	3225.28	27911	30758	27734	32793	29089	31744	31147	31386	27994	25535	21752	31833	28042	28304	27043	26717	29135	31087	28838	25878	23432	23169	29354	28189	22999	26673	32683	27774	30890	26150	27349	20079	31277	25050	26474	29385	29064	23134	30767	33849
0.068	22959.8	3677.49	25397	18402	23446	27686	18475	21253	23438	17956	20178	24142	20216	27210	22166	23128	29951	24688	18550	18664	29616	25298	24296	20450	19518	22176	22529	26996	18030	29038	18489	26267	22051	20559	22856	23688	22433	16562	23837	23064	31645	24047
0.078	17958.9	2024.71	15217	18201	16823	16400	19161	18452	15911	17992	18820	21453	19667	18366	19077	15091	20378	18120	21647	17361	18028	14565	15910	13803	15908	20656	20099	19447	15773	15032	16492	17721	20739	18079	21005	19351	19235	19090	19484	17285	16479	16037
0.088	15181.5	1622.63	15016	14829	13140	14594	14824	13505	15703	11917	15573	16343	17194	15135	14888	15098	13943	17408	15803	18971	14610	15424	19417	16386	13430	17077	14154	16391	14659	14765	13457	15791	15196	15723	15251	16661	10734	15106	14613	15803	14677	14049
0.098	13636.2	1424.62	14572	14239	13259	12287	18527	12340	11560	13003	13183	15094	12047	12133	13465	14857	14545	15701	11778	12529	14697	11511	12255	12334	13876	14724	15535	12214	12244	13926	14889	14071	13047	13533	15579	12851	13380	14175	12693	14455	13938	14401
0.108	12726.1	822.524	12355	12627	12930	12476	12304	12349	12927	13484	12095	11998	12911	13575	13320	13409	12451	13408	13652	11398	11198	12992	12264	12797	12169	11710	15086	13027	13196	12494	12197	11835	13188	12362	12757	11190	13859	14485	11864	13158	12254	13294
0.118	12320.2	573.319	11619	12065	12627	11631	12254	12462	12939	11845	12956	12176	12035	12248	12271	11923	13062	12753	12297	11057	11901	12332	12806	12258	12208	11971	13188	13216	11900	13967	12105	12449	13108	11905	12865	12972	11931	12198	11529	11718	12315	11748
0.128	12038.5	532.36	11630	11283	11786	11734	12236	11873	11306	11539	12712	11249	12254	12559	11638	11863	11925	11664	11445	11627	12067	13142	12503	12734	13267	12007	12108	11930	11888	12624	11504	13061	12552	12038	12273	11633	12309	12428	12268	12080	11803	10996
0.138	12198.8	511.491	12038	12650	11709	12030	12584	12159	11746	11305	12041	12664	12816	11693	12005	11755	13461	11905	12029	11972	11641	12105	12369	12330	12708	12221	11975	12387	12013	12375	12301	11966	11289	11980	12162	12698	12559	11704	12149	13928	12675	11856
0.148	12057.4	351.899	11842	11706	12343	11280	12546	12280	11872	12024	12164	12627	11867	12121	11885	11673	12143	12610	12126	12110	12330	12134	12281	12990	11967	12273	11939	12035	11616	11514	11881	12555	11845	11711	11912	12498	11726	12311	11881	12289	11826	11562
0.158	11820.8	303.104	11610	12222	11765	11618	11777	12093	11598	11736	11596	11483	12165	11737	11916	12180	11408	11218	11839	11610	12256	11966	11950	11739	11988	12106	11301	11695	11867	11530	12276	11778	12078	11403	11594	11945	12677	11675	12101	11940	11493	11903
0.168	11867.5	258.528	11940	12161	11689	12224	12150	11181	11666	11821	11885	11928	12164	12155	12085	11917	12040	12075	11852	11770	12016	11825	11231	11580	11627	11298	12008	11902	12001	11910	11583	12065	11677	11906	11897	11646	11948	11899	11807	11866	12417	11889
0.178	11731.8	295.407	11943	11359	11713	12016	12076	12275	11906	11458	11788	11274	12329	11952	11980	11305	11965	12030	12116	11610	11545	11477	11821	11569	11793	11852	11416	11567	11296	11323	11517	11614	11805	11530	11982	11434	11906	11517	11733	11931	11305	12242
0.188	11603.3	264.279	11929	12197	11603	11563	11721	11550	11779	11781	11425	12101	11684	11591	11495	11285	11398	11549	11408	11561	11426	11685	11801	11384	11544	11643	11420	11855	12024	11976	11560	11572	11642	11582	11540	10776	11612	11242	11158	11933	11459	11677
0.198	11641.8	285.28	11364	11621	11625	11855	11648	11843	11802	11923	11075	11929	11707	12160	11738	11315	11624	12127	12099	11869	11740	11270	11075	11150	11418	11691	11414	11384	11834	11750	11539	11337	11742	11515	11551	11896	11581	11582	11562	11858	11278	12181
	970m
WUS	Mean	S.D.	sim 1	sim 2	sim 3	sim 4	sim 5	sim 6	sim 7	sim 8	sim 9	sim 10	sim 11	sim 12	sim 13	sim 14	sim 15	sim 16	sim 17	sim 18	sim 19	sim 20	sim 21	sim 22	sim 23	sim 24	sim 25	sim 26	sim 27	sim 28	sim 29	sim 30	sim 31	sim 32	sim 33	sim 34	sim 35	sim 36	sim 37	sim 38	sim 39	sim 40
0.008	5413.52	101.789	5401	5401	5296	5454	5230	5527	5619	5358	5475	5502	5587	5507	5375	5331	5369	5448	5277	5626	5267	5376	5279	5520	5574	5466	5385	5434	5368	5375	5350	5527	5516	5345	5298	5423	5394	5461	5309	5309	5475	5307
0.018	11941.6	123.027	11890	11933	11887	12227	11802	12025	11962	11786	12075	11581	12084	11949	12071	11993	11791	12023	11873	11894	11884	12045	11923	11917	11921	11979	11854	11898	11916	11816	12126	12193	12003	11831	11914	12029	12051	11903	12016	11995	11762	11843
0.028	18113.4	155.842	18065	18350	18019	18394	18020	18078	18018	17967	18058	17896	18147	18112	18280	18144	17940	17947	17974	18135	18165	17911	18157	18259	18256	18481	18075	18078	18024	18285	18061	18023	18141	17895	18485	18048	18271	18016	17843	18071	18275	18172
0.038	24025.3	198.087	24355	23985	23858	24352	24065	23717	24215	24019	24247	23803	23871	23941	23837	24000	24087	24253	24318	24004	23996	24066	23626	24310	23804	24341	23992	24012	24235	24114	23833	24172	24211	23788	24004	23997	23725	23733	24067	23929	24238	23891
0.048	29608.4	231.061	29498	29644	29820	29429	29867	29192	29918	29518	29487	29564	29592	29661	30134	29369	29824	29526	29814	29664	29533	29600	29477	29273	29566	29550	29468	29976	29645	29436	29489	29166	29550	29950	29259	30013	29649	29804	29873	29452	29777	29308
0.058	34866	221.229	35056	35046	34866	34934	34603	34812	35077	35147	34989	34908	34644	34601	35002	34616	34592	34684	34302	34905	35169	34655	35037	34779	34943	35182	34883	34750	34944	34938	34526	35086	34633	34786	34962	35127	34914	35184	34932	34385	34989	35052
0.068	39681.8	290.614	40091	40462	39945	39341	39928	39824	39524	39584	39786	39778	39494	39548	39636	39674	39242	39845	39490	39819	40184	39642	40026	39698	39305	39630	39709	39830	39199	39649	40228	39384	39890	39483	39389	39940	39163	39592	39914	39449	39455	39501
0.078	44043.4	339.699	43998	43605	44088	43756	44088	44334	44012	44019	44620	43770	43819	43860	43941	44268	44456	44333	43815	44493	43775	43917	43877	44883	44322	44360	43373	44239	43923	43900	44205	44337	44398	43830	44298	43512	43637	43671	44321	43720	43519	44444
0.088	47876	410.915	47892	48312	47772	47521	46857	47710	47475	48032	47633	48134	48386	48078	46927	48075	48434	48501	47598	48387	48050	47817	48094	47220	47923	47492	47866	47883	48199	47813	48348	48045	47338	47934	47506	48312	48286	47068	47860	48041	48116	48106
0.098	51089.9	526.284	50402	50729	51815	50182	51427	50569	51721	51275	50932	51141	50781	51721	50825	50459	50962	50906	50847	50955	50818	52116	50790	51014	51871	50789	51299	50793	51325	50875	51136	49901	51002	51277	50699	51447	52212	51141	51065	50695	51355	52327
0.108	53693.5	675.568	54024	53955	53857	53017	52064	53690	53130	53614	54915	54224	52701	53646	53790	53199	53500	54416	54249	53055	54394	55237	52647	54257	53281	53797	54082	53554	53208	54106	53549	54511	52265	53835	53832	53924	53092	52990	53915	53463	54145	54610
0.118	55571.3	824.116	55031	54912	53662	55727	55527	54866	55112	54946	54646	56706	56032	55857	56803	54731	55983	56701	56944	55710	55324	55076	56597	55828	55658	55157	56771	55572	55473	55311	56464	55325	54127	56904	55375	54828	56384	56014	56705	54836	54491	54735
0.128	56605.3	890.4	56831	56174	57780	56717	55145	56889	58233	57949	56516	57149	55909	54945	56548	56638	55571	57489	55770	56445	58290	55309	56477	56461	55700	56688	54802	56737	57179	56761	57187	56768	56894	57052	56032	55276	56791	56540	57027	58695	56651	56199
0.138	56167.5	1047.13	56210	54900	56848	56171	56416	54602	55182	57962	56293	55379	55891	56439	55823	55092	58101	55500	55847	55125	57059	56402	55572	56959	55963	56581	55547	56200	56644	57170	54891	57781	56577	56620	57179	59093	55351	54521	55467	57484	55057	54801
0.148	55697.2	1084	55501	57222	54166	55003	56000	57297	54867	55659	55942	56821	55208	54876	54700	57653	55974	56905	55985	56260	54932	56355	56712	54993	54947	55875	54680	57144	56880	55076	54788	55235	55552	57674	56743	57436	53702	54354	53959	55563	54772	54478
0.158	54257.4	1021.28	53844	55940	55170	55287	54240	55831	55126	54742	55312	55616	55084	54879	54446	53406	52867	53443	55113	53176	53112	54143	54800	54024	53458	55502	55494	53760	53274	54559	53888	52674	53866	54950	55493	53717	54148	54177	54675	52667	52082	52312
0.168	53423.6	1229.57	52346	51060	52470	51002	54353	54455	54708	54392	54211	53687	52987	53261	53921	52499	52465	52362	53693	53641	56042	53652	53389	52945	54854	53296	51553	53678	55292	53143	55037	52624	54215	54762	51271	53535	55102	52126	53087	55121	51952	52753
0.178	51114.8	1246.01	51377	50953	50879	50417	51227	51551	52432	52967	51559	48471	52053	51480	52727	52498	51051	52077	52787	52626	50424	52249	48904	52935	50115	50161	51297	50738	52777	51456	51013	51362	50483	49786	49870	51350	50444	51548	48278	49280	49040	51948
0.188	48807	1051.63	48531	49136	48818	48258	49080	48724	49264	49146	49485	48689	49316	47252	48790	48965	49878	49402	50316	50047	49783	49226	50051	48381	48323	46123	48811	46051	49289	47569	47051	48189	49576	49305	49366	48137	48293	49350	50995	48421	49726	47168
0.198	46491.1	1141.91	45643	47384	46224	46200	43899	45472	47077	47735	46436	46485	46983	44614	47664	45563	44651	46054	48017	46507	46993	46763	48926	46182	46837	45648	45948	47403	47994	44691	47536	46348	44769	45749	47019	48724	46536	47072	48034	45637	45807	46418
Figure 6e
	Wild Type
WUS	Mean	S.D.	sim 1	sim 2	sim 3	sim 4	sim 5	sim 6	sim 7	sim 8	sim 9	sim 10	sim 11	sim 12	sim 13	sim 14	sim 15	sim 16	sim 17	sim 18	sim 19	sim 20	sim 21	sim 22	sim 23	sim 24	sim 25	sim 26	sim 27	sim 28	sim 29	sim 30	sim 31	sim 32	sim 33	sim 34	sim 35	sim 36	sim 37	sim 38	sim 39	sim 40
0.008	13127.6	572.579	13333	13681	13726	13402	12779	12951	13077	13119	13049	13595	12801	12454	12401	13793	12896	12657	12081	13646	14076	14100	12888	12243	12640	13014	13228	12906	11937	12755	13754	13774	12983	14125	14007	12699	13636	12356	13226	13353	12696	13266
0.018	49562.7	1434.14	49911	50866	51655	49311	50286	48102	48744	48058	47295	48989	49867	47742	49593	49430	49403	46785	49309	49121	48083	49437	48860	48822	51289	52032	49250	51798	49030	51917	48798	50194	50384	46416	48858	50094	52638	49542	48720	50916	49435	51528
0.028	87495.2	1700.59	87689	87171	85528	88357	84218	89657	88404	89247	89348	88170	88279	86309	87544	88297	88513	87494	87607	90488	87126	88811	88070	86603	89398	87243	84029	89548	88714	88148	84605	87516	84570	85788	85560	87647	86139	87105	87136	88901	84281	90549
0.038	103064	1341.24	101102	104617	104287	103891	104396	101990	102905	104229	101298	103856	102751	102373	102340	101671	105113	100800	102827	104889	101141	105301	102010	103677	101868	104790	104063	101622	104078	101776	102488	105294	101710	102650	103857	104295	102731	101818	103788	104330	100992	102965
0.048	97561.6	1138.46	95231	98350	98722	97797	97057	97485	98050	96287	95478	96503	97673	97444	97357	97932	97416	96161	97288	98565	99045	98431	96549	100308	98102	95345	97918	96823	99711	97380	96493	97229	97980	99410	97653	97838	96889	96343	98619	98975	97118	97511
0.058	84353.3	1056.97	81546	84943	84942	84988	83666	83510	85816	83089	82952	84636	83948	83768	84406	83108	84978	84918	83236	85301	84824	83319	84301	85197	86279	83987	83832	84091	84255	84915	86068	85364	84706	83334	85938	83866	85558	83107	85813	84569	82585	84472
0.068	71807.2	832.475	70315	70645	71344	72457	72450	70977	72145	71936	72719	71593	71952	71847	73397	73608	71774	71496	72205	72672	69949	72244	71056	71077	71100	71686	71310	72013	71577	72708	72291	71654	71434	71990	72045	72678	71612	70326	70713	71634	72240	73421
0.078	61689.6	731.022	61320	61876	60995	61970	63294	60511	62524	61926	61935	62874	62239	60446	60567	62830	61461	61523	61312	62436	61217	61569	61309	60430	62751	61345	61176	61890	61438	61528	60801	61724	61427	61489	60725	62219	61750	61486	61657	62278	63267	62067
0.088	55294.5	784.008	56097	56385	54566	53773	54900	55489	54707	56069	54998	54814	54431	55542	54828	55369	55863	56709	55585	55310	53990	56237	56078	54980	54221	54993	56268	54992	56130	56184	55089	55030	55894	55259	55722	54646	55769	55912	54370	55650	55747	53184
0.098	50706.4	574.837	50759	50097	51583	50868	51496	50655	50396	49811	50768	50366	50553	51556	50227	52046	49910	51179	50586	50760	50632	50475	50902	50202	50352	50838	51199	49991	51160	50088	51264	49833	51098	49424	51157	51180	51468	51061	49978	50873	50614	50851
0.108	47810.1	422.797	47925	48075	47404	47731	47982	48148	46783	47866	47959	47593	47678	47851	48410	47898	47567	48312	47889	46856	47892	47380	47456	47748	48602	47964	47997	48348	47874	47368	47702	47598	48715	47706	48180	47587	47465	48503	47447	47591	48150	47203
0.118	46194.8	338.648	46074	45962	45535	46722	46141	45726	46435	45920	46078	46403	45845	46409	46797	46332	46116	46373	46460	47105	45961	45715	45815	46423	46561	46447	46008	46270	46421	46766	46333	46094	46187	46280	46056	46065	46027	45568	46235	45978	45827	46324
0.128	45280.8	366.824	45217	45268	44758	45031	45199	45831	45072	44938	45033	44498	45547	45663	45378	44697	45458	45011	45604	45143	45119	45317	45051	45120	44919	45148	45099	45416	45260	45800	45596	45242	45997	44866	45843	45641	46210	45171	44975	45061	45391	45643
0.138	44938	325.562	45122	44583	45536	44663	44796	45029	45237	44807	45306	45029	44915	45262	45218	44826	45046	44980	45062	45282	44658	44321	44658	45300	44614	44863	45023	45219	44534	45247	45290	44750	44255	45039	45120	45008	44912	45195	44354	44915	45347	44200
0.148	44927.4	310.422	45255	44248	45136	44857	44736	44919	44937	45239	44171	45289	45120	44725	45286	45082	44897	44665	45746	44866	44788	45197	44849	44701	45007	44458	44948	44862	44824	44859	45368	45023	45113	44893	44718	44811	44795	45232	45381	44830	44897	44370
0.158	45040.1	360.414	44672	45595	44594	45069	45381	45419	44835	45331	45009	45757	45000	45796	45438	45057	44889	44967	44842	45195	45431	44196	44593	44667	44967	44933	45659	45252	44960	44596	45182	44396	44616	45112	44906	45115	45394	45094	45027	44878	44936	44849
0.168	45432.2	302.625	45971	45646	45548	45166	45247	45408	45215	45167	45682	45345	46124	45389	45353	45500	45475	45316	45685	45038	46019	45228	45193	45458	45322	45066	45452	45171	44930	45258	44892	45871	44998	45828	45083	45736	45519	45549	45398	45743	45599	45699
0.178	45855.9	269.342	45995	45467	45453	46014	45540	45950	46256	46165	46058	45857	46034	46255	45980	45874	45790	46338	45648	45895	45835	46211	45930	45242	46239	45489	45835	45489	45481	45394	45751	45995	45931	45986	45877	45691	45770	46062	45675	45891	46190	45705
0.188	46229.2	307.132	46459	46417	46146	45980	46526	46231	46544	46489	46330	46383	45848	45940	45666	46205	45747	46820	46014	46829	45757	46233	46354	46121	46219	46023	46196	46099	45806	46837	46516	46483	46402	46279	46378	46002	46036	46214	45680	46705	46113	46142
0.198	46682.2	242.58	47025	46587	46995	46282	46645	46877	46584	46634	47031	47041	46349	46320	47193	47011	46455	46836	46565	46541	46460	46251	46522	47034	46710	46859	46489	46882	46687	46483	46679	46480	46648	46567	46394	46621	46722	46768	46515	46601	46976	46970
	950M
WUS	Mean	S.D.	sim 1	sim 2	sim 3	sim 4	sim 5	sim 6	sim 7	sim 8	sim 9	sim 10	sim 11	sim 12	sim 13	sim 14	sim 15	sim 16	sim 17	sim 18	sim 19	sim 20	sim 21	sim 22	sim 23	sim 24	sim 25	sim 26	sim 27	sim 28	sim 29	sim 30	sim 31	sim 32	sim 33	sim 34	sim 35	sim 36	sim 37	sim 38	sim 39	sim 40
0.008	10941.2	624.934	10597	10694	11518	10999	8758	10684	11914	10867	10650	12103	10704	10720	10406	11268	10773	11419	10362	10567	10252	11404	9921	11831	10310	10864	10648	11111	10996	10599	11394	11332	12109	11578	11449	10679	10607	10873	11143	11174	11586	10785
0.018	41486.8	1324.95	39204	41984	39395	41397	42017	40729	42820	42389	44076	39800	41121	38953	40910	42309	39513	42613	41370	41639	41761	41487	39230	40362	42445	42130	40567	43100	41942	39810	42606	43080	43411	42559	41899	41124	41938	41127	43627	40650	42585	39794
0.028	74627.6	1486.22	75642	71625	74544	73667	73419	75720	70982	75231	74570	73096	76159	73073	76122	74545	74715	75018	74145	73600	75719	75416	76433	71961	75647	73663	76978	75520	74910	74173	77807	74219	74053	75010	74004	74300	73839	76343	73856	73681	77851	73848
0.038	90543.6	1309.98	90132	90244	91291	89927	91068	90151	91253	89101	90028	90089	90259	88274	91271	91012	90503	92516	88949	92507	88525	89938	92097	92791	93446	90470	90611	90071	90817	91197	90590	90769	88234	92880	88237	92343	89539	89991	88846	89667	91146	90962
0.048	89726.4	1178.41	89278	89411	90437	88360	89904	90000	89383	89901	88468	89415	88227	90206	89438	91881	87892	91068	89715	90776	89926	88291	90766	88059	88488	92473	88970	90123	91435	89470	90620	90230	87319	87994	89048	90683	91255	90088	88857	90510	91211	89480
0.058	79035.4	1151.71	78017	79035	80380	78056	78327	80201	78297	77903	78166	80050	77314	77656	79591	80068	79748	79891	80960	77543	79009	79041	77772	78605	80064	78083	80334	77990	80100	78865	80044	78584	81166	79245	78503	78336	76988	78250	77432	80427	80744	80629
0.068	66790.4	952.291	66760	65640	67762	65510	67405	68563	66417	65697	66897	67384	68499	65701	65602	67480	66597	67765	66811	65829	68189	66562	67435	66091	68333	68049	64958	65514	66714	65494	66546	66974	67585	66769	67040	65980	67185	66560	67145	67708	67113	65355
0.078	56099.4	1012.26	54849	55982	54603	57983	57986	55451	55831	56725	54707	55460	55632	57233	55909	54414	54930	55922	56789	56754	55369	56545	55933	57166	56059	56544	56722	57087	56096	56401	56079	55356	56663	55228	57856	54753	57241	56739	53849	56708	57179	55244
0.088	48023.9	722.851	47570	47294	48533	47347	48794	47526	47631	48489	47216	47097	47990	48370	47493	48422	47497	49342	47684	47678	48424	48161	47522	48121	48810	47378	46676	49984	48675	48778	48080	48147	48019	47405	47802	47850	48820	47697	47263	49843	47677	47850
0.098	42218.1	519.644	41999	41677	42503	41853	41925	41331	41860	41477	42892	42535	43340	41986	41258	42088	42167	42888	41953	43268	42146	41984	42532	42006	42323	41695	42192	42312	43013	42301	42374	42006	41433	42183	41824	42465	41881	41890	42686	42959	42322	43196
0.108	38133.1	582.684	37122	38686	37295	36941	38193	38181	38306	38169	37683	37442	38130	38347	37918	38734	37978	37620	37855	38499	38185	37868	39113	39086	38224	39154	37745	37984	37319	37703	37984	38709	37296	38837	37665	37605	38955	38330	38935	38429	38184	38916
0.118	35192.3	422.574	36244	35438	35263	34854	36061	35358	35867	34793	35190	35697	35169	35469	35223	35516	35906	34899	34465	34849	35729	35149	35262	35439	34897	35187	35038	34904	35192	34926	34893	34460	34552	35199	35301	35383	34988	34922	35234	34932	34390	35455
0.128	33144.2	335.621	33326	33420	32350	33482	32814	33521	33230	32842	33000	33512	32607	33350	33222	33248	33439	33201	33575	33173	32741	33342	33192	33433	32881	33174	33027	32906	32619	32988	33563	33094	32826	33432	32512	32948	33377	33371	33069	32691	33429	33839
0.138	31963.8	371.993	32310	32433	31974	31904	32142	31971	32156	31756	32078	31682	30962	31770	31713	32165	32424	31548	31720	32119	32012	31811	32110	32077	32409	31006	32414	32592	32138	32127	32520	32369	31989	31365	31753	32047	32101	31962	31411	31929	31530	32055
0.148	31163.7	368.522	30760	31070	30474	31772	30608	31261	31654	30390	31282	31459	31788	31200	31313	31095	31780	30987	31455	30762	31052	30953	31154	31053	31627	30670	31278	30738	30976	31844	31336	31508	31411	30979	31211	30921	31040	31112	31392	31522	30822	30839
0.158	30605.8	356.949	31262	30435	30815	31203	30160	30453	30884	30330	30756	30232	30691	30917	31030	30394	30172	30693	30643	30617	30278	30035	30056	30223	30731	30575	31066	30006	30846	30379	30914	30740	30790	30571	30338	31388	30203	31011	30379	30794	30943	30279
0.168	30480.5	287.172	30174	30617	30221	30376	30254	30602	30720	30680	30517	30200	30680	30016	30812	30588	30279	30891	30693	30334	30937	30153	30441	30271	30135	30654	30442	30320	30539	30527	30030	30535	30016	30326	30110	30235	30975	30894	31032	30886	30709	30399
0.178	30627	315.172	30636	30708	30345	31071	30843	31055	30495	31022	30906	30862	30674	30322	30784	30101	30335	30425	30799	30852	30386	30757	30718	30895	31382	30833	30847	30404	30601	30276	30005	30807	30150	30002	30491	31065	30536	30404	30592	30263	30774	30656
0.188	30715.3	242.942	30912	30850	31171	30779	30409	30670	31259	30639	30515	30052	30895	30501	30961	30855	30983	30727	30375	31137	30475	30658	30577	30598	30541	30594	30696	30594	30565	30763	30712	30682	31078	30400	30910	30585	30937	30790	30709	30669	30927	30461
0.198	30935.1	235.953	31246	31007	31234	30593	31193	30950	30591	31267	30567	30761	30686	30825	30820	30986	30919	30806	30676	30913	31037	30894	30876	31225	30956	30833	31341	30909	30965	30718	31116	31120	31017	30987	31393	30921	31214	30839	30280	30931	31118	30675
	970M
WUS	Mean	S.D.	sim 1	sim 2	sim 3	sim 4	sim 5	sim 6	sim 7	sim 8	sim 9	sim 10	sim 11	sim 12	sim 13	sim 14	sim 15	sim 16	sim 17	sim 18	sim 19	sim 20	sim 21	sim 22	sim 23	sim 24	sim 25	sim 26	sim 27	sim 28	sim 29	sim 30	sim 31	sim 32	sim 33	sim 34	sim 35	sim 36	sim 37	sim 38	sim 39	sim 40
0.008	6245.65	148.133	6088	6184	6156	6131	6376	6732	6303	6155	6155	6312	6269	6245	6345	6168	6251	6128	6337	6090	6127	6287	6157	6219	6253	6387	6173	6184	6417	6355	6262	6300	6302	5791	6450	6309	6459	6242	6360	6055	6175	6137
0.018	15829.3	261.569	15849	16136	15592	15609	16160	15307	15482	15529	15517	15891	16070	15770	15595	15689	16021	16063	15589	15954	15880	15902	15698	15441	15785	16318	15992	15830	15826	15481	16186	15770	15528	16021	15867	15514	16226	16136	16221	16149	15647	15930
0.028	26933.4	352.302	27042	27507	26635	26958	26597	26664	27250	26883	26698	26638	26649	26634	26893	26954	27112	27607	27066	27390	26707	26954	26739	26797	27250	27256	26460	26974	26952	27143	26330	26139	27557	27280	26880	27351	27269	26610	26666	27284	26349	27212
0.038	38964.2	532.498	37509	39077	39417	38370	38775	39814	38404	38866	39275	39709	39608	39407	38421	38478	39588	39156	38707	38808	39005	38184	39570	39393	38793	39111	39380	37999	39270	38724	39709	38847	39174	39460	39022	38387	38400	38646	38670	39015	38624	39796
0.048	51331.3	612.887	51442	50195	51228	50139	51319	51449	50749	50460	51623	52557	51873	51440	51691	51843	51855	51476	51769	52198	52413	51715	50316	51564	51005	51237	51224	52642	50942	51553	51164	51369	50717	50974	50636	51906	50282	51271	51201	50977	51087	51752
0.058	63157.1	624.39	64645	62806	63161	63347	64277	63098	63107	63569	62508	62536	62577	63783	62968	63863	63350	62659	63033	63266	62638	64761	63277	62851	62403	63301	62496	63302	62668	62712	63273	62549	62860	63490	62745	63192	62790	63503	62107	64477	63772	62562
0.068	74100.4	561.465	74006	73795	74510	73476	73545	73194	74113	74238	73734	74203	73173	74433	73922	74286	73250	74851	74758	73118	74135	75257	74789	73316	73205	74587	74012	74487	74138	74986	74941	74404	74235	73659	73945	74220	74043	74668	73745	73636	74212	74793
0.078	83379.9	762.682	83208	83234	82903	84032	83033	82351	83345	84103	83800	82510	83617	82963	83248	84319	83041	82592	81912	81933	83691	81909	83548	83397	83314	84392	83830	84983	83697	84301	83352	83826	83144	83597	84949	83419	83428	83769	84052	81816	83749	82890
0.088	91139.8	556.414	91369	91570	90862	91213	91577	90557	91198	91431	90323	91608	90803	90988	90642	91145	91840	90964	91535	91415	89962	92026	91990	91313	91915	91775	91516	91531	91603	91280	91456	90701	90509	90498	92023	90380	90751	90987	90355	90910	91091	89979
0.098	96858.8	580.69	96288	97097	96795	96546	96362	97679	96641	96581	97208	96388	96755	97344	96182	97537	96760	95606	95573	96718	96609	96335	97421	97951	97002	97239	97219	97890	96593	97007	97230	97622	97418	96869	97066	97224	97240	96671	95941	97263	96693	95790
0.108	100809	627.355	100361	100763	99959	100173	101280	99992	100849	100950	100820	99881	102212	100910	101767	101041	100365	100792	101595	100433	100681	101939	100896	100680	100538	101484	101976	101341	100581	99930	100242	99877	100670	101413	101282	100615	101745	101064	100101	100268	100137	100761
0.118	103631	620.501	102912	102970	104155	103495	104079	103390	104046	104593	102977	103820	103273	103326	102712	104223	103078	103859	102898	103991	103119	104700	103382	104204	103719	104685	102793	103729	103322	102814	102756	104034	103997	104178	104020	103003	103740	102345	103910	104340	104429	104205
0.128	105252	629.408	105591	105919	105697	105174	106259	106248	104993	105208	105430	105529	105437	103980	106779	105351	104741	104732	104553	106207	105045	104277	104926	104434	104653	105523	105906	104910	104454	104116	105298	105943	104943	105564	105161	105220	105210	105771	104689	105302	105984	104943
0.138	105983	535.654	105342	106071	106883	106046	106883	105640	105252	105979	105750	105442	104959	105988	106376	106425	106288	105322	105633	105954	105571	107070	106581	105837	106284	105809	105748	106975	106619	106326	105743	105132	105936	105674	106341	106579	106217	106496	105338	105477	105411	105918
0.148	105837	508.01	106344	105194	106401	105207	105856	105265	106110	105192	106407	106203	105497	105835	106233	106015	105622	105917	105215	106077	106657	106648	105648	106417	105790	106238	104952	105917	105525	105961	106074	106046	105402	106546	105432	106263	105043	106207	105278	106416	104713	105703
0.158	105470	540.33	105793	105698	105284	105105	105745	105501	106346	104397	106144	105583	105863	105954	104674	105556	105347	105208	105703	104979	105720	105314	105856	105922	104778	105021	105225	105447	104614	105431	106609	105662	105175	105000	105559	105294	105626	106254	104313	106273	104720	106110
0.168	104735	592.449	104184	104444	104490	105253	104581	104965	104535	105470	105165	105396	103163	103865	105897	103796	105491	104928	104884	105309	105035	104138	105450	105383	105277	104744	104532	103890	104722	105331	104689	104224	104284	104980	104361	104340	104664	104841	104557	104107	105752	104297
0.178	103814	541.524	104266	104050	102992	104700	104213	104549	103999	103483	104169	103445	103795	104262	103237	103681	103404	103881	103706	103743	103806	103641	103752	103753	103569	104868	103061	102931	103666	103048	104676	104035	104722	103857	103193	103079	103958	103814	104888	104235	102998	103434
0.188	102730	543.438	102105	103101	103002	102740	103467	102637	101253	103692	102567	103313	102373	102016	102149	102457	103242	103325	102811	102716	102057	102642	102525	102777	102488	103089	103513	103877	103512	102668	102677	102636	103282	102592	101873	102284	102657	102717	102337	102946	102080	103019
0.198	101900	506.592	101421	102882	101223	102109	101748	101771	101512	102462	101727	102208	101865	102583	102212	101512	102270	102062	102405	101584	102244	102087	102074	101352	101409	101515	102591	101771	100740	101681	101852	101674	102462	101544	101963	102939	101739	101514	101391	101946	102889	101067
	DM
WUS	Mean	S.D.	sim 1	sim 2	sim 3	sim 4	sim 5	sim 6	sim 7	sim 8	sim 9	sim 10	sim 11	sim 12	sim 13	sim 14	sim 15	sim 16	sim 17	sim 18	sim 19	sim 20	sim 21	sim 22	sim 23	sim 24	sim 25	sim 26	sim 27	sim 28	sim 29	sim 30	sim 31	sim 32	sim 33	sim 34	sim 35	sim 36	sim 37	sim 38	sim 39	sim 40
0.008	3761.45	80.9159	3632	3669	3640	3745	3787	3785	3753	3769	3719	3785	3773	3881	3688	3838	3719	3678	3877	3838	3606	3709	3867	3703	3776	3771	3740	3793	3811	3647	3813	3712	3907	3785	3785	3698	3841	3593	3888	3765	3889	3783
0.018	8371.25	137.731	8531	8339	8279	8432	8686	8325	8343	8222	8281	8465	8269	8324	8489	8440	8473	8370	8444	8315	8384	8225	8437	8229	8548	8150	8220	8274	8103	8498	8099	8519	8633	8527	8503	8303	8506	8244	8254	8342	8411	8414
0.028	12834.2	153.937	12943	12771	12991	12716	13060	12752	12764	12900	12965	12933	12868	12955	12653	13087	12797	12487	12768	12603	12759	12808	12973	13167	12842	12722	12623	12765	12731	12708	12967	12941	12859	13042	12859	12916	12673	12742	12593	12936	12672	13056
0.038	17233.6	164.686	17286	17256	17270	17169	17582	17325	17041	17189	17012	17405	17440	17342	17279	17038	17074	17270	16927	17110	17164	17190	17284	17136	17272	17163	16974	17375	17327	17353	17097	17105	17591	17159	17318	17543	17159	17210	17443	17301	17262	16904
0.048	21535.1	206.161	21458	21979	21369	21849	21560	21498	21285	21723	21238	21576	21638	21785	21611	21617	21311	21643	21497	21515	21787	21629	21281	21404	21608	21496	21416	21516	21557	21356	21565	21188	21122	21857	21711	21965	21267	21460	21343	21759	21476	21490
0.058	25649.1	193.361	25783	25422	25611	25546	25362	25839	25409	25758	25982	25492	25731	25547	25794	25541	25748	25574	26099	25569	25536	25625	25778	25739	25205	25718	25636	25631	25661	25592	25409	25642	25464	26041	25899	25897	25503	25515	25409	25713	25640	25903
0.068	29767.2	194.267	30112	29553	29942	29782	29626	29579	29393	29687	29611	30140	30105	29831	29766	29685	29631	29769	29849	29923	29694	29882	29846	30117	29816	29753	29830	29756	29950	29768	29568	29498	29433	29759	29782	29706	29706	29313	30005	29831	29985	29708
0.078	33640.6	235.978	33581	33427	33145	33624	33686	33799	34035	33783	33659	33829	33636	33315	34079	33446	33448	33954	33360	33456	33648	33628	33412	33550	33714	33834	34046	33539	33383	33467	33580	33216	33579	33963	34020	33431	33724	33643	33739	33626	33559	34060
0.088	37443.6	275.043	37312	37497	37380	37596	37637	37849	37057	37470	37561	37401	37206	37533	36970	37208	37676	37023	37605	37399	37427	37395	37493	37491	37677	37498	36844	37882	37486	37505	37852	37119	37718	37530	37441	37967	37774	36835	37593	37165	37535	37138
0.098	41222	242.808	41169	40730	41033	41054	41801	41103	41478	40910	40998	41166	41073	41606	41144	41813	41309	41494	41351	41010	40955	41025	41321	40952	40938	40813	41238	41377	41193	41254	41298	41282	41217	41236	41360	41633	41378	41388	41163	41077	41195	41345
0.108	44795.9	262.873	45419	44829	44956	44801	44233	44972	44807	44204	44277	44892	44910	44518	45144	44477	44503	45157	44821	45086	45167	44925	45040	44907	44697	44701	44675	44644	44924	44321	44910	44951	44700	44754	44797	44675	44956	44808	45017	44779	44842	44639
0.118	48319.3	249.582	48587	47927	48231	48261	48551	48176	48424	48184	48146	48355	48043	48412	48786	48239	48240	48583	48402	48341	48454	48430	48698	48075	48151	48513	48173	48741	48069	48197	47677	48128	48233	48057	48437	48263	48589	48255	48062	48586	48212	48886
0.128	51736.4	300.292	51818	52288	51452	51893	52113	51615	51686	51599	51580	51255	52375	51794	51848	52154	51679	51699	51415	51482	51618	51844	51754	52084	51909	50945	51972	51689	52108	51772	51778	51613	51332	52176	51743	51759	51703	51337	51731	51156	51822	51865
0.138	55025	264.744	54926	55419	55063	54876	55176	54759	55251	55178	55019	54785	55410	55067	54987	55159	54855	54428	55185	55087	55037	55277	55622	54633	55232	55209	55013	54844	54739	54874	55056	54607	54969	54974	55371	54707	54419	55331	55099	55127	54954	55276
0.148	58221.9	268.671	58701	57743	58313	58084	57990	57769	58001	58678	58267	58159	58136	58185	58565	58130	57964	58231	58714	58048	58282	58153	58373	58273	58108	58397	57765	58194	58665	58363	58446	57832	57940	58404	58275	57975	58342	57913	58301	58787	58117	58293
0.158	61324.6	302.332	61267	61404	61429	61374	61295	61449	61289	61027	61587	61486	61436	61196	61518	61320	61669	60521	61555	61696	61094	62050	60867	61264	60991	61429	61353	61307	61829	61535	61196	61314	60798	61756	60885	61465	60909	61279	61535	61497	60961	61150
0.168	64323.4	282.738	64025	64197	64112	63794	64163	64421	64143	64121	64159	64285	64260	64434	63956	64786	64800	64404	64228	64576	64349	64493	64184	64689	64680	64003	63876	64112	64344	64636	64727	64178	64537	64273	64376	64634	64107	64752	64279	64838	63792	64213
0.178	67241.6	274.825	67292	67820	67277	67021	67296	67222	67331	67027	66841	67214	66881	67674	67628	67398	67856	67523	67555	66961	66989	67218	67217	67309	67260	67165	67665	67138	67102	67665	66952	67015	67450	67116	67365	67150	66708	67080	67347	66931	66983	67023
0.188	70058.8	276.307	70279	70151	69740	70020	70389	69915	70138	69921	69919	70184	70369	69961	69882	69556	70016	69892	70047	70019	70081	70548	69678	70241	69781	70086	70118	69995	70559	70641	70096	69776	70077	70492	70038	70149	70486	69664	69401	70006	69849	70191
0.198	72671.3	260.687	72635	72948	73018	72386	72254	72468	72752	72722	72385	73222	72623	72474	73050	72643	72963	72535	72642	72875	72933	72518	72806	72631	72877	73134	72812	72283	72379	72888	72518	72317	72565	72600	72163	72877	72603	72722	72696	72279	72627	73030

## Sheet: Figure 7
Figure 7c
Mean	Layer 1	Layer 2	Layer 3	Layer 4	Layer 5	Layer 6	Layer 7
Wildtype	30832.5	25071.1	23557	17568.2	13468.5	7995	3114.99
DS-997	34019.6	28924.4	32366.8	30296.2	27233.1	20918.2	18755.7
S.D.	Layer 1	Layer 2	Layer 3	Layer 4	Layer 5	Layer 6	Layer 7
Wildtype	1555.32	3259.71	7020.05	8260.73	7266.7	4428.82	1965.9
DS-997	950.316	3379.48	1257.34	4408.16	6327.66	9457.6	9654.52
p-value	Layer 1	Layer 2	Layer 3	Layer 4	Layer 5	Layer 6	Layer 7
Wildtype
DS-997	0	0	0	0	0	0	0
* n = biolofical replicates for the number of plants imaged per construct
n=4 for all samples

## Sheet: Figure 8
Figure 8
Figure 8a
SimGenotype	layer	mean	standdev
1. wildtype	L1	226.616	10.386
1. wildtype	L2	237.618	10.1961
1. wildtype	L3	194.787	20.0839
1. wildtype	L4	176.082	11.9044
1. wildtype	L5	172.7	15.3404
1. wildtype	L6	0	0
1. wildtype	L7	0	0
2. 970M4	L1	72.9562	32.847
2. 970M4	L2	58.5679	11.5739
2. 970M4	L3	53.0075	8.41356
2. 970M4	L4	55.7536	7.83082
2. 970M4	L5	56.1409	6.07494
2. 970M4	L6	0	0
2. 970M4	L7	0	0
3. 970M	L1	89.2281	7.68128
3. 970M	L2	122.611	12.5605
3. 970M	L3	175.722	13.6998
3. 970M	L4	181.561	8.5284
3. 970M	L5	180.573	6.89389
3. 970M	L6	0	0
3. 970M	L7	0	0
4. dm	L1	54.9906	4.69479
4. dm	L2	75.1357	8.65282
4. dm	L3	133.387	21.6987
4. dm	L4	151.582	6.89461
4. dm	L5	149.209	12.3276
4. dm	L6	0	0
4. dm	L7	0	0
Figure 8b
SimGenotype	layer	mean	standdev
1. wildtype	L1	226.616	10.386
1. wildtype	L2	237.618	10.1961
1. wildtype	L3	194.787	20.0839
1. wildtype	L4	176.082	11.9044
1. wildtype	L5	172.7	15.3404
1. wildtype	L6	0	0
1. wildtype	L7	0	0
2. 950i	L1	15.4781	1.93563
2. 950i	L2	23.0143	3.47499
2. 950i	L3	43.535	9.1059
2. 950i	L4	51.95	5.9013
2. 950i	L5	54.3045	7.15976
2. 950i	L6	0	0
2. 950i	L7	0	0
3. 970i	L1	38.2406	3.62685
3. 970i	L2	48.0393	5.31193
3. 970i	L3	65.4725	5.24965
3. 970i	L4	67.9857	3.02225
3. 970i	L5	67.2682	4.24666
3. 970i	L6	0	0
3. 970i	L7	0	0
4. 997i	L1	29.2531	3.52072
4. 997i	L2	40.0286	5.58603
4. 997i	L3	64.8625	9.14497
4. 997i	L4	73.1536	2.8794
4. 997i	L5	72.3682	6.00118
4. 997i	L6	0	0
4. 997i	L7	0	0
5. 1007i	L1	22.2688	2.51925
5. 1007i	L2	32.0964	3.74754
5. 1007i	L3	56.5025	9.83062
5. 1007i	L4	65.55	7.54323
5. 1007i	L5	68.45	7.93625
5. 1007i	L6	0	0
5. 1007i	L7	0	0
6. 1060i	L1	13.3	1.32828
6. 1060i	L2	19.0357	2.79996
6. 1060i	L3	37.8025	8.96218
6. 1060i	L4	46.4357	5.43523
6. 1060i	L5	48.6818	5.70343
6. 1060i	L6	0	0
6. 1060i	L7	0	0
7. 970M4i	L1	41.375	3.52538
7. 970M4i	L2	50.1393	4.12302
7. 970M4i	L3	61.995	3.52203
7. 970M4i	L4	62.6964	3.93546
7. 970M4i	L5	61.2136	3.89333
7. 970M4i	L6	0	0
7. 970M4i	L7	0	0

## Sheet: Figure  9
Figure 9
	Figure 9a	Cooperativity		None						Figure 9b	Cooperativity		Normal						Figure 9c	Cooperativity		High								Imaging Values
		Monomer Cooperativity		1							Monomer Cooperativity		0.01							Monomer Cooperativity		0.001
		Dimer Cooperativity		1							Dimer Cooperativity		0.2							Dimer Cooperativity		0.02
		Wildtype	970M4	970M	DM	970i	950i	970M4i			Wildtype	970M4	970M	DM	970i	950i	970M4i			Wildtype	970M4	970M	DM	970i	950i	970M4i				Experimental Condition: Graphed as line
	cell layer	value	Value	Value	Value	Value	Value	Value		cell layer	value	Value	Value	Value	Value	Value	Value		cell layer	value	Value	Value	Value	Value	Value	Value					wild type	970M4	970M	DM	1007i
	L1	139.45	149.9	87.55	48.85	32.8	15.15	33.55		L1	223.75	55.05	86.7	53.45	38.6	16.85	43.75		L1	107.65	42.8	86.5	51.35	33.85	15	39				Cell Layer	Mean Value	Mean Value	Mean Value	Mean Value	Mean Value
	L1	147.85	153.8	90.55	54.55	40.8	14	41.2		L1	223.8	59.2	88.35	57.2	38.4	17.6	46.35		L1	108.5	55.75	91.85	54.25	37.75	14.75	39.85				L1	250	50	50	75	0
	L1	148.3	170.4	91.15	58.55	36.65	15.05	42.2		L1	243.7	69.05	90.65	56.95	35.65	12.9	43.9		L1	101.75	45.6	80.8	57.6	36.75	14.65	42.9				L2	200	50	75	75	100
	L1	152.4	155.55	95.6	57.95	41.85	15.15	40		L1	224.2	43.15	98.1	53.75	39.85	14.85	40.1		L1	104.8	65.15	94.1	57.95	37.7	14.95	38.35				L3	250	100	250	250	250
	L1	168.45	171.35	103.1	56.2	36.9	21.8	42.8		L1	233.85	66.9	102.1	60.1	45.85	18.6	43.8		L1	104.4	45.05	101.6	57	44.2	17.7	44.95				L4	100	50	150	200	200
	L1	140.3	147.4	86	54.5	37.35	15.2	44.15		L1	249.45	62.8	82.2	58.15	36.95	13.65	37.45		L1	107.55	39.25	84.9	54.85	35.15	15.95	37.6				L5	50	25	50	100	0
	L1	146.2	159.15	88.9	56.2	39.25	16	40.05		L1	226.9	117.25	96.35	46.95	35.75	17.25	41.65		L1	120.45	95.2	87.8	53.8	38.7	15.15	38.05
	L1	134.05	156.85	79.65	49.2	34.7	14.1	39.75		L1	230.45	43.1	79.25	53.75	33.95	14.9	33.85		L1	97.4	40.1	79.85	47.15	36.95	14.1	39.3
	L1	161.65	179.95	100.7	58.35	47.25	21.5	40.95		L1	224.7	64.85	97.3	63.45	44.25	17.05	44.05		L1	75.45	39.45	102.05	59.5	43.55	20.05	51.2
	L1	152.8	172.65	86.65	53.25	37.15	15.7	46.05		L1	219.85	165.25	92.4	48.2	36.8	16.5	43.55		L1	97.55	38.7	89.7	58.45	40.05	16.9	40.3
	L1	134.6	145.75	86.55	49.35	38.45	14.45	37.3		L1	206.3	43.1	82.1	53.05	34.25	12.75	38.2		L1	99.05	178	88.3	46.15	27.65	15	34.45
	L1	150.9	164.15	81	51.05	34.35	17.6	41.05		L1	233.2	52.65	87	52.7	38.5	17	39.3		L1	102.3	42.75	89.45	56.8	32.7	16.75	40.8
	L1	142.6	157.15	90.1	56.85	39.7	13.8	41.45		L1	229.45	50.2	87.4	59.95	42.95	14.05	37.55		L1	101	145.15	89.8	54.5	35.8	14.85	42.85
	L1	117.4	144.6	70.85	45.5	37	14.55	40.3		L1	219.15	90.95	74.5	47.65	33.05	12.5	41.6		L1	110.35	41.05	72.5	41.95	31.2	13.35	33.8
	L1	148.5	162	85.3	54.5	41.6	16.6	41.6		L1	215.7	79.05	97.5	57.5	38.85	16.6	46.65		L1	86.35	50.5	87.35	58.35	36.3	15.85	43.05
	L1	147.8	150.25	91.15	52.4	33.8	18	43		L1	221.4	104.75	85.75	57.05	38.2	14.6	40.25		L1	127.05	39.2	92.25	55.2	34.5	17.2	42.35
	L1	0	0	0	0	0	0	0		L1	0	0	0	0	0	0	0		L1	0	0	0	0	0	0	0
	L1	0	0	0	0	0	0	0		L1	0	0	0	0	0	0	0		L1	0	0	0	0	0	0	0
	L1	0	0	0	0	0	0	0		L1	0	0	0	0	0	0	0		L1	0	0	0	0	0	0	0
	L1	0	0	0	0	0	0	0		L1	0	0	0	0	0	0	0		L1	0	0	0	0	0	0	0
	L2	190	183.2	110.15	76.05	47.65	20.85	46.6		L2	251.3	79.35	113.7	76.15	44.55	22.65	46.6		L2	97.05	37.45	114.05	71.35	46.15	18.9	52.8
	L2	206.95	214	144.95	94.35	53.25	26.3	55.15		L2	237.3	61.25	142.5	87.15	54.4	31.45	50.75		L2	94.15	40.5	114.25	92	54.35	27.65	52.85
	L2	169.6	184.75	111.05	63.15	43.55	19.45	41.7		L2	247.35	54.05	109.45	67.1	42.1	20.8	48.6		L2	93.05	48.45	99.25	63.35	39.65	19.2	48.65
	L2	184.35	181.25	119.3	69.8	56.6	21.8	51.5		L2	236.25	76.1	119.9	72.6	46.55	19.8	46.45		L2	91.1	41.6	105.55	72.25	50.45	19.6	45.7
	L2	182.3	193.25	111.05	73.2	47.7	20.45	48.65		L2	245.2	74.15	113.25	75.95	46.45	24.9	50.4		L2	86.1	38.2	110.5	75.7	48.2	22.7	50.85
	L2	190.5	197.9	130.25	82.2	46.1	23.15	58.25		L2	232.65	46.55	122.15	76.05	45.7	22.1	49.7		L2	79.5	37.65	111.05	76.15	50.05	29.15	53.15
	L2	212.95	211.2	140.1	92.45	55.75	24.35	57.7		L2	230.35	50.5	145.05	87	53.85	24.1	56.2		L2	72.05	36.5	118.75	89	54.1	26.5	54.1
	L2	187.35	198.15	127.6	73.45	47.95	25.8	47.95		L2	236.5	50.9	123.25	78.45	51.2	18.65	51		L2	76.4	46.9	119.65	80.45	47.4	24.1	59.1
	L2	163.05	196.2	117.05	65.9	40.05	20.7	49.4		L2	235.9	40.5	112.5	65.55	45.1	21.65	39.85		L2	81.9	49.35	113.15	69.75	45.95	19.6	44.8
	L2	167.7	186.85	108.05	64.3	42.75	17.75	46.35		L2	257.1	57.2	106.85	60.25	46.05	19.45	51.35		L2	101.35	46.95	100.1	69.95	49.05	19.95	39.7
	L2	194.95	215.75	129.1	77.95	46.45	26.35	49.6		L2	235.1	59.6	130.55	73.75	49.35	22.3	54.1		L2	91.65	37.3	113.35	77.3	45.3	26.85	49.8
	L2	211.25	217.55	147.85	95.35	51.9	28.55	59.95		L2	218.3	48.45	138.95	89.5	60.55	27.7	55.3		L2	70.25	46.35	103.15	84.45	57.45	31.55	56.65
	L2	195.7	212.35	126.1	82.55	53.25	22.05	48.5		L2	238.7	57.3	126.3	76.25	45.6	25.4	52.2		L2	86.15	57.05	118.25	83.6	53.3	19.9	53.1
	L2	182.1	191.55	104.25	67.85	44.55	18.25	45		L2	224.65	64.05	112.15	66.15	41.1	21.25	49.45		L2	100.15	41.4	101.4	72.25	49.3	20.95	45.4
	L2	0	0	0	0	0	0	0		L2	0	0	0	0	0	0	0		L2	0	0	0	0	0	0	0
	L2	0	0	0	0	0	0	0		L2	0	0	0	0	0	0	0		L2	0	0	0	0	0	0	0
	L2	0	0	0	0	0	0	0		L2	0	0	0	0	0	0	0		L2	0	0	0	0	0	0	0
	L2	0	0	0	0	0	0	0		L2	0	0	0	0	0	0	0		L2	0	0	0	0	0	0	0
	L2	0	0	0	0	0	0	0		L2	0	0	0	0	0	0	0		L2	0	0	0	0	0	0	0
	L2	0	0	0	0	0	0	0		L2	0	0	0	0	0	0	0		L2	0	0	0	0	0	0	0
	L3	285.2	272.3	221.6	155.6	66.5	50.55	60.7		L3	189.8	58.4	189.1	146.7	70.6	49.75	62.35		L3	84.25	52.6	62.55	103.45	67	50.5	60.85
	L3	290.15	287.4	234.05	172.55	66.45	54.75	66.2		L3	174.55	50.5	181.25	156.95	67.9	57.6	62.55		L3	57.95	42.95	64.6	92.1	67.7	53.6	60.1
	L3	267.45	275.5	221.7	150.5	68.4	44.75	61.05		L3	185	53.15	182.9	138.55	61.05	45.1	65.35		L3	53.15	47.7	65.35	98.3	63.3	51.35	61.75
	L3	284.7	260.1	223.8	157.65	63.8	48.75	64.35		L3	180	79.95	180.9	152.95	73.4	46.35	59.8		L3	58.1	59.15	74.1	107.6	72.4	51.6	57.5
	L3	224.15	211.7	150	101.6	64.1	31.25	53.8		L3	231.3	61.8	156.3	90.35	58.75	28.25	58.75		L3	68.05	53.45	102.65	89.7	59.5	30.1	60.05
	L3	251.2	249.6	189.45	129.3	67.35	39.1	62.2		L3	204	44.45	170.05	128.6	61.15	37.45	67.7		L3	68.05	40.45	80.05	105.2	59.8	38.85	57.65
	L3	273.65	269.6	204.1	148.55	69.15	49.25	54.8		L3	194.1	51.7	181.2	146.45	69.55	45.7	61.65		L3	69.45	46.65	72.7	105.7	64.9	49.15	62
	L3	281	280.85	241.6	181.1	71.35	63.9	61.15		L3	158.35	44.85	172.15	159.55	68.4	59.6	61.25		L3	61.7	39.5	58.25	75.5	68.7	58.05	61.9
	L3	269.5	261.05	203.55	139.05	65.35	43.6	63.6		L3	193.4	47.85	180.75	134.55	66.2	46.55	65.3		L3	59.7	124.3	87.4	102.5	63.75	43.05	62
	L3	277.05	265.1	212.85	152.4	66.7	45.9	59.9		L3	179.45	49.7	188.3	136.1	67.7	44.8	63.7		L3	64.9	43.4	74.65	98.7	65.25	49.65	60.3
	L3	274.65	253	199.35	135.7	66.7	37.4	67.6		L3	203.7	47.75	186.2	132.25	65.55	42.7	62.45		L3	60.1	66.15	70.85	114.15	63.1	41.9	62.45
	L3	275.25	272.4	229.75	157.75	62.25	53.4	57.85		L3	175.95	55.5	186.85	147.8	66.85	45.8	59.45		L3	115.3	42.45	69.35	92.8	73.45	57.4	63.15
	L3	247.55	237.45	184.8	114.4	53.3	31	57.4		L3	216.8	41.45	162	120.1	65.85	38.45	60.45		L3	77.9	40.75	93.15	106.8	62.25	37.5	65.7
	L3	224.45	235.8	155.75	105.85	58.05	33	59.7		L3	215.25	47.25	160.75	102.25	60.35	31.25	60.7		L3	85.2	41.8	107.4	91.9	53.25	31.65	59.5
	L3	233.25	231	157.4	92.55	54.55	31.15	55.2		L3	224.85	45.85	153.4	101.95	57.8	29.3	61.85		L3	66	43.45	101.55	102.55	58.9	27.75	63.15
	L3	276.15	263.85	204.75	147.95	65.2	44.4	64.5		L3	190.35	52.45	183.75	142.75	71.3	48.15	60		L3	82.25	40.4	81	107.15	69.45	49.55	64.7
	L3	224.95	215.45	163.3	97	55.15	23.9	55.1		L3	223.3	57.35	142.9	92.95	53.55	28.5	51.35		L3	74.5	47.1	114.45	89.55	56.9	27.9	63.6
	L3	280.55	265.8	226.8	158.7	64.4	47.6	60.8		L3	181.05	58.35	190.2	154.7	68	49.2	65.7		L3	56.3	44.5	62.5	94.3	59.6	51.9	66.25
	L3	260.1	263.5	200.05	141.25	64.15	45.7	63.95		L3	203.95	53.6	177.85	126.55	63.6	41.85	63.3		L3	77.4	41	80.4	99.35	71.35	42.05	63.8
	L3	282.2	278	229.15	174.6	65.35	54.1	62.3		L3	170.6	58.25	187.65	155.7	71.9	54.35	66.25		L3	50.8	40.6	68.5	89.8	63.25	50.65	57.9
	L4	285.2	272.3	221.6	155.6	66.5	50.55	60.7		L4	189.8	58.4	189.1	146.7	70.6	49.75	62.35		L4	84.25	52.6	62.55	103.45	67	50.5	60.85
	L4	290.15	287.4	234.05	172.55	66.45	54.75	66.2		L4	174.55	50.5	181.25	156.95	67.9	57.6	62.55		L4	57.95	42.95	64.6	92.1	67.7	53.6	60.1
	L4	267.45	275.5	221.7	150.5	68.4	44.75	61.05		L4	185	53.15	182.9	138.55	61.05	45.1	65.35		L4	53.15	47.7	65.35	98.3	63.3	51.35	61.75
	L4	272.8	265.55	217.45	155.95	63.65	50.05	60.8		L4	179.35	53.8	183.75	153.6	67.4	54	73.05		L4	80.15	42	69.75	98.95	62.3	53.1	63.45
	L4	291	277.2	246.5	187.85	70.8	59.9	59.9		L4	158.7	53.05	162.5	157.85	66.35	61.85	60.7		L4	68.95	35.45	64.1	74.6	63.9	63.6	55
	L4	284.7	260.1	223.8	157.65	63.8	48.75	64.35		L4	180	79.95	180.9	152.95	73.4	46.35	59.8		L4	58.1	59.15	74.1	107.6	72.4	51.6	57.5
	L4	281.4	272.05	220.05	160.1	68.05	51.9	66		L4	185.2	54.05	188.4	138.6	68.15	49.7	60.1		L4	61.95	63.25	65.6	101.3	67.35	46.6	63.85
	L4	273.65	269.6	204.1	148.55	69.15	49.25	54.8		L4	194.1	51.7	181.2	146.45	69.55	45.7	61.65		L4	69.45	46.65	72.7	105.7	64.9	49.15	62
	L4	281	280.85	241.6	181.1	71.35	63.9	61.15		L4	158.35	44.85	172.15	159.55	68.4	59.6	61.25		L4	61.7	39.5	58.25	75.5	68.7	58.05	61.9
	L4	275.25	272.4	229.75	157.75	62.25	53.4	57.85		L4	175.95	55.5	186.85	147.8	66.85	45.8	59.45		L4	115.3	42.45	69.35	92.8	73.45	57.4	63.15
	L4	286.15	279.65	243.5	184.6	63.7	64.35	54.55		L4	154.55	52.95	167.25	157.95	67.75	60.15	57		L4	83.6	46.1	63.4	70.9	64.85	65.25	59.6
	L4	282.7	277.8	237.95	168.85	70.5	53.85	65		L4	177.95	56.05	187.75	154.8	64.5	48.15	62.55		L4	65.65	44.2	57.2	101.55	67.4	51.6	61.65
	L4	280.55	265.8	226.8	158.7	64.4	47.6	60.8		L4	181.05	58.35	190.2	154.7	68	49.2	65.7		L4	56.3	44.5	62.5	94.3	59.6	51.9	66.25
	L4	282.2	278	229.15	174.6	65.35	54.1	62.3		L4	170.6	58.25	187.65	155.7	71.9	54.35	66.25		L4	50.8	40.6	68.5	89.8	63.25	50.65	57.9
	L4	0	0	0	0	0	0	0		L4	0	0	0	0	0	0	0		L4	0	0	0	0	0	0	0
	L4	0	0	0	0	0	0	0		L4	0	0	0	0	0	0	0		L4	0	0	0	0	0	0	0
	L4	0	0	0	0	0	0	0		L4	0	0	0	0	0	0	0		L4	0	0	0	0	0	0	0
	L4	0	0	0	0	0	0	0		L4	0	0	0	0	0	0	0		L4	0	0	0	0	0	0	0
	L4	0	0	0	0	0	0	0		L4	0	0	0	0	0	0	0		L4	0	0	0	0	0	0	0
	L4	0	0	0	0	0	0	0		L4	0	0	0	0	0	0	0		L4	0	0	0	0	0	0	0
	L5	272.65	277.55	226.8	162.5	66.35	50.3	59.45		L5	170.4	50.95	181.95	149.8	59.85	50.7	67.55		L5	68.75	42.8	71.35	95	64.6	50.15	62.45
	L5	291.1	285	239.4	183.15	67.55	64.45	55.95		L5	163.35	65.35	184.9	154.4	70.7	50.75	62.3		L5	50.5	47.1	56.9	87.85	67.4	57.6	61.2
	L5	285.6	277.45	248.7	189.6	67.9	61.3	60.6		L5	154.9	61.5	169.45	149.8	67.4	66.9	63.8		L5	60.75	56.45	58.9	70.3	63.7	61.35	55.95
	L5	292.55	286.3	246.05	180.5	63.55	63.1	58.05		L5	158.35	59.4	168.45	160.45	65.55	61.2	61.9		L5	58.4	41.9	62.55	75.45	65.1	60.45	58.3
	L5	276.6	284.1	228	168.65	66.4	53.65	58.55		L5	175.25	53.35	188.6	152.95	67.2	54.15	61.9		L5	57.35	46.95	65.1	84.4	69.4	56.85	57.2
	L5	276.1	264.35	236.85	165	67.15	54.75	60.8		L5	166.2	48.4	178.45	150.8	73.5	53.3	54.1		L5	65.7	40.25	59.05	81.4	65.5	58	66.95
	L5	273.45	271.35	222.35	149.8	66.45	47.9	63		L5	189.5	58.35	191	142.45	72.95	54.3	66.25		L5	63.7	50.55	66.3	107.45	71.85	45.65	57.85
	L5	273.9	268.65	225.5	152.45	69.8	45.45	62.35		L5	184.85	45.15	180.75	138.05	64.9	52.15	58.75		L5	67.2	42.1	68.75	97.8	72.15	51.95	64.7
	L5	257	238.9	194.95	133.6	63.7	37.7	59.75		L5	206.55	57.6	179.9	119.6	67.25	38.9	57.9		L5	60.95	45.9	90	105.95	60	37.6	57.65
	L5	289.55	278	246.55	174	70.45	64.65	60.05		L5	165.4	60.85	179.95	161.25	61.7	54.55	60.75		L5	62.6	51.2	53.5	74.1	62.75	61.15	64.55
	L5	284.7	276.8	236	176.05	66.45	60.85	57.55		L5	164.95	56.65	182.9	161.75	68.95	60.45	58.15		L5	64.05	37.4	53.95	75.75	62.1	56.65	58.75
	L5	0	0	0	0	0	0	0		L5	0	0	0	0	0	0	0		L5	0	0	0	0	0	0	0
	L5	0	0	0	0	0	0	0		L5	0	0	0	0	0	0	0		L5	0	0	0	0	0	0	0
	L5	0	0	0	0	0	0	0		L5	0	0	0	0	0	0	0		L5	0	0	0	0	0	0	0
	L5	0	0	0	0	0	0	0		L5	0	0	0	0	0	0	0		L5	0	0	0	0	0	0	0
	L5	0	0	0	0	0	0	0		L5	0	0	0	0	0	0	0		L5	0	0	0	0	0	0	0
	L5	0	0	0	0	0	0	0		L5	0	0	0	0	0	0	0		L5	0	0	0	0	0	0	0
	L5	0	0	0	0	0	0	0		L5	0	0	0	0	0	0	0		L5	0	0	0	0	0	0	0
	L5	0	0	0	0	0	0	0		L5	0	0	0	0	0	0	0		L5	0	0	0	0	0	0	0
	L5	0	0	0	0	0	0	0		L5	0	0	0	0	0	0	0		L5	0	0	0	0	0	0	0
	L6	0	0	0	0	0	0	0		L6	0	0	0	0	0	0	0		L6	0	0	0	0	0	0	0
	L6	0	0	0	0	0	0	0		L6	0	0	0	0	0	0	0		L6	0	0	0	0	0	0	0
	L6	0	0	0	0	0	0	0		L6	0	0	0	0	0	0	0		L6	0	0	0	0	0	0	0
	L6	0	0	0	0	0	0	0		L6	0	0	0	0	0	0	0		L6	0	0	0	0	0	0	0
	L6	0	0	0	0	0	0	0		L6	0	0	0	0	0	0	0		L6	0	0	0	0	0	0	0
	L6	0	0	0	0	0	0	0		L6	0	0	0	0	0	0	0		L6	0	0	0	0	0	0	0
	L6	0	0	0	0	0	0	0		L6	0	0	0	0	0	0	0		L6	0	0	0	0	0	0	0
	L6	0	0	0	0	0	0	0		L6	0	0	0	0	0	0	0		L6	0	0	0	0	0	0	0
	L6	0	0	0	0	0	0	0		L6	0	0	0	0	0	0	0		L6	0	0	0	0	0	0	0
	L6	0	0	0	0	0	0	0		L6	0	0	0	0	0	0	0		L6	0	0	0	0	0	0	0
	L6	0	0	0	0	0	0	0		L6	0	0	0	0	0	0	0		L6	0	0	0	0	0	0	0
	L6	0	0	0	0	0	0	0		L6	0	0	0	0	0	0	0		L6	0	0	0	0	0	0	0
	L6	0	0	0	0	0	0	0		L6	0	0	0	0	0	0	0		L6	0	0	0	0	0	0	0
	L6	0	0	0	0	0	0	0		L6	0	0	0	0	0	0	0		L6	0	0	0	0	0	0	0
	L6	0	0	0	0	0	0	0		L6	0	0	0	0	0	0	0		L6	0	0	0	0	0	0	0
	L6	0	0	0	0	0	0	0		L6	0	0	0	0	0	0	0		L6	0	0	0	0	0	0	0
	L6	0	0	0	0	0	0	0		L6	0	0	0	0	0	0	0		L6	0	0	0	0	0	0	0
	L6	0	0	0	0	0	0	0		L6	0	0	0	0	0	0	0		L6	0	0	0	0	0	0	0
	L6	0	0	0	0	0	0	0		L6	0	0	0	0	0	0	0		L6	0	0	0	0	0	0	0
	L6	0	0	0	0	0	0	0		L6	0	0	0	0	0	0	0		L6	0	0	0	0	0	0	0
	L7	0	0	0	0	0	0	0		L7	0	0	0	0	0	0	0		L7	0	0	0	0	0	0	0
	L7	0	0	0	0	0	0	0		L7	0	0	0	0	0	0	0		L7	0	0	0	0	0	0	0
	L7	0	0	0	0	0	0	0		L7	0	0	0	0	0	0	0		L7	0	0	0	0	0	0	0
	L7	0	0	0	0	0	0	0		L7	0	0	0	0	0	0	0		L7	0	0	0	0	0	0	0
	L7	0	0	0	0	0	0	0		L7	0	0	0	0	0	0	0		L7	0	0	0	0	0	0	0
	L7	0	0	0	0	0	0	0		L7	0	0	0	0	0	0	0		L7	0	0	0	0	0	0	0
	L7	0	0	0	0	0	0	0		L7	0	0	0	0	0	0	0		L7	0	0	0	0	0	0	0
	L7	0	0	0	0	0	0	0		L7	0	0	0	0	0	0	0		L7	0	0	0	0	0	0	0
	L7	0	0	0	0	0	0	0		L7	0	0	0	0	0	0	0		L7	0	0	0	0	0	0	0
	L7	0	0	0	0	0	0	0		L7	0	0	0	0	0	0	0		L7	0	0	0	0	0	0	0
	L7	0	0	0	0	0	0	0		L7	0	0	0	0	0	0	0		L7	0	0	0	0	0	0	0
	L7	0	0	0	0	0	0	0		L7	0	0	0	0	0	0	0		L7	0	0	0	0	0	0	0
	L7	0	0	0	0	0	0	0		L7	0	0	0	0	0	0	0		L7	0	0	0	0	0	0	0
	L7	0	0	0	0	0	0	0		L7	0	0	0	0	0	0	0		L7	0	0	0	0	0	0	0
	L7	0	0	0	0	0	0	0		L7	0	0	0	0	0	0	0		L7	0	0	0	0	0	0	0
	L7	0	0	0	0	0	0	0		L7	0	0	0	0	0	0	0		L7	0	0	0	0	0	0	0
	L7	0	0	0	0	0	0	0		L7	0	0	0	0	0	0	0		L7	0	0	0	0	0	0	0
	L7	0	0	0	0	0	0	0		L7	0	0	0	0	0	0	0		L7	0	0	0	0	0	0	0
	L7	0	0	0	0	0	0	0		L7	0	0	0	0	0	0	0		L7	0	0	0	0	0	0	0
	L7	0	0	0	0	0	0	0		L7	0	0	0	0	0	0	0		L7	0	0	0	0	0	0	0

## Sheet: Figure 10
Figure 10
	figure 10 a										figure 10b
		1	0.5	0.1	0.04	0.02	0.01	0.005	Monomer Cooperativity			0.01	0.01	0.01	0.01	0.01	0.01	Monomer Cooperativity	#clv3_CooptMonEffect
		0.2	0.2	0.2	0.2	0.2	0.2	0.2	Dimer Cooperativity			1	0.8	0.4	0.2	0.1	0.05	Dimer Cooperativity	#clv3_CooptDimEffect
	cell layer	value	value	value	value	value	value	value			cell layer	value	value	value	value	value	value
	L1	157.65	205.15	220.65	226.4	223.6	247.3	232.2			L1	252.45	260.4	257.1	247.3	173.8	156.25
	L1	137.2	222.5	231.75	225.3	235.75	230.85	229.5			L1	271.9	280.45	251.15	230.85	191.3	148.6
	L1	147.95	219.65	226.45	226.15	240.45	240.55	253.4			L1	278.5	265.4	259.95	240.55	187.6	136.15
	L1	145.45	226.9	241.25	223.05	238.85	224.6	218.05			L1	287.35	251.25	250.5	224.6	212.6	165.6
	L1	165.15	232.15	229.25	251.85	232.3	236.35	248.9			L1	286.25	299.85	285.65	236.35	176.9	168.95
	L1	140	219.9	247.1	230.7	211.4	239.15	219.65			L1	247.9	258.5	247	239.15	192.05	146.7
	L1	143.5	222.9	247.9	237.15	213.1	225	236.7			L1	263.15	252.6	262.25	225	207.6	149.85
	L1	133.5	212.1	226.3	225.85	221.55	220	234.65			L1	254	242.35	236.95	220	216.25	145.8
	L1	161.2	224.95	252.75	240.3	222.65	245.5	230.45			L1	288.5	283.4	279.75	245.5	189.85	139.05
	L1	142.7	215.05	229.75	230.55	232.35	253.85	234.5			L1	263	284.05	254.5	253.85	193.1	147.2
	L1	140.3	213.25	225.85	221.65	217.4	233.95	219.1			L1	264.6	258.4	254.95	233.95	211.2	151.7
	L1	134.65	191.3	230.25	213.65	224.05	227.7	236.75			L1	260.7	261.9	271.4	227.7	198.2	150.7
	L1	143.5	227.9	235	228.6	249.8	243.7	237.65			L1	268.1	288.6	256.35	243.7	194.75	146.1
	L1	123.8	201.25	192.1	204.3	212.65	214.5	218.95			L1	265.4	223.85	254.65	214.5	184.85	162.35
	L1	149.95	227.55	223.25	247.5	233.75	231.9	235.45			L1	255.8	265.85	241.55	231.9	201.6	158.15
	L1	134.55	208.05	240.4	227.95	223.6	217.6	238.15			L1	279.15	257.2	231.25	217.6	188.9	164.5
	L1	0	0	0	0	0	0	0			L1	0	0	0	0	0	0
	L1	0	0	0	0	0	0	0			L1	0	0	0	0	0	0
	L1	0	0	0	0	0	0	0			L1	0	0	0	0	0	0
	L1	0	0	0	0	0	0	0			L1	0	0	0	0	0	0
	L2	170.65	237.85	256.4	237.15	245.2	233.55	247.05			L2	282.2	281.4	274.9	233.55	177.8	126.15
	L2	196.75	230.3	232.85	239.85	253.55	219.65	245.85			L2	321.1	330	273.3	219.65	158.7	108.2
	L2	170.1	236.75	219.35	230.2	243.45	247.95	248.2			L2	290.85	287.7	264	247.95	184.3	146.4
	L2	180.8	225.6	254.9	232.2	236.4	238.25	242.05			L2	296.65	314.1	296.05	238.25	192.05	121.4
	L2	171.05	241.55	249.05	234.35	239.65	241.05	240.85			L2	310.8	316.55	278.9	241.05	205.5	137.2
	L2	183.2	241.5	240.2	232.85	234.7	239.55	225.1			L2	305.35	302.05	284.4	239.55	181.05	124
	L2	194.3	223.6	232.6	225.3	235.4	218.5	239			L2	305.1	320.45	273.65	218.5	184.65	124
	L2	179.75	233.8	233.8	236.05	236.9	244.9	238.1			L2	313.95	304.6	283	244.9	190.3	119.6
	L2	169.3	227.45	240	242.7	235.8	254.85	238.7			L2	290.05	312.55	257.3	254.85	185.05	138
	L2	160.7	216.35	243.3	233.05	243.3	251.05	254			L2	263.25	290.2	271.15	251.05	183	135.8
	L2	168.25	229.85	241.25	241.2	234.65	232.25	228.6			L2	324.7	307.05	278.25	232.25	185.05	143.85
	L2	193.9	229.25	229	239.35	237.3	231.15	226			L2	315.15	320.45	281.65	231.15	164.6	115.05
	L2	184.85	236.9	229.7	230.15	257.75	241.3	228.9			L2	321.85	312.95	285.5	241.3	171.85	117.5
	L2	170.6	231.7	238.1	239.85	235.8	236.7	232.4			L2	287.05	296.6	284.05	236.7	197.8	136.95
	L2	0	0	0	0	0	0	0			L2	0	0	0	0	0	0
	L2	0	0	0	0	0	0	0			L2	0	0	0	0	0	0
	L2	0	0	0	0	0	0	0			L2	0	0	0	0	0	0
	L2	0	0	0	0	0	0	0			L2	0	0	0	0	0	0
	L2	0	0	0	0	0	0	0			L2	0	0	0	0	0	0
	L2	0	0	0	0	0	0	0			L2	0	0	0	0	0	0
	L3	176.95	176.2	185.9	187.9	170.4	171.9	180.6			L3	331.4	326.25	251.1	171.9	121.35	85.65
	L3	169.15	172.2	168.8	165.7	168.25	162	166.5			L3	334.9	312.2	244.2	162	106.85	75.55
	L3	184.45	187.65	175.85	191.35	189.7	194.15	187.5			L3	331.3	321.25	253	194.15	128.2	87.1
	L3	185.3	170.5	175.45	188	180.15	181.75	185.45			L3	332.1	312.25	249.15	181.75	122.25	96.45
	L3	198.7	232.9	234.4	228	226.55	230	226.1			L3	338	312.35	278.85	230	171.25	103.4
	L3	201.2	201.95	204.25	198.7	201.35	204.85	196.45			L3	323.6	311.15	266.75	204.85	137.1	84.65
	L3	186.9	180.15	187.65	191.15	196.95	173.25	182.5			L3	326.65	318.45	262.5	173.25	126.2	85.85
	L3	158.6	157	151.5	158.95	159.55	162.6	168			L3	332.25	315.45	246.35	162.6	113.05	85
	L3	187.15	191.1	186.55	189.65	191.6	191	188.6			L3	335	325.55	248.2	191	134.85	99.2
	L3	188.25	191.6	188.85	186.55	191.45	189.7	189.3			L3	336.7	309.25	276.55	189.7	122.25	91.2
	L3	204.05	195.35	201.35	206.6	193.25	193.4	183.4			L3	334.5	319.9	260.25	193.4	131.75	86.75
	L3	182.5	171.25	178.3	170.95	169.8	186.8	169.2			L3	333.5	320.3	250.1	186.8	115.35	85
	L3	197.25	204.5	208.8	194.65	205.45	208.85	219.15			L3	352.8	324.5	268.75	208.85	142.6	108.6
	L3	207.35	226	219.55	213.85	227.2	218.3	217.55			L3	329.45	325.4	289	218.3	166.05	112.2
	L3	194.4	230.4	221.3	234.95	220.3	223.7	214.7			L3	327	310.1	288.6	223.7	158.75	109.95
	L3	184.75	187.75	179.45	194.65	184.25	200.6	178.6			L3	340.2	320.4	268.4	200.6	117.5	87.5
	L3	193.05	227.35	224.15	217.25	220.55	233.55	214.45			L3	317.4	311.3	277.75	233.55	162.45	115.85
	L3	174.8	183.95	181.75	163.75	185.35	185.15	178.1			L3	331.45	322.7	249.65	185.15	121.2	85.8
	L3	194.5	197.75	196.1	188.8	205.5	197.65	199.25			L3	323.4	312.6	270.3	197.65	132.7	94.6
	L3	156.4	171.35	167.35	173.05	172.05	176.25	165.7			L3	340.85	304.6	249.95	176.25	109.05	77
	L4	176.95	176.2	185.9	187.9	170.4	171.9	180.6			L4	331.4	326.25	251.1	171.9	121.35	85.65
	L4	169.15	172.2	168.8	165.7	168.25	162	166.5			L4	334.9	312.2	244.2	162	106.85	75.55
	L4	184.45	187.65	175.85	191.35	189.7	194.15	187.5			L4	331.3	321.25	253	194.15	128.2	87.1
	L4	169.7	180.25	190.4	172.4	183.6	175.55	183.65			L4	328	316.1	243.1	175.55	123.8	88.4
	L4	152.15	166.15	154.3	165.05	157.05	155.1	165			L4	325.4	311.95	224.65	155.1	108.85	77.55
	L4	185.3	170.5	175.45	188	180.15	181.75	185.45			L4	332.1	312.25	249.15	181.75	122.25	96.45
	L4	180.1	173.1	188.15	168.2	181.25	180.1	170.55			L4	330.25	317.1	256.25	180.1	121.9	92.5
	L4	186.9	180.15	187.65	191.15	196.95	173.25	182.5			L4	326.65	318.45	262.5	173.25	126.2	85.85
	L4	158.6	157	151.5	158.95	159.55	162.6	168			L4	332.25	315.45	246.35	162.6	113.05	85
	L4	182.5	171.25	178.3	170.95	169.8	186.8	169.2			L4	333.5	320.3	250.1	186.8	115.35	85
	L4	158.45	151	156	158.35	163.3	165.3	158.55			L4	319.4	309.1	238.65	165.3	111.55	76.55
	L4	172.4	173	177.4	169.95	164.55	174.7	164.3			L4	320.15	320.45	246.75	174.7	116.75	81.05
	L4	174.8	183.95	181.75	163.75	185.35	185.15	178.1			L4	331.45	322.7	249.65	185.15	121.2	85.8
	L4	156.4	171.35	167.35	173.05	172.05	176.25	165.7			L4	340.85	304.6	249.95	176.25	109.05	77
	L4	0	0	0	0	0	0	0			L4	0	0	0	0	0	0
	L4	0	0	0	0	0	0	0			L4	0	0	0	0	0	0
	L4	0	0	0	0	0	0	0			L4	0	0	0	0	0	0
	L4	0	0	0	0	0	0	0			L4	0	0	0	0	0	0
	L4	0	0	0	0	0	0	0			L4	0	0	0	0	0	0
	L4	0	0	0	0	0	0	0			L4	0	0	0	0	0	0
	L5	177.25	179.2	183.85	169.3	173.25	174.15	172.55			L5	325.45	311.3	251.45	174.15	107.1	82.4
	L5	168.65	162.35	163.75	169.45	164.55	163.05	162.4			L5	334.85	309.05	244	163.05	116.65	78.55
	L5	157.1	167.9	154.65	156.35	165.85	161.5	154.9			L5	314.4	301.8	236.8	161.5	107.05	81.95
	L5	151.5	156.1	155.75	166.05	152.25	157.2	165.6			L5	323.15	314.15	235.8	157.2	99.55	74.7
	L5	172.1	168.75	173.6	169.75	164.2	166.75	176.1			L5	335.9	315.45	242.3	166.75	115.25	84.35
	L5	171.9	172.8	167.05	182	172.15	178.25	169			L5	327.1	307.5	242.35	178.25	112.95	76.35
	L5	180.3	189.65	184.7	183.3	185.8	187.4	186.5			L5	341.4	308.25	256.3	187.4	127.6	84.45
	L5	188	189.5	174.25	185	189.95	186.95	169.35			L5	337.5	318.45	259.85	186.95	117.9	79.15
	L5	187.35	204.45	201.6	209.85	209.9	194.2	205.9			L5	349.15	326.8	270.95	194.2	135.1	95.55
	L5	154.35	178.55	171.9	161.3	157.9	166.9	154.2			L5	318.4	299.25	232.75	166.9	98.45	80.1
	L5	165.75	173.8	169.9	165.3	155.85	160.25	162.6			L5	328.8	319.3	239.95	160.25	106.95	70.95
	L5	0	0	0	0	0	0	0			L5	0	0	0	0	0	0
	L5	0	0	0	0	0	0	0			L5	0	0	0	0	0	0
	L5	0	0	0	0	0	0	0			L5	0	0	0	0	0	0
	L5	0	0	0	0	0	0	0			L5	0	0	0	0	0	0
	L5	0	0	0	0	0	0	0			L5	0	0	0	0	0	0
	L5	0	0	0	0	0	0	0			L5	0	0	0	0	0	0
	L5	0	0	0	0	0	0	0			L5	0	0	0	0	0	0
	L5	0	0	0	0	0	0	0			L5	0	0	0	0	0	0
	L5	0	0	0	0	0	0	0			L5	0	0	0	0	0	0
	L6	0	0	0	0	0	0	0			L6	0	0	0	0	0	0
	L6	0	0	0	0	0	0	0			L6	0	0	0	0	0	0
	L6	0	0	0	0	0	0	0			L6	0	0	0	0	0	0
	L6	0	0	0	0	0	0	0			L6	0	0	0	0	0	0
	L6	0	0	0	0	0	0	0			L6	0	0	0	0	0	0
	L6	0	0	0	0	0	0	0			L6	0	0	0	0	0	0
	L6	0	0	0	0	0	0	0			L6	0	0	0	0	0	0
	L6	0	0	0	0	0	0	0			L6	0	0	0	0	0	0
	L6	0	0	0	0	0	0	0			L6	0	0	0	0	0	0
	L6	0	0	0	0	0	0	0			L6	0	0	0	0	0	0
	L6	0	0	0	0	0	0	0			L6	0	0	0	0	0	0
	L6	0	0	0	0	0	0	0			L6	0	0	0	0	0	0
	L6	0	0	0	0	0	0	0			L6	0	0	0	0	0	0
	L6	0	0	0	0	0	0	0			L6	0	0	0	0	0	0
	L6	0	0	0	0	0	0	0			L6	0	0	0	0	0	0
	L6	0	0	0	0	0	0	0			L6	0	0	0	0	0	0
	L6	0	0	0	0	0	0	0			L6	0	0	0	0	0	0
	L6	0	0	0	0	0	0	0			L6	0	0	0	0	0	0
	L6	0	0	0	0	0	0	0			L6	0	0	0	0	0	0
	L6	0	0	0	0	0	0	0			L6	0	0	0	0	0	0
	L7	0	0	0	0	0	0	0			L7	0	0	0	0	0	0
	L7	0	0	0	0	0	0	0			L7	0	0	0	0	0	0
	L7	0	0	0	0	0	0	0			L7	0	0	0	0	0	0
	L7	0	0	0	0	0	0	0			L7	0	0	0	0	0	0
	L7	0	0	0	0	0	0	0			L7	0	0	0	0	0	0
	L7	0	0	0	0	0	0	0			L7	0	0	0	0	0	0
	L7	0	0	0	0	0	0	0			L7	0	0	0	0	0	0
	L7	0	0	0	0	0	0	0			L7	0	0	0	0	0	0
	L7	0	0	0	0	0	0	0			L7	0	0	0	0	0	0
	L7	0	0	0	0	0	0	0			L7	0	0	0	0	0	0
	L7	0	0	0	0	0	0	0			L7	0	0	0	0	0	0
	L7	0	0	0	0	0	0	0			L7	0	0	0	0	0	0
	L7	0	0	0	0	0	0	0			L7	0	0	0	0	0	0
	L7	0	0	0	0	0	0	0			L7	0	0	0	0	0	0
	L7	0	0	0	0	0	0	0			L7	0	0	0	0	0	0
	L7	0	0	0	0	0	0	0			L7	0	0	0	0	0	0
	L7	0	0	0	0	0	0	0			L7	0	0	0	0	0	0
	L7	0	0	0	0	0	0	0			L7	0	0	0	0	0	0
	L7	0	0	0	0	0	0	0			L7	0	0	0	0	0	0
	L7	0	0	0	0	0	0	0			L7	0	0	0	0	0	0

## Sheet: Supplemental Figure 2
Supplementary Figure 2A		Meristem Height (μm)
		Ler	clv3-2	clv3-2	clv3-2	clv3-2	clv3-2
	Plant number			pCLV3(WT):: CLV3genomic	pCLV3(970-M4):: CLV3genomic	pCLV3(970i):: CLV3genomic	pCLV3(970M4i):: CLV3genomic	Independent lines
	1	25.5	330	20.5	31.5	30	27	1
	2	30	300	21	42	24	25.5	1
	3	25.5	410	24	60	34.5	30	2
	4	25.5	450	37.5	45	39	24	2
	5	27	390	31.5	51	45	40	3
	6	24	240	33	53.5	27	36	3
	7	28.5	NA	27	63	27	39	4
	8	27.5	NA	31.5	83	31.5	34	4
	9	27	NA	28.5	40.5	37.5	39	5
	10	27	NA	28.5	36	40.5	34.5	5
	11	NA	NA	30	46.5	33	25.5	6
	12	NA	NA	27	52.5	34.5	33	6
	13	NA	NA	27	51	23	33	7
	14	NA	NA	30	64.5	30	33	7
	15	NA	NA	27	58.5	33	31.5	8
	16	NA	NA	27	54	42	36	8
	17	NA	NA	33	42	42	37.5	9
	18	NA	NA	33	63	37.5	36	9
	19	NA	NA	27	49.5	37.5	40.5	10
	20	NA	NA	NA	49.5	42	30	10
	Mean	26.75	353.333	28.6316	51.825	34.525	33.25
	S.D.	1.71998	77.6316	4.20265	11.6385	6.37114	5.00657
Supplementary Figure 2B		Carpel Number
		Ler	clv3-2	clv3-2	clv3-2	clv3-2	clv3-2
	Flower			pCLV3(WT):: CLV3genomic	pCLV3(970-M4):: CLV3genomic	pCLV3(970i):: CLV3genomic	pCLV3(970M4i):: CLV3genomic	Independent lines
	Flower-1	2	6	2	3	5	2	Line 1
	Flower-2	2	6	2	3	5	2
	Flower-3	2	4	2	4	7	2
	Flower-4	2	4	2	3	6	2
	Flower-5	2	4	3	4	7	2
	Flower-6	2	4	3	4	8	2
	Flower-7	2	6	2	4	6	3
	Flower-8	2	5	2	4	7	2
	Flower-9	2	4	2	3	6	2
	Flower-10	2	5	2	4	7	2
	Flower-1	2	7	3	4	2	2	Line 1
	Flower-2	2	6	2	4	2	2
	Flower-3	2	6	3	4	2	2
	Flower-4	2	7	4	4	2	2
	Flower-5	2	6	2	4	2	2
	Flower-6	2	6	3	3	2	2
	Flower-7	2	6	2	3	NA	2
	Flower-8	2	7	3	4	NA	2
	Flower-9	2	5	NA	3	NA	2
	Flower-10	2	6	NA	4	NA	2
	Flower-1	2	7	2	6	4	7	Line 2
	Flower-2	2	4	3	4	4	5
	Flower-3	2	5	2	4	4	8
	Flower-4	2	5	2	4	4	7
	Flower-5	2	6	2	4	2	7
	Flower-6	2	5	2	4	3	5
	Flower-7	2	5	2	4	3	7
	Flower-8	2	6	2	5	2	8
	Flower-9	2	5	2	4	4	6
	Flower-10	2	5	2	4	3	6
	Flower-1	2	6	2	4	3	5	Line 2
	Flower-2	2	7	2	4	3	7
	Flower-3	2	6	2	4	2	6
	Flower-4	2	7	2	4	3	6
	Flower-5	2	6	2	4	2	6
	Flower-6	2	6	2	4	2	6
	Flower-7	2	5	2	4	2	6
	Flower-8	2	6	2	3	3	7
	Flower-9	2	6	2	3	3	5
	Flower-10	2	6	2	4	3	7
	Flower-1	2	5	2	4	4	3	Line 3
	Flower-2	2	6	2	4	4	2
	Flower-3	2	6	2	4	4	2
	Flower-4	2	6	2	4	2	3
	Flower-5	2	5	2	4	4	3
	Flower-6	2	6	2	3	3	2
	Flower-7	2	5	2	3	3	2
	Flower-8	2	5	2	4	3	2
	Flower-9	2	6	2	3	3	3
	Flower-10	2	5	2	4	2	2
	Flower-1	2	5	2	3	4	3	Line 3
	Flower-2	2	5	2	4	3	3
	Flower-3	2	4	2	4	3	2
	Flower-4	2	7	2	4	3	3
	Flower-5	2	5	2	4	2	2
	Flower-6	2	5	2	4	4	3
	Flower-7	2	6	2	4	4	3
	Flower-8	2	6	2	4	4	4
	Flower-9	2	5	2	4	3	3
	Flower-10	2	4	2	4	4	2
	Flower-1	2	5	2	4	3	2	Line 4
	Flower-2	2	7	2	4	2	2
	Flower-3	2	5	2	3	2	2
	Flower-4	2	5	2	4	2	2
	Flower-5	2	5	2	4	2	3
	Flower-6	2	5	2	4	2	2
	Flower-7	2	6	2	4	2	3
	Flower-8	2	4	2	4	2	2
	Flower-9	2	5	2	3	2	2
	Flower-10	2	5	2	4	2	4
	Flower-1	2	6	2	4	4	2	Line 4
	Flower-2	2	6	2	5	2	2
	Flower-3	2	7	2	4	3	3
	Flower-4	2	5	2	5	3	4
	Flower-5	2	5	2	4	2	2
	Flower-6	2	6	2	4	2	2
	Flower-7	2	5	2	4	2	2
	Flower-8	2	5	2	5	2	2
	Flower-9	2	4	2	4	2	2
	Flower-10	2	6	2	4	2	NA
	Flower-1	2	4	2	4	3	3	Line 5
	Flower-2	2	5	2	3	3	3
	Flower-3	2	6	2	4	2	3
	Flower-4	2	6	2	3	4	2
	Flower-5	2	5	2	3	4	2
	Flower-6	2	5	2	4	4	2
	Flower-7	2	6	2	3	4	3
	Flower-8	2	7	2	4	3	2
	Flower-9	2	6	2	4	3	3
	Flower-10	2	5	2	4	2	2
	Flower-1	2	5	2	4	2	2	Line 5
	Flower-2	2	5	2	4	2	3
	Flower-3	2	5	2	4	3	2
	Flower-4	2	6	2	4	2	2
	Flower-5	2	6	2	3	2	2
	Flower-6	2	6	2	3	2	2
	Flower-7	2	7	2	3	4	2
	Flower-8	2	6	2	4	2	2
	Flower-9	2	5	2	2	2	2
	Flower-10	2	6	2	3	2	2
	Flower-1	NA	NA	NA	3	3	2	Line 6
	Flower-2	NA	NA	NA	4	4	3
	Flower-3	NA	NA	NA	4	2	4
	Flower-4	NA	NA	NA	3	2	2
	Flower-5	NA	NA	NA	3	2	2
	Flower-6	NA	NA	NA	3	2	2
	Flower-7	NA	NA	NA	4	3	2
	Flower-8	NA	NA	NA	4	4	2
	Flower-9	NA	NA	NA	4	2	2
	Flower-10	NA	NA	NA	4	3	2
	Flower-1	NA	NA	NA	4	3	2	Line 6
	Flower-2	NA	NA	NA	4	4	2
	Flower-3	NA	NA	NA	4	3	4
	Flower-4	NA	NA	NA	4	3	4
	Flower-5	NA	NA	NA	4	3	4
	Flower-6	NA	NA	NA	3	3	2
	Flower-7	NA	NA	NA	4	2	3
	Flower-8	NA	NA	NA	4	2	2
	Flower-9	NA	NA	NA	2	2	3
	Flower-10	NA	NA	NA	3	NA	2
	Mean	2	5.5	2.09184	3.775	3.06957	3.04202
	STD	0	0.834847	0.323854	0.571927	1.30936	1.63849
		Ler	clv3-2	clv3-2; WTgene	clv3-2; 970M4gene	clv3-2; 970igene	clv3-2; 970M4igene

## Sheet: Supplemental Figure 3 
Supplementary Figure 3
	pWUS::eGFP-WUS P1								pWUS::eGFP-WUS P2								pWUS::eGFP-WUS P3								pWUS::eGFP-WUS P4								pWUS::eGFP-WUS P5
	Layer 1	Layer 2	Layer 3	Layer 4	Layer 5	Layer 6	Layer 7		Layer 1	Layer 2	Layer 3	Layer 4	Layer 5	Layer 6	Layer 7		Layer 1	Layer 2	Layer 3	Layer 4	Layer 5	Layer 6	Layer 7		Layer 1	Layer 2	Layer 3	Layer 4	Layer 5	Layer 6	Layer 7		Layer 1	Layer 2	Layer 3	Layer 4	Layer 5	Layer 6	Layer 7
Experimental Cell 1	5130.81	5499.16	6933.26	7473.79	7038	4359.9	4200.58		6844.93	8643.44	13667.3	14655.7	12489.5	5360.55	3011.27		2376.62	4110	7458.67	5609.68	3805.51	2048.28	1416.18		2815.11	3569.74	5572.5	5468.81	4783.79	3323.67	2409.03		2847.48	4397.04	8788.8	6412.69	4258.68	3260.4	2700.64
Experimental Cell 2	4670.44	5452.72	6859.3	7373.1	5919.71	4178.91	2891.07		6821.29	7541.53	13153.2	14238.8	8828.15	4861.07	2849.42		2285.81	4005.12	6153.79	5007.33	3744.49	2020.77	1057.16		2794.86	3496.98	5065.39	4917.87	4020.99	2615.13	1897.38		2619.56	3575.78	6738.11	5757.15	4205.48	3065.07	2181.28
Experimental Cell 3	4396.39	5364.5	6574.61	7266.42	5503.14	4122.16	2802.92		6376.08	6909.99	12637.1	9288.82	8382.43	4707.23	2754.3		2284.64	3945.51	5702.32	4765.93	3353.05	1854.41	1001.18		2191.33	3327.26	4806.66	4479.1	3222.3	2240.51	1847.26		2297.03	3275	6406.33	4777.54	3911.18	2873.73	2135.06
Experimental Cell 4	4120.9	5301.1	6503.4	7016.09	4921.51	3617.07	2623.65		5687.83	6909.84	11474.3	9028.01	6748.71	4532.44	2696.15		2207.07	3629.43	5692.67	4496.7	3166.69	1729.82	895.077		2059.64	3313.45	4764.2	4154.51	3070.43	2188.54	1781.86		2211.3	3011.55	6099	4576.1	3885.94	2356.98	1892.94
Experimental Cell 5	4036.19	4796.63	5883.31	6991.94	4905.12	3069.99	2601.58		5619.64	6421.92	11039.7	7892.68	6669.82	4450.71	2464.06		2014.74	3542.71	5634.01	4455.22	2681.99	1616.98	889.235		1999.89	3295.74	4486.29	3687.47	2863.51	2085.53	1657.54		2130.36	2948.06	5527.86	3883.3	3805.04	2325.63	1809.17
Experimental Cell 6	3964.08	4327.46	5483.66	6600.39	4766.82	2855.71	2590.25		5215.93	6149.4	9283.04	7767.93	6515.19	3492.7	2233.8		1973.81	3314.95	5616.43	4230.35	2625.17	1600.41	869.847		1986.3	3217.71	4386.35	3671.72	2821.43	2008.63	1588.97		2119.02	2394.74	5116.95	3862.43	3799.12	2141.2	1803.49
Experimental Cell 7	3632.45	3852.83	5086.39	5788.77	4711.48	2777.68	2414.69		5173.81	6135.72	8825.34	7615.96	6506.11	3464.78	2057.36		1958.55	3299.57	5480.38	3971.62	2534.71	1526.07	775.94		1979.48	2966.35	4343.15	3390.49	2355.94	1786.11	1563.93		2109.19	2295.41	4246.8	3029.11	3794.11	1902.77	1703.77
Experimental Cell 8	3027.46	3698.28	4623.89	5177.31	4448.03	2626.64	2281		5042.78	5772.16	8793.1	7592.43	5464.66	3400.63	2006.86		1933.77	3051.69	5174.68	3722.65	2433.44	1409.87	769.005		1970.1	2817.41	4141.05	3369.66	2321.71	1657.5	1488.59		2073.07	2173.96	4095.23	2803.54	3780.45	1846.08	1405.74
Experimental Cell 9	2906.86	3361.36	4184.2	4638.14	3970.31	2599.99	2101.37		4775.82	5751.71	8644.36	6186.16	4605.03	3335.56	1789.27		1849.21	2620.86	4846.72	3298.97	2296.19	1295.75	707.673		1939.95	2565.58	3954.64	3210.74	2204.24	1315.75	1467.29		2026.1	2098.3	4032.82	2574.21	3699.21	1742.1	1364.35
Experimental Cell 10	2275.3	2770.4	3559.73	4233.41	3631.39	2563.92	2026.81		4677.87	5131.88	7574.08	5842.73	3917.4	3315.57	1652.75		1584.95	2515.7	4834.68	3132.88	2004.33	1162.14	681.797		1937.7	2525.43	3760.28	3050.36	2145.68	1183.54	1442.29		1597.13	2064.5	3213.46	2056.56	2738.86	1408.68	1078.43
Mean	3816.09	4442.44	5569.18	6255.94	4981.55	3277.2	2653.39		5623.6	6536.76	10509.2	9010.92	7012.7	4092.12	2351.52		2046.92	3403.56	5659.44	4269.13	2864.56	1626.45	906.309		2167.43	3109.57	4528.05	3940.07	2981	2040.49	1714.41		2203.02	2823.43	5426.54	3973.26	3787.81	2292.26	1807.49
S.D.	870.171	984.849	1183.1	1205.54	979.788	720.763	612.207		803.842	1012.41	2162.35	3055.81	2441.15	767.932	471.454		242.082	554.619	752.392	767.114	618.053	294.16	215.815		343.998	371.208	541.299	796.967	853.985	624.743	291.719		338.98	766.18	1651.52	1416.35	412.267	608.726	465.728
	Layer 1	Layer 2	Layer 3	Layer 4	Layer 5	Layer 6	Layer 7
Sim Cell 1	38.7	49.9	103.3	166.1	172.5	86.7	36.2
Sim Cell 2	34.4	49.7	88.8	158.5	172.3	67.9	27.7
Sim Cell 3	34.4	45.4	80.1	144	167.9	67.8	27.1
Sim Cell 4	34.1	42.1	69.5	142.1	160.4	65.9	25.5
Sim Cell 5	33.7	40.2	67.6	140.9	153.9	64.2	25.4
Sim Cell 6	33.7	39.8	64.1	127.9	153	62.9	24.8
Sim Cell 7	33.4	38.4	63.9	125.1	143.8	54.6	24.6
Sim Cell 8	33.3	25.2	62.6	124.4	138.2	54.4	24.2
Sim Cell 9	33	24	61	121.4	136	52.7	23.6
Sim Cell 10	32.9	23.8	58.1	112.7	132.3	51	23.2
Mean	34.16	37.85	71.9	136.31	153.03	62.81	26.23
S.D.	1.68008	10.1081	14.467	17.0344	15.0978	10.6084	3.77802

## Sheet: Supplemental Figure 4
Supplementary Figure 4
Supplementary Figure 4A
		WUSCHEL concentration
		0.008	0.016	0.032	0.064	0.128	0.256	0.512	1.024	2.048
970M4	Simulation	0.096	0.242	0.341	0.512	0.693	0.818	0.892	0.944	0.975
970M4	Experimental	0.04574	0.09366	0.29486	0.52547	0.78414
970	Simulation	0.043	0.067	0.132	0.272	0.403	0.567	0.734	0.842	0.904
970	Experimental	0	0	0.07602	0.14733	0.33416	0.44051	0.7137
950	Simulation	0.007	0.014	0.04	0.056	0.117	0.198	0.345	0.489	0.684
950	Experimental	0	0	0	0	0.03122	0.09711	0.25388	0.5122	0.75802
997	Simulation	0.021	0.036	0.095	0.145	0.268	0.399	0.597	0.736	0.876
997	Experimental	0	0	0	0.03463	0.09536	0.37823	0.60272	0.91942
1060	Simulation	0.01	0.013	0.022	0.054	0.09	0.168	0.273	0.453	0.595
1060	Experimental	0	0	0	0	0.02864	0.07442	0.22481	0.37278	0.59978
1007	Simulation	0.014	0.021	0.044	0.12	0.193	0.317	0.475	0.636	0.769
Supplementary Figure 4B
		WUSCHEL concentration
		0.008	0.016	0.032	0.064	0.128	0.256	0.512	1.024	2.048
970M4	Monomer ratio	0.121	0.191	0.276	0.311	0.296	0.169	0.109	0.068	0.037
970M4	Dimer ratio	0.014	0.054	0.172	0.362	0.588	0.791	0.88	0.926	0.962
970	Monomer ratio	0.05	0.081	0.138	0.24	0.32	0.322	0.251	0.147	0.094
970	Dimer ratio	0.002	0.002	0.027	0.078	0.217	0.438	0.671	0.827	0.899
950	Monomer ratio	0.01	0.021	0.031	0.061	0.095	0.193	0.258	0.254	0.17
950	Dimer ratio	0	0	0.002	0.015	0.041	0.112	0.274	0.515	0.752
997	Monomer ratio	0.02	0.043	0.079	0.158	0.225	0.266	0.224	0.11	0.079
997	Dimer ratio	0.001	0.001	0.011	0.039	0.144	0.37	0.627	0.836	0.906
1007	Monomer ratio	0.009	0.029	0.057	0.1	0.179	0.265	0.31	0.289	0.209
1007	Dimer ratio	0	0	0.003	0.013	0.033	0.116	0.322	0.533	0.746
1060	Monomer ratio	0.004	0.012	0.025	0.046	0.1	0.16	0.251	0.347	0.312
1060	Dimer ratio	0	0	0	0.003	0.011	0.028	0.104	0.249	0.519

[truncated: 6 more sheets: Supplemental Figure 5, Supplemental Figure 8a, Supplemental Figure 9, Supplemental Figure 10, Supplemental Figure 11, CLV3 promoter sequence]
